# Supplementary material for: trans-Bis[bis­(di­phenyl­phosphan­yl)methane-κ2 P,P′]di­chlorido­ruthenium(II): a triclinic polymorph
Source: IUCrdata. 2023 Nov 14;8(Pt 11):x230984. doi: 10.1107/S2414314623009847 (PMC10833132; doi:10.1107/S2414314623009847)
Supplement: Supplementary file 1 [file x-08-x230984-sup1.cif]

##############################################################################
#                                                                            #
# This CIF contains the data for a data article accepted for                 #
# publication in IUCrData. It conforms to the requirements of                #
# Notes for Authors for IUCrData, and has been                               #
# peer reviewed under the auspices of IUCrData.                              #
#                                                                            #
# Full details of the Crystallographic Information File format               #
# are given in the paper "The Crystallographic Information File (CIF):       #
# a New Standard Archive File for Crystallography" by S. R. Hall, F. H.      #
# Allen and I. D. Brown [Acta Cryst. (1991), A47, 655-685].                  #
#                                                                            #
# The current version of the core CIF dictionary is obtainable from          #
# ftp://ftp.iucr.org/pub/cif_core.dic.                                       #
#                                                                            #
# Software is freely available for graphical display of the structure(s)     #
# in this CIF. For information consult the CIF software page                 #
# http://www.iucr.org/resources/cif/software.                                #
#                                                                            #
# This file may be used for bona fide research purposes within the           #
# scientific community so long as proper attribution is given to the data    # 
# article from which it was obtained.                                        #
#                                                                            #
##############################################################################
data_I
_audit_creation_method     'SHELXL-2019/3'
_journal_date_recd_electronic     2023-10-11
_journal_date_accepted     2023-11-10
_journal_name_full     'IUCrData'
_journal_year     2023
_journal_volume     8
_journal_issue     11
_journal_page_first     0
_journal_page_last     0
_journal_paper_category     HM
_journal_paper_doi     10.1107/S2414314623009847
_journal_coeditor_code     WM4201
_publ_contact_author_name     'Kelani, Monsuru.'
_publ_contact_author_address
;
Department of Chemical Sciences, University of Johannesburg, Auckland Park,
 Johannesburg 2006, South Africa
;
_publ_contact_author_email     'mansieurkelani@gmail.com'
_publ_contact_author_fax     ' '
_publ_contact_author_phone     '+27768803682'
_publ_section_title
;\
<i>trans</i>-Bis[bis(diphenylphosphanyl)methane-\k^2^<i>P</i>,<i>P</i>']\
dichloridoruthenium(II): a triclinic polymorph
;
_publ_section_title_footnote     .
loop_
    _publ_author_name
    _publ_author_address
    'Kelani, Monsuru T.'
;
Department of Chemical Sciences, University of Johannesburg, 2006,
South Africa.
;
    'Muller, Alfred'
;
Department of Chemical Sciences, University of Johannesburg, 2006,
South Africa.
;
    'Lammertsma, Koop'
;
Department of Chemical Sciences, University of Johannesburg, 2006,
South Africa.
;
_publ_section_synopsis
;
The title compound crystallizes with two different inversion-symmetric
molecules having a distorted octahedral {P~4~Cl~2~} coordination environment,
and an average P---Ru---P bite angle of 71.1\%.
;
_chemical_name_systematic
;\
<i>trans</i>-Bis[bis(diphenylphosphanyl)methane-\k^2^<i>P</i>,<i>P</i>']\
dichloridoruthenium(II)
;
_chemical_name_common     ?
_chemical_formula_moiety     'C50 H44 Cl2 P4 Ru'
_chemical_formula_sum     'C50 H44 Cl2 P4 Ru'
_chemical_formula_iupac     '[Ru Cl2 (C25 H22 P2)2]'
_chemical_formula_weight     940.70
_chemical_melting_point     ?
_space_group_crystal_system     triclinic
_space_group_name_H-M_alt     'P -1'
_space_group_name_Hall     '-P 1'
loop_
    _space_group_symop_operation_xyz
    'x, y, z'
    '-x, -y, -z'
_cell_length_a     10.261(5)
_cell_length_b     11.243(5)
_cell_length_c     20.198(9)
_cell_angle_alpha     84.857(15)
_cell_angle_beta     87.185(16)
_cell_angle_gamma     72.525(15)
_cell_volume     2212.8(17)
_cell_formula_units_Z     2
_cell_measurement_reflns_used     9422
_cell_measurement_theta_min     2.34
_cell_measurement_theta_max     27.55
_cell_measurement_temperature     273(2)
_exptl_crystal_description     'block'
_exptl_crystal_colour     'yellow'
_exptl_crystal_size_max     0.207
_exptl_crystal_size_mid     0.105
_exptl_crystal_size_min     0.081
_exptl_crystal_density_diffrn     1.412
_exptl_crystal_density_meas     ?
_exptl_crystal_density_method     ?
_exptl_crystal_F_000     964
_exptl_absorpt_coefficient_mu     0.654
_exptl_absorpt_correction_type     multi-scan
_exptl_absorpt_process_details
;
(SADABS; Krause <i>et al.</i>,  2015)
;
_exptl_absorpt_correction_T_min     0.6650
_exptl_absorpt_correction_T_max     0.7457
_diffrn_ambient_temperature     273(2)
_diffrn_source     ?
_diffrn_radiation_type     MoK\a
_diffrn_radiation_wavelength     0.71073
_diffrn_measurement_device_type     'Bruker APEXII CCD'
_diffrn_measurement_method     '\f and \w scans'
_diffrn_detector_area_resol_mean     ?
_diffrn_reflns_number     99624
_diffrn_reflns_av_R_equivalents     0.0717
_diffrn_reflns_av_unetI/netI     0.0362
_diffrn_reflns_theta_min     1.905
_diffrn_reflns_theta_max     28.320
_diffrn_reflns_theta_full     25.242
_diffrn_measured_fraction_theta_max     0.986
_diffrn_measured_fraction_theta_full     0.998
_diffrn_reflns_limit_h_min     -13
_diffrn_reflns_limit_h_max     13
_diffrn_reflns_limit_k_min     -14
_diffrn_reflns_limit_k_max     14
_diffrn_reflns_limit_l_min     -26
_diffrn_reflns_limit_l_max     26
_refine_special_details     ?
_reflns_number_total     10851
_reflns_number_gt     8574
_reflns_threshold_expression     'I > 2\s(I)'
_refine_ls_structure_factor_coef     Fsqd
_refine_ls_matrix_type     full
_refine_ls_R_factor_all     0.0477
_refine_ls_R_factor_gt     0.0337
_refine_ls_wR_factor_gt     0.0752
_refine_ls_wR_factor_ref     0.0829
_refine_ls_goodness_of_fit_ref     1.041
_refine_ls_restrained_S_all     1.041
_refine_ls_number_reflns     10851
_refine_ls_number_parameters     517
_refine_ls_number_restraints     0
_refine_ls_hydrogen_treatment     constr
_refine_ls_weighting_scheme     calc
_refine_ls_weighting_details
              'w=1/[\s^2^(Fo^2^)+(0.0316P)^2^+0.9131P] where P=(Fo^2^+2Fc^2^)/3'
_atom_sites_solution_hydrogens     geom
_atom_sites_solution_primary     ?
_atom_sites_solution_secondary     ?
_refine_ls_shift/su_max     0.000
_refine_ls_shift/su_mean     0.000
_refine_diff_density_max     0.492
_refine_diff_density_min     -0.363
_refine_ls_extinction_method     none
_refine_ls_extinction_coef     .
loop_
    _atom_type_symbol
    _atom_type_description
    _atom_type_scat_dispersion_real
    _atom_type_scat_dispersion_imag
    _atom_type_scat_source
    'C' 'C' 0.0033 0.0016
                         'International Tables Vol C Tables 4.2.6.8 and 6.1.1.4'
    'H' 'H' 0.0000 0.0000
                         'International Tables Vol C Tables 4.2.6.8 and 6.1.1.4'
    'P' 'P' 0.1023 0.0942
                         'International Tables Vol C Tables 4.2.6.8 and 6.1.1.4'
    'Cl' 'Cl' 0.1484 0.1585
                         'International Tables Vol C Tables 4.2.6.8 and 6.1.1.4'
    'Ru' 'Ru' -1.2594 0.8363
                         'International Tables Vol C Tables 4.2.6.8 and 6.1.1.4'
_computing_data_collection
;
APEX2 (Bruker, 2010)
;
_computing_cell_refinement
;
SAINT (Bruker 2010)
;
_computing_data_reduction
;
SAINT (Bruker 2010)
;
_computing_structure_solution
;
SHELXT (Sheldrick, 2015a)
;
_computing_structure_refinement
;
SHELXL (Sheldrick, 2015b)
;
_computing_molecular_graphics
;
Mercury (Macrae <i>et al.</i>,  2020)
;
_computing_publication_material
;
WinGX (Farrugia, 2012) and publCIF (Westrip, 2010)
;
loop_
    _atom_site_type_symbol
    _atom_site_label
    _atom_site_fract_x
    _atom_site_fract_y
    _atom_site_fract_z
    _atom_site_U_iso_or_equiv
    _atom_site_adp_type
    _atom_site_calc_flag
    _atom_site_occupancy
    _atom_site_disorder_assembly
    _atom_site_disorder_group
    C C1 0.3350(2) -0.0912(2) -0.09164(11) 0.0366(5) Uani d 1 . .
    C C2 0.3233(3) 0.0078(3) -0.13822(13) 0.0569(7) Uani d 1 . .
    H H2 0.274001 0.087883 -0.127471 0.068 Uiso calc 1 . .
    C C3 0.3836(3) -0.0093(3) -0.20113(14) 0.0669(9) Uani d 1 . .
    H H3 0.373766 0.059391 -0.231879 0.080 Uiso calc 1 . .
    C C4 0.4571(3) -0.1256(3) -0.21835(13) 0.0604(8) Uani d 1 . .
    H H4 0.496492 -0.136979 -0.260675 0.072 Uiso calc 1 . .
    C C5 0.4716(4) -0.2241(3) -0.17255(16) 0.0871(12) Uani d 1 . .
    H H5 0.522325 -0.303681 -0.183478 0.104 Uiso calc 1 . .
    C C6 0.4119(4) -0.2078(3) -0.10953(15) 0.0783(11) Uani d 1 . .
    H H6 0.423794 -0.276754 -0.078790 0.094 Uiso calc 1 . .
    C C7 0.3442(2) -0.2146(2) 0.03656(11) 0.0390(5) Uani d 1 . .
    C C8 0.3086(3) -0.3249(2) 0.04008(14) 0.0511(6) Uani d 1 . .
    H H8 0.226479 -0.325282 0.022724 0.061 Uiso calc 1 . .
    C C9 0.3955(3) -0.4347(3) 0.06947(16) 0.0652(8) Uani d 1 . .
    H H9 0.371010 -0.508227 0.072061 0.078 Uiso calc 1 . .
    C C10 0.5178(4) -0.4348(3) 0.09479(16) 0.0738(10) Uani d 1 . .
    H H10 0.575632 -0.508373 0.114609 0.089 Uiso calc 1 . .
    C C11 0.5544(4) -0.3268(3) 0.09079(17) 0.0769(10) Uani d 1 . .
    H H11 0.637579 -0.327498 0.107470 0.092 Uiso calc 1 . .
    C C12 0.4686(3) -0.2169(3) 0.06214(14) 0.0590(7) Uani d 1 . .
    H H12 0.494085 -0.143885 0.059898 0.071 Uiso calc 1 . .
    C C13 0.0449(2) 0.2538(2) 0.09219(12) 0.0405(5) Uani d 1 . .
    C C14 0.1073(3) 0.3397(2) 0.06425(13) 0.0533(7) Uani d 1 . .
    H H14 0.184744 0.313685 0.037036 0.064 Uiso calc 1 . .
    C C15 0.0550(4) 0.4655(3) 0.07660(15) 0.0617(8) Uani d 1 . .
    H H15 0.097124 0.522788 0.056868 0.074 Uiso calc 1 . .
    C C16 -0.0561(3) 0.5053(3) 0.11686(17) 0.0665(9) Uani d 1 . .
    H H16 -0.090233 0.589351 0.124820 0.080 Uiso calc 1 . .
    C C17 -0.1177(3) 0.4208(3) 0.1457(2) 0.0769(10) Uani d 1 . .
    H H17 -0.193003 0.447450 0.174131 0.092 Uiso calc 1 . .
    C C18 -0.0685(3) 0.2951(3) 0.13295(18) 0.0666(9) Uani d 1 . .
    H H18 -0.112536 0.238741 0.152063 0.080 Uiso calc 1 . .
    C C19 0.1400(2) 0.0176(2) 0.16260(11) 0.0383(5) Uani d 1 . .
    C C20 0.0376(3) -0.0158(2) 0.20019(13) 0.0499(6) Uani d 1 . .
    H H20 -0.044492 -0.010321 0.180707 0.060 Uiso calc 1 . .
    C C21 0.0576(3) -0.0575(3) 0.26715(14) 0.0600(8) Uani d 1 . .
    H H21 -0.012310 -0.077546 0.292316 0.072 Uiso calc 1 . .
    C C22 0.1797(4) -0.0694(3) 0.29637(14) 0.0653(8) Uani d 1 . .
    H H22 0.192690 -0.098071 0.340907 0.078 Uiso calc 1 . .
    C C23 0.2815(4) -0.0387(4) 0.25948(15) 0.0763(10) Uani d 1 . .
    H H23 0.364497 -0.047061 0.278836 0.092 Uiso calc 1 . .
    C C24 0.2617(3) 0.0051(3) 0.19290(13) 0.0612(8) Uani d 1 . .
    H H24 0.331704 0.026306 0.168395 0.073 Uiso calc 1 . .
    C C25 0.2659(2) 0.0574(2) 0.02992(11) 0.0381(5) Uani d 1 . .
    H H25A 0.344711 0.032317 0.058288 0.046 Uiso calc 1 . .
    H H25B 0.270235 0.126984 -0.001278 0.046 Uiso calc 1 . .
    C C26 0.3245(2) 0.4602(2) 0.34333(10) 0.0354(5) Uani d 1 . .
    C C27 0.3270(3) 0.5749(2) 0.31347(11) 0.0431(5) Uani d 1 . .
    H H27 0.366858 0.624437 0.335022 0.052 Uiso calc 1 . .
    C C28 0.2698(3) 0.6171(3) 0.25075(12) 0.0519(6) Uani d 1 . .
    H H28 0.273664 0.693687 0.230569 0.062 Uiso calc 1 . .
    C C29 0.2082(3) 0.5459(3) 0.21908(13) 0.0556(7) Uani d 1 . .
    H H29 0.170546 0.574364 0.177557 0.067 Uiso calc 1 . .
    C C30 0.2021(3) 0.4322(3) 0.24871(13) 0.0588(7) Uani d 1 . .
    H H30 0.158978 0.384751 0.227560 0.071 Uiso calc 1 . .
    C C31 0.2609(3) 0.3886(3) 0.31052(13) 0.0498(6) Uani d 1 . .
    H H31 0.257827 0.311398 0.330099 0.060 Uiso calc 1 . .
    C C32 0.4930(2) 0.2365(2) 0.40974(11) 0.0358(5) Uani d 1 . .
    C C33 0.4360(3) 0.1384(2) 0.42135(13) 0.0501(6) Uani d 1 . .
    H H33 0.346200 0.154106 0.437152 0.060 Uiso calc 1 . .
    C C34 0.5131(4) 0.0167(3) 0.40936(14) 0.0647(9) Uani d 1 . .
    H H34 0.474194 -0.048249 0.416968 0.078 Uiso calc 1 . .
    C C35 0.6441(4) -0.0074(3) 0.38673(16) 0.0728(10) Uani d 1 . .
    H H35 0.694871 -0.088757 0.378823 0.087 Uiso calc 1 . .
    C C36 0.7023(3) 0.0881(3) 0.37543(17) 0.0733(9) Uani d 1 . .
    H H36 0.792447 0.071283 0.360108 0.088 Uiso calc 1 . .
    C C37 0.6264(3) 0.2098(3) 0.38689(14) 0.0544(7) Uani d 1 . .
    H H37 0.666269 0.274091 0.379018 0.065 Uiso calc 1 . .
    C C38 0.1356(2) 0.6455(2) 0.53378(11) 0.0360(5) Uani d 1 . .
    C C39 0.1005(3) 0.7093(2) 0.47162(13) 0.0479(6) Uani d 1 . .
    H H39 0.146687 0.675909 0.433590 0.057 Uiso calc 1 . .
    C C40 -0.0029(3) 0.8220(3) 0.46614(16) 0.0612(8) Uani d 1 . .
    H H40 -0.026056 0.863316 0.424432 0.073 Uiso calc 1 . .
    C C41 -0.0713(3) 0.8731(3) 0.52173(18) 0.0639(8) Uani d 1 . .
    H H41 -0.140749 0.948578 0.517661 0.077 Uiso calc 1 . .
    C C42 -0.0370(3) 0.8124(3) 0.58373(16) 0.0606(8) Uani d 1 . .
    H H42 -0.082373 0.847815 0.621487 0.073 Uiso calc 1 . .
    C C43 0.0650(3) 0.6987(2) 0.58991(14) 0.0480(6) Uani d 1 . .
    H H43 0.086454 0.657635 0.631801 0.058 Uiso calc 1 . .
    C C44 0.2435(2) 0.4289(2) 0.62126(11) 0.0387(5) Uani d 1 . .
    C C45 0.1282(3) 0.3879(3) 0.62890(14) 0.0562(7) Uani d 1 . .
    H H45 0.070376 0.399796 0.593281 0.067 Uiso calc 1 . .
    C C46 0.0982(4) 0.3308(3) 0.68751(18) 0.0786(11) Uani d 1 . .
    H H46 0.019450 0.305798 0.691747 0.094 Uiso calc 1 . .
    C C47 0.1828(5) 0.3100(3) 0.73989(19) 0.0947(15) Uani d 1 . .
    H H47 0.162193 0.270075 0.779579 0.114 Uiso calc 1 . .
    C C48 0.2989(5) 0.3480(4) 0.73431(16) 0.0967(14) Uani d 1 . .
    H H48 0.357669 0.332119 0.769833 0.116 Uiso calc 1 . .
    C C49 0.3284(3) 0.4109(3) 0.67465(13) 0.0650(8) Uani d 1 . .
    H H49 0.404421 0.440022 0.671194 0.078 Uiso calc 1 . .
    C C50 0.2543(2) 0.3965(2) 0.48070(11) 0.0368(5) Uani d 1 . .
    H H50A 0.261637 0.313377 0.501122 0.044 Uiso calc 1 . .
    H H50B 0.167960 0.430495 0.458281 0.044 Uiso calc 1 . .
    P P1 0.24044(6) -0.07535(5) -0.01129(3) 0.03232(12) Uani d 1 . .
    P P2 0.10162(6) 0.08777(5) 0.07737(3) 0.03266(12) Uani d 1 . .
    P P3 0.40258(6) 0.39950(5) 0.42502(3) 0.02984(12) Uani d 1 . .
    P P4 0.28068(6) 0.50279(5) 0.54122(3) 0.03042(12) Uani d 1 . .
    Cl Cl1 0.01479(6) 0.17901(5) -0.07470(3) 0.04094(13) Uani d 1 . .
    Cl Cl2 0.42550(6) 0.71029(5) 0.44483(3) 0.03774(12) Uani d 1 . .
    Ru Ru1 0.000000 0.000000 0.000000 0.02905(6) Uani d 1 . .
    Ru Ru2 0.500000 0.500000 0.500000 0.02626(6) Uani d 1 . .
loop_
    _atom_site_aniso_label
    _atom_site_aniso_U_11
    _atom_site_aniso_U_22
    _atom_site_aniso_U_33
    _atom_site_aniso_U_12
    _atom_site_aniso_U_13
    _atom_site_aniso_U_23
    C1 0.0352(12) 0.0391(12) 0.0350(11) -0.0106(10) -0.0004(9) -0.0016(9)
    C2 0.0528(16) 0.0485(15) 0.0529(15) 0.0044(12) 0.0132(13) 0.0080(12)
    C3 0.0637(19) 0.070(2) 0.0488(15) -0.0018(16) 0.0118(14) 0.0176(14)
    C4 0.0621(18) 0.075(2) 0.0422(14) -0.0184(16) 0.0144(13) -0.0087(14)
    C5 0.131(3) 0.0533(19) 0.0632(19) -0.012(2) 0.045(2) -0.0116(15)
    C6 0.116(3) 0.0436(16) 0.0585(17) -0.0058(17) 0.0352(19) 0.0013(13)
    C7 0.0372(12) 0.0372(12) 0.0347(11) -0.0011(10) 0.0028(9) 0.0016(9)
    C8 0.0405(14) 0.0420(14) 0.0638(16) -0.0052(11) 0.0059(12) 0.0038(12)
    C9 0.064(2) 0.0419(15) 0.077(2) -0.0039(14) 0.0117(16) 0.0098(14)
    C10 0.074(2) 0.059(2) 0.0662(19) 0.0114(17) -0.0164(17) 0.0121(15)
    C11 0.068(2) 0.069(2) 0.080(2) 0.0028(17) -0.0368(18) 0.0011(18)
    C12 0.0553(17) 0.0492(16) 0.0672(18) -0.0062(13) -0.0228(14) 0.0015(13)
    C13 0.0448(14) 0.0334(12) 0.0441(12) -0.0103(10) -0.0084(11) -0.0082(10)
    C14 0.0717(19) 0.0393(14) 0.0538(15) -0.0231(13) 0.0008(14) -0.0077(12)
    C15 0.090(2) 0.0400(15) 0.0640(18) -0.0303(15) -0.0173(17) -0.0013(13)
    C16 0.072(2) 0.0369(15) 0.087(2) -0.0048(14) -0.0267(18) -0.0146(15)
    C17 0.060(2) 0.0483(17) 0.116(3) -0.0013(15) 0.0073(19) -0.0279(18)
    C18 0.0529(17) 0.0387(15) 0.106(3) -0.0092(13) 0.0121(17) -0.0152(15)
    C19 0.0438(13) 0.0348(12) 0.0360(11) -0.0103(10) -0.0002(10) -0.0055(9)
    C20 0.0508(15) 0.0503(15) 0.0486(14) -0.0159(12) 0.0009(12) -0.0018(12)
    C21 0.075(2) 0.0557(17) 0.0475(15) -0.0205(15) 0.0135(15) -0.0010(13)
    C22 0.091(2) 0.0616(19) 0.0383(14) -0.0152(17) -0.0021(15) -0.0011(13)
    C23 0.073(2) 0.107(3) 0.0519(17) -0.031(2) -0.0180(16) 0.0018(18)
    C24 0.0567(18) 0.088(2) 0.0451(14) -0.0320(16) -0.0075(13) 0.0009(14)
    C25 0.0364(12) 0.0382(12) 0.0413(12) -0.0137(10) 0.0010(10) -0.0041(10)
    C26 0.0303(11) 0.0437(13) 0.0319(10) -0.0081(9) -0.0046(9) -0.0082(9)
    C27 0.0464(14) 0.0449(14) 0.0394(12) -0.0139(11) -0.0052(11) -0.0066(10)
    C28 0.0587(17) 0.0541(16) 0.0403(13) -0.0136(13) -0.0071(12) 0.0019(11)
    C29 0.0530(16) 0.0711(19) 0.0381(13) -0.0099(14) -0.0122(12) -0.0043(13)
    C30 0.0605(18) 0.073(2) 0.0493(15) -0.0239(15) -0.0194(13) -0.0145(14)
    C31 0.0535(16) 0.0523(15) 0.0484(14) -0.0203(13) -0.0157(12) -0.0057(12)
    C32 0.0388(12) 0.0335(11) 0.0347(11) -0.0077(9) -0.0073(9) -0.0084(9)
    C33 0.0634(17) 0.0399(13) 0.0488(14) -0.0172(12) -0.0001(13) -0.0069(11)
    C34 0.102(3) 0.0374(14) 0.0540(16) -0.0188(16) -0.0147(17) -0.0020(12)
    C35 0.086(2) 0.0451(17) 0.070(2) 0.0146(16) -0.0247(18) -0.0207(15)
    C36 0.0490(17) 0.069(2) 0.092(2) 0.0055(15) -0.0052(16) -0.0332(18)
    C37 0.0438(15) 0.0531(16) 0.0671(17) -0.0100(12) -0.0006(13) -0.0255(13)
    C38 0.0271(11) 0.0360(12) 0.0471(12) -0.0115(9) -0.0015(9) -0.0075(10)
    C39 0.0362(13) 0.0530(15) 0.0521(14) -0.0105(11) -0.0027(11) -0.0006(12)
    C40 0.0413(15) 0.0557(17) 0.079(2) -0.0077(13) -0.0069(14) 0.0149(15)
    C41 0.0394(15) 0.0412(15) 0.106(3) -0.0059(12) -0.0016(16) -0.0015(16)
    C42 0.0470(16) 0.0516(16) 0.082(2) -0.0097(13) 0.0118(15) -0.0253(16)
    C43 0.0430(14) 0.0439(14) 0.0562(15) -0.0097(11) 0.0026(12) -0.0129(12)
    C44 0.0390(12) 0.0374(12) 0.0365(11) -0.0075(10) 0.0071(10) -0.0042(9)
    C45 0.0570(17) 0.0560(16) 0.0604(16) -0.0260(14) 0.0141(14) -0.0054(13)
    C46 0.097(3) 0.0551(19) 0.082(2) -0.0276(18) 0.049(2) -0.0074(17)
    C47 0.131(4) 0.065(2) 0.065(2) -0.006(2) 0.053(2) 0.0077(17)
    C48 0.112(3) 0.112(3) 0.0382(16) 0.006(3) -0.0014(19) 0.0040(18)
    C49 0.0579(18) 0.091(2) 0.0390(13) -0.0112(16) 0.0033(13) -0.0053(14)
    C50 0.0337(12) 0.0424(12) 0.0398(11) -0.0178(10) 0.0023(9) -0.0113(10)
    P1 0.0305(3) 0.0294(3) 0.0349(3) -0.0063(2) 0.0006(2) -0.0012(2)
    P2 0.0336(3) 0.0294(3) 0.0359(3) -0.0102(2) -0.0008(2) -0.0045(2)
    P3 0.0291(3) 0.0318(3) 0.0302(3) -0.0100(2) -0.0023(2) -0.0067(2)
    P4 0.0276(3) 0.0332(3) 0.0318(3) -0.0104(2) 0.0005(2) -0.0055(2)
    Cl1 0.0424(3) 0.0307(3) 0.0474(3) -0.0097(2) 0.0013(2) 0.0033(2)
    Cl2 0.0449(3) 0.0307(3) 0.0378(3) -0.0114(2) -0.0061(2) -0.0006(2)
    Ru1 0.02943(13) 0.02389(12) 0.03301(12) -0.00670(9) 0.00029(9) -0.00270(9)
    Ru2 0.02574(12) 0.02694(12) 0.02692(11) -0.00852(9) -0.00124(9) -0.00377(9)
_geom_special_details
;
 All esds (except the esd in the dihedral angle between two l.s. planes)
 are estimated using the full covariance matrix.  The cell esds are taken
 into account individually in the estimation of esds in distances, angles
 and torsion angles; correlations between esds in cell parameters are only
 used when they are defined by crystal symmetry.  An approximate (isotropic)
 treatment of cell esds is used for estimating esds involving l.s. planes.
;
loop_
    _geom_bond_atom_site_label_1
    _geom_bond_atom_site_label_2
    _geom_bond_site_symmetry_2
    _geom_bond_distance
    _geom_bond_publ_flag
    C1 C2 . 1.371(3) ?
    C1 C6 . 1.381(4) ?
    C1 P1 . 1.844(2) ?
    C2 C3 . 1.389(4) ?
    C2 H2 . 0.9300 ?
    C3 C4 . 1.365(4) ?
    C3 H3 . 0.9300 ?
    C4 C5 . 1.355(4) ?
    C4 H4 . 0.9300 ?
    C5 C6 . 1.388(4) ?
    C5 H5 . 0.9300 ?
    C6 H6 . 0.9300 ?
    C7 C8 . 1.389(3) ?
    C7 C12 . 1.393(4) ?
    C7 P1 . 1.829(2) ?
    C8 C9 . 1.389(4) ?
    C8 H8 . 0.9300 ?
    C9 C10 . 1.378(5) ?
    C9 H9 . 0.9300 ?
    C10 C11 . 1.370(5) ?
    C10 H10 . 0.9300 ?
    C11 C12 . 1.380(4) ?
    C11 H11 . 0.9300 ?
    C12 H12 . 0.9300 ?
    C13 C18 . 1.377(4) ?
    C13 C14 . 1.379(3) ?
    C13 P2 . 1.829(2) ?
    C14 C15 . 1.394(4) ?
    C14 H14 . 0.9300 ?
    C15 C16 . 1.353(4) ?
    C15 H15 . 0.9300 ?
    C16 C17 . 1.365(5) ?
    C16 H16 . 0.9300 ?
    C17 C18 . 1.395(4) ?
    C17 H17 . 0.9300 ?
    C18 H18 . 0.9300 ?
    C19 C24 . 1.382(4) ?
    C19 C20 . 1.389(3) ?
    C19 P2 . 1.838(2) ?
    C20 C21 . 1.395(4) ?
    C20 H20 . 0.9300 ?
    C21 C22 . 1.376(4) ?
    C21 H21 . 0.9300 ?
    C22 C23 . 1.363(4) ?
    C22 H22 . 0.9300 ?
    C23 C24 . 1.393(4) ?
    C23 H23 . 0.9300 ?
    C24 H24 . 0.9300 ?
    C25 P2 . 1.852(2) ?
    C25 P1 . 1.862(2) ?
    C25 H25A . 0.9700 ?
    C25 H25B . 0.9700 ?
    C26 C27 . 1.381(3) ?
    C26 C31 . 1.402(3) ?
    C26 P3 . 1.852(2) ?
    C27 C28 . 1.405(3) ?
    C27 H27 . 0.9300 ?
    C28 C29 . 1.373(4) ?
    C28 H28 . 0.9300 ?
    C29 C30 . 1.379(4) ?
    C29 H29 . 0.9300 ?
    C30 C31 . 1.396(3) ?
    C30 H30 . 0.9300 ?
    C31 H31 . 0.9300 ?
    C32 C37 . 1.376(4) ?
    C32 C33 . 1.393(3) ?
    C32 P3 . 1.835(2) ?
    C33 C34 . 1.395(4) ?
    C33 H33 . 0.9300 ?
    C34 C35 . 1.354(5) ?
    C34 H34 . 0.9300 ?
    C35 C36 . 1.374(5) ?
    C35 H35 . 0.9300 ?
    C36 C37 . 1.390(4) ?
    C36 H36 . 0.9300 ?
    C37 H37 . 0.9300 ?
    C38 C39 . 1.396(3) ?
    C38 C43 . 1.396(3) ?
    C38 P4 . 1.832(2) ?
    C39 C40 . 1.387(4) ?
    C39 H39 . 0.9300 ?
    C40 C41 . 1.371(4) ?
    C40 H40 . 0.9300 ?
    C41 C42 . 1.380(4) ?
    C41 H41 . 0.9300 ?
    C42 C43 . 1.387(4) ?
    C42 H42 . 0.9300 ?
    C43 H43 . 0.9300 ?
    C44 C49 . 1.382(4) ?
    C44 C45 . 1.389(4) ?
    C44 P4 . 1.827(2) ?
    C45 C46 . 1.362(4) ?
    C45 H45 . 0.9300 ?
    C46 C47 . 1.361(6) ?
    C46 H46 . 0.9300 ?
    C47 C48 . 1.377(6) ?
    C47 H47 . 0.9300 ?
    C48 C49 . 1.408(4) ?
    C48 H48 . 0.9300 ?
    C49 H49 . 0.9300 ?
    C50 P3 . 1.854(2) ?
    C50 P4 . 1.866(2) ?
    C50 H50A . 0.9700 ?
    C50 H50B . 0.9700 ?
    P1 Ru1 . 2.3623(12) y
    P2 Ru1 . 2.3573(9) y
    P3 Ru2 . 2.3882(9) y
    P4 Ru2 . 2.3529(11) y
    Cl1 Ru1 . 2.4426(10) y
    Cl2 Ru2 . 2.4375(11) y
loop_
    _geom_angle_atom_site_label_1
    _geom_angle_atom_site_label_2
    _geom_angle_atom_site_label_3
    _geom_angle_site_symmetry_1
    _geom_angle_site_symmetry_3
    _geom_angle
    _geom_angle_publ_flag
    C2 C1 C6 . . 117.1(2) ?
    C2 C1 P1 . . 122.55(18) ?
    C6 C1 P1 . . 120.11(19) ?
    C1 C2 C3 . . 121.3(3) ?
    C1 C2 H2 . . 119.3 ?
    C3 C2 H2 . . 119.3 ?
    C4 C3 C2 . . 120.8(3) ?
    C4 C3 H3 . . 119.6 ?
    C2 C3 H3 . . 119.6 ?
    C5 C4 C3 . . 118.7(3) ?
    C5 C4 H4 . . 120.7 ?
    C3 C4 H4 . . 120.7 ?
    C4 C5 C6 . . 120.9(3) ?
    C4 C5 H5 . . 119.5 ?
    C6 C5 H5 . . 119.5 ?
    C1 C6 C5 . . 121.2(3) ?
    C1 C6 H6 . . 119.4 ?
    C5 C6 H6 . . 119.4 ?
    C8 C7 C12 . . 118.8(2) ?
    C8 C7 P1 . . 119.9(2) ?
    C12 C7 P1 . . 120.7(2) ?
    C7 C8 C9 . . 120.2(3) ?
    C7 C8 H8 . . 119.9 ?
    C9 C8 H8 . . 119.9 ?
    C10 C9 C8 . . 120.1(3) ?
    C10 C9 H9 . . 119.9 ?
    C8 C9 H9 . . 119.9 ?
    C11 C10 C9 . . 120.1(3) ?
    C11 C10 H10 . . 120.0 ?
    C9 C10 H10 . . 120.0 ?
    C10 C11 C12 . . 120.4(3) ?
    C10 C11 H11 . . 119.8 ?
    C12 C11 H11 . . 119.8 ?
    C11 C12 C7 . . 120.5(3) ?
    C11 C12 H12 . . 119.8 ?
    C7 C12 H12 . . 119.8 ?
    C18 C13 C14 . . 118.5(2) ?
    C18 C13 P2 . . 117.6(2) ?
    C14 C13 P2 . . 124.0(2) ?
    C13 C14 C15 . . 120.3(3) ?
    C13 C14 H14 . . 119.8 ?
    C15 C14 H14 . . 119.8 ?
    C16 C15 C14 . . 120.9(3) ?
    C16 C15 H15 . . 119.5 ?
    C14 C15 H15 . . 119.5 ?
    C15 C16 C17 . . 119.4(3) ?
    C15 C16 H16 . . 120.3 ?
    C17 C16 H16 . . 120.3 ?
    C16 C17 C18 . . 120.6(3) ?
    C16 C17 H17 . . 119.7 ?
    C18 C17 H17 . . 119.7 ?
    C13 C18 C17 . . 120.3(3) ?
    C13 C18 H18 . . 119.8 ?
    C17 C18 H18 . . 119.8 ?
    C24 C19 C20 . . 118.2(2) ?
    C24 C19 P2 . . 123.36(19) ?
    C20 C19 P2 . . 118.27(19) ?
    C19 C20 C21 . . 120.1(3) ?
    C19 C20 H20 . . 119.9 ?
    C21 C20 H20 . . 119.9 ?
    C22 C21 C20 . . 120.8(3) ?
    C22 C21 H21 . . 119.6 ?
    C20 C21 H21 . . 119.6 ?
    C23 C22 C21 . . 119.4(3) ?
    C23 C22 H22 . . 120.3 ?
    C21 C22 H22 . . 120.3 ?
    C22 C23 C24 . . 120.3(3) ?
    C22 C23 H23 . . 119.9 ?
    C24 C23 H23 . . 119.9 ?
    C19 C24 C23 . . 121.2(3) ?
    C19 C24 H24 . . 119.4 ?
    C23 C24 H24 . . 119.4 ?
    P2 C25 P1 . . 93.90(11) ?
    P2 C25 H25A . . 112.9 ?
    P1 C25 H25A . . 112.9 ?
    P2 C25 H25B . . 112.9 ?
    P1 C25 H25B . . 112.9 ?
    H25A C25 H25B . . 110.4 ?
    C27 C26 C31 . . 118.7(2) ?
    C27 C26 P3 . . 121.67(17) ?
    C31 C26 P3 . . 119.68(18) ?
    C26 C27 C28 . . 120.4(2) ?
    C26 C27 H27 . . 119.8 ?
    C28 C27 H27 . . 119.8 ?
    C29 C28 C27 . . 120.3(3) ?
    C29 C28 H28 . . 119.8 ?
    C27 C28 H28 . . 119.8 ?
    C28 C29 C30 . . 120.2(2) ?
    C28 C29 H29 . . 119.9 ?
    C30 C29 H29 . . 119.9 ?
    C29 C30 C31 . . 119.8(3) ?
    C29 C30 H30 . . 120.1 ?
    C31 C30 H30 . . 120.1 ?
    C30 C31 C26 . . 120.6(3) ?
    C30 C31 H31 . . 119.7 ?
    C26 C31 H31 . . 119.7 ?
    C37 C32 C33 . . 118.4(2) ?
    C37 C32 P3 . . 117.49(19) ?
    C33 C32 P3 . . 124.08(19) ?
    C32 C33 C34 . . 120.2(3) ?
    C32 C33 H33 . . 119.9 ?
    C34 C33 H33 . . 119.9 ?
    C35 C34 C33 . . 120.4(3) ?
    C35 C34 H34 . . 119.8 ?
    C33 C34 H34 . . 119.8 ?
    C34 C35 C36 . . 120.1(3) ?
    C34 C35 H35 . . 119.9 ?
    C36 C35 H35 . . 119.9 ?
    C35 C36 C37 . . 120.0(3) ?
    C35 C36 H36 . . 120.0 ?
    C37 C36 H36 . . 120.0 ?
    C32 C37 C36 . . 120.8(3) ?
    C32 C37 H37 . . 119.6 ?
    C36 C37 H37 . . 119.6 ?
    C39 C38 C43 . . 118.3(2) ?
    C39 C38 P4 . . 120.19(18) ?
    C43 C38 P4 . . 121.31(19) ?
    C40 C39 C38 . . 120.5(3) ?
    C40 C39 H39 . . 119.8 ?
    C38 C39 H39 . . 119.8 ?
    C41 C40 C39 . . 120.5(3) ?
    C41 C40 H40 . . 119.7 ?
    C39 C40 H40 . . 119.7 ?
    C40 C41 C42 . . 120.0(3) ?
    C40 C41 H41 . . 120.0 ?
    C42 C41 H41 . . 120.0 ?
    C41 C42 C43 . . 120.2(3) ?
    C41 C42 H42 . . 119.9 ?
    C43 C42 H42 . . 119.9 ?
    C42 C43 C38 . . 120.6(3) ?
    C42 C43 H43 . . 119.7 ?
    C38 C43 H43 . . 119.7 ?
    C49 C44 C45 . . 118.7(2) ?
    C49 C44 P4 . . 121.6(2) ?
    C45 C44 P4 . . 119.7(2) ?
    C46 C45 C44 . . 121.3(3) ?
    C46 C45 H45 . . 119.3 ?
    C44 C45 H45 . . 119.3 ?
    C47 C46 C45 . . 120.4(4) ?
    C47 C46 H46 . . 119.8 ?
    C45 C46 H46 . . 119.8 ?
    C46 C47 C48 . . 120.2(3) ?
    C46 C47 H47 . . 119.9 ?
    C48 C47 H47 . . 119.9 ?
    C47 C48 C49 . . 119.8(4) ?
    C47 C48 H48 . . 120.1 ?
    C49 C48 H48 . . 120.1 ?
    C44 C49 C48 . . 119.5(3) ?
    C44 C49 H49 . . 120.3 ?
    C48 C49 H49 . . 120.3 ?
    P3 C50 P4 . . 96.88(10) ?
    P3 C50 H50A . . 112.4 ?
    P4 C50 H50A . . 112.4 ?
    P3 C50 H50B . . 112.4 ?
    P4 C50 H50B . . 112.4 ?
    H50A C50 H50B . . 109.9 ?
    C7 P1 C1 . . 100.18(10) ?
    C7 P1 C25 . . 104.13(11) ?
    C1 P1 C25 . . 109.64(10) ?
    C7 P1 Ru1 . . 123.18(8) ?
    C1 P1 Ru1 . . 124.30(8) ?
    C25 P1 Ru1 . . 93.06(8) ?
    C13 P2 C19 . . 100.37(11) ?
    C13 P2 C25 . . 107.50(11) ?
    C19 P2 C25 . . 107.39(11) ?
    C13 P2 Ru1 . . 123.41(8) ?
    C19 P2 Ru1 . . 122.87(8) ?
    C25 P2 Ru1 . . 93.46(8) ?
    C32 P3 C26 . . 101.27(10) ?
    C32 P3 C50 . . 106.71(11) ?
    C26 P3 C50 . . 103.65(11) ?
    C32 P3 Ru2 . . 118.24(8) ?
    C26 P3 Ru2 . . 129.47(8) ?
    C50 P3 Ru2 . . 94.28(7) ?
    C44 P4 C38 . . 101.93(11) ?
    C44 P4 C50 . . 102.81(11) ?
    C38 P4 C50 . . 106.93(11) ?
    C44 P4 Ru2 . . 125.32(8) ?
    C38 P4 Ru2 . . 121.47(8) ?
    C50 P4 Ru2 . . 95.10(7) ?
    P2 Ru1 P2 2 . 180.0 y
    P2 Ru1 P1 2 . 109.78(3) y
    P2 Ru1 P1 . . 70.22(3) y
    P2 Ru1 P1 2 2 70.21(3) ?
    P2 Ru1 P1 . 2 109.79(3) ?
    P1 Ru1 P1 . 2 180.0 ?
    P2 Ru1 Cl1 2 . 95.43(4) y
    P2 Ru1 Cl1 . . 84.58(4) y
    P1 Ru1 Cl1 . . 86.47(3) y
    P1 Ru1 Cl1 2 . 93.53(3) y
    P2 Ru1 Cl1 2 2 84.57(4) ?
    P2 Ru1 Cl1 . 2 95.42(4) ?
    P1 Ru1 Cl1 . 2 93.53(3) ?
    P1 Ru1 Cl1 2 2 86.47(3) ?
    Cl1 Ru1 Cl1 . 2 180.00(3) ?
    P4 Ru2 P4 2_666 . 180.0 ?
    P4 Ru2 P3 2_666 2_666 71.90(3) ?
    P4 Ru2 P3 . 2_666 108.09(3) ?
    P4 Ru2 P3 2_666 . 108.09(3) y
    P4 Ru2 P3 . . 71.91(3) y
    P3 Ru2 P3 2_666 . 180.0 y
    P4 Ru2 Cl2 2_666 . 85.27(3) y
    P4 Ru2 Cl2 . . 94.73(3) y
    P3 Ru2 Cl2 2_666 . 82.43(3) y
    P3 Ru2 Cl2 . . 97.57(3) y
    P4 Ru2 Cl2 2_666 2_666 94.73(3) ?
    P4 Ru2 Cl2 . 2_666 85.27(3) ?
    P3 Ru2 Cl2 2_666 2_666 97.57(4) ?
    P3 Ru2 Cl2 . 2_666 82.43(4) ?
    Cl2 Ru2 Cl2 . 2_666 180.00(4) ?
loop_
    _geom_hbond_atom_site_label_D
    _geom_hbond_atom_site_label_H
    _geom_hbond_atom_site_label_A
    _geom_hbond_site_symmetry_A
    _geom_hbond_distance_DH
    _geom_hbond_distance_HA
    _geom_hbond_distance_DA
    _geom_hbond_angle_DHA
    _geom_hbond_publ_flag
    C8 H8 Cl1 2 0.93 2.75 3.302(3) 119.2 yes
    C34 H34 Cl2 1_545 0.93 2.91 3.813(3) 165.2 yes
    C2 H2 Cl1 . 0.93 2.75 3.429(3) 131.0 yes
    C27 H27 Cl2 . 0.93 2.66 3.506(3) 151.5 yes
_shelx_space_group_comment
;
The symmetry employed for this shelxl refinement is uniquely defined
by the following loop, which should always be used as a source of
symmetry information in preference to the above space-group names.
They are only intended as comments.
;
_shelx_estimated_absorpt_T_min     ?
_shelx_estimated_absorpt_T_max     ?
_shelx_hkl_file
;
  -1   0   0   -0.03    0.17
  -1   0   0   -0.07    0.11
  -1   0   0   -0.07    0.07
  -1   0   0    0.15    0.18
  -1   0   0   -0.02    0.11
  -1   0   0    0.05    0.24
  -1   0   0    0.03    0.13
  -1   0   0    0.11    0.18
  -1   0   0    0.15    0.13
  -1   0   0    0.06    0.08
   1   0   0   -0.03    0.08
   1   0   0   -0.23    0.14
   1   0   0    0.06    0.13
   1   0   0   -0.05    0.19
   1   0   0    0.04    0.07
   1   0   0    0.08    0.13
   1   0   0    0.01    0.11
   1   0   0   -0.05    0.15
   1   0   0   -0.10    0.15
   1   0   0   -0.27    0.10
  -2   0   0  288.01   12.25
  -2   0   0  255.05   12.37
  -2   0   0  239.09   12.42
  -2   0   0  247.56   12.15
  -2   0   0  250.89   12.02
  -2   0   0  255.59   12.77
  -2   0   0  252.77   11.97
  -2   0   0  254.92   12.08
   2   0   0  263.41   12.46
   2   0   0  260.51   12.10
   2   0   0  266.46   12.23
   2   0   0  242.14   12.39
   2   0   0  254.19   12.21
   2   0   0  251.68   12.38
   2   0   0  254.21   11.95
   2   0   0  242.76   12.76
   2   0   0  253.08   12.06
  -3   0   0  121.19    6.90
  -3   0   0  126.40    6.49
  -3   0   0  124.90    6.52
  -3   0   0  125.40    6.38
  -3   0   0  116.09    7.19
  -3   0   0  129.94    6.26
  -3   0   0  131.34    6.11
   3   0   0  123.70    6.08
   3   0   0  129.71    6.37
   3   0   0  126.56    7.41
   3   0   0  123.00    6.84
   3   0   0  126.80    6.21
   3   0   0  122.88    6.86
   3   0   0  124.65    6.40
   3   0   0  129.86    6.59
   3   0   0  128.86    6.84
   3   0   0  118.32    6.52
  -4   0   0  189.99   10.11
  -4   0   0  204.39   10.95
  -4   0   0  197.18   10.29
  -4   0   0  187.64    9.86
  -4   0   0  187.89   11.25
  -4   0   0  202.57    9.99
  -4   0   0  215.29   10.40
   4   0   0  213.89   10.24
   4   0   0  213.70   10.48
   4   0   0  220.66   10.97
   4   0   0  202.72    9.91
   4   0   0  208.79   10.81
   4   0   0  208.12   10.82
   4   0   0  210.74   10.20
   4   0   0  197.67   11.52
   4   0   0  203.38   10.45
  -5   0   0   22.63    2.14
  -5   0   0   31.39    3.97
  -5   0   0   26.23    1.99
  -5   0   0   28.70    2.17
  -5   0   0   26.54    1.80
  -5   0   0   32.26    3.61
   5   0   0   23.82    2.62
   5   0   0   26.12    2.12
   5   0   0   31.42    3.39
   5   0   0   31.80    2.29
   5   0   0   31.91    3.51
   5   0   0   30.17    4.15
   5   0   0   27.98    1.79
   5   0   0   33.47    3.62
  -6   0   0    2.30    0.73
  -6   0   0    1.65    1.22
  -6   0   0    1.51    0.51
  -6   0   0    2.15    1.17
  -6   0   0    1.60    0.69
   6   0   0    0.83    0.67
   6   0   0    1.88    0.80
   6   0   0    1.51    1.08
   6   0   0    1.30    0.72
   6   0   0    0.30    0.71
  -7   0   0   16.00    2.94
  -7   0   0   10.60    2.74
  -7   0   0   12.10    1.91
  -7   0   0   10.48    1.35
   7   0   0   12.75    2.58
   7   0   0   10.45    2.01
   7   0   0    9.79    1.70
   7   0   0   11.82    1.87
   7   0   0    9.78    1.89
   7   0   0   11.04    2.43
  -8   0   0   64.00    4.33
  -8   0   0   82.95    6.54
  -8   0   0   59.81    5.47
  -8   0   0   62.87    3.89
   8   0   0   59.74    6.91
   8   0   0   61.82    4.84
   8   0   0   62.52    4.58
   8   0   0   65.12    5.11
   8   0   0   64.79    4.51
   8   0   0   69.36    5.84
  -9   0   0    2.19    1.54
  -9   0   0    0.39    0.63
  -9   0   0    0.92    0.83
  -9   0   0    0.85    1.14
   9   0   0   -0.12    0.65
   9   0   0    0.18    0.70
   9   0   0   -0.10    0.79
   9   0   0    0.95    0.86
   9   0   0    0.02    1.09
 -10   0   0   28.35    2.38
 -10   0   0   28.98    3.30
 -10   0   0   27.50    4.59
 -10   0   0   36.21    5.55
  10   0   0   21.59    4.34
  10   0   0   27.04    3.82
  10   0   0   23.39    3.34
  10   0   0   28.47    3.93
  10   0   0   32.06    4.29
 -11   0   0    0.36    0.62
 -11   0   0    2.54    1.23
 -11   0   0   -0.32    1.02
 -11   0   0   -0.01    0.44
 -11   0   0   -0.08    1.04
  11   0   0    1.39    0.92
  11   0   0   -0.53    0.53
  11   0   0    1.55    1.66
  11   0   0   -1.25    0.71
  11   0   0    0.46    0.93
 -12   0   0   19.17    4.49
 -12   0   0   17.64    2.80
 -12   0   0   21.36    4.47
 -12   0   0   20.07    2.49
 -12   0   0   19.73    2.38
  12   0   0   20.32    3.75
  12   0   0   18.35    3.22
  12   0   0   15.76    4.02
  12   0   0   13.75    3.02
  12   0   0   16.89    2.87
 -13   0   0    0.13    0.72
 -13   0   0    2.64    1.18
 -13   0   0   -0.26    0.76
  13   0   0    2.80    2.30
  13   0   0    0.58    1.53
  13   0   0    1.02    1.02
  12  -1   0    0.30    1.12
  12  -1   0    2.83    1.35
  12  -1   0    1.75    1.54
  12  -1   0    0.18    1.61
  12  -1   0    1.36    1.52
 -12   1   0    1.69    1.23
 -12   1   0    2.11    1.01
 -12   1   0    1.77    0.93
 -12   1   0   -0.35    1.12
  11  -1   0   28.16    4.09
  11  -1   0   36.55    5.02
  11  -1   0   29.36    5.84
  11  -1   0   43.11    4.62
  11  -1   0   25.29    4.07
 -11   1   0   36.64    4.01
 -11   1   0   32.09    4.94
 -11   1   0   34.92    2.94
 -11   1   0   34.85    2.87
 -11   1   0   35.53    5.33
  10  -1   0    0.86    0.78
  10  -1   0    1.17    1.02
  10  -1   0    1.36    1.08
  10  -1   0    1.59    1.16
  10  -1   0    7.12    2.76
 -10   1   0    0.71    1.30
 -10   1   0    2.44    1.11
 -10   1   0    3.86    1.72
 -10   1   0    1.49    0.88
 -10   1   0    2.61    0.91
   9  -1   0   71.23    8.00
   9  -1   0   61.58    4.88
   9  -1   0   67.65    5.69
   9  -1   0   69.30    5.50
   9  -1   0   78.85    5.59
  -9   1   0   69.10    4.47
  -9   1   0   80.03    6.19
  -9   1   0   79.12    4.55
  -9   1   0   77.19    5.07
  -9   1   0   66.77    6.19
   8  -1   0   12.09    2.53
   8  -1   0   17.03    3.42
   8  -1   0   16.65    2.36
   8  -1   0   13.76    2.46
   8  -1   0   14.63    2.51
  -8   1   0   18.97    1.95
  -8   1   0   14.69    1.82
  -8   1   0   16.45    2.15
  -8   1   0   14.95    2.94
  -8   1   0   15.31    3.01
   7  -1   0   14.83    3.11
   7  -1   0   13.81    2.25
   7  -1   0   14.18    2.06
   7  -1   0   14.18    2.46
   7  -1   0   16.34    2.52
   7  -1   0    9.65    2.34
  -7   1   0   17.65    1.85
  -7   1   0   10.27    2.35
  -7   1   0   13.56    1.53
  -7   1   0   13.37    1.81
  -7   1   0   14.47    2.91
   6  -1   0   20.40    2.68
   6  -1   0   19.94    2.33
   6  -1   0   18.23    3.04
   6  -1   0   15.93    2.73
   6  -1   0   19.54    2.82
   6  -1   0   17.17    5.23
   6  -1   0   21.88    2.74
   6  -1   0   19.22    2.54
  -6   1   0   19.31    2.15
  -6   1   0   21.29    1.88
  -6   1   0   22.25    1.69
  -6   1   0   26.71    3.37
  -6   1   0   18.63    3.06
  -6   1   0   20.35    1.61
   5  -1   0  105.91    6.25
   5  -1   0   99.55    6.07
   5  -1   0  112.30    6.63
   5  -1   0   99.01    7.27
   5  -1   0  106.89    5.88
   5  -1   0   93.12    6.65
   5  -1   0  106.22    6.10
  -5   1   0  104.96    5.72
  -5   1   0  105.50    6.44
  -5   1   0   94.64    5.77
  -5   1   0   96.35    5.38
  -5   1   0  112.58    6.99
  -5   1   0  111.30    5.72
   4  -1   0   46.82    3.33
   4  -1   0   55.14    3.97
   4  -1   0   46.74    2.85
   4  -1   0   46.23    4.05
   4  -1   0   46.77    3.40
   4  -1   0   44.59    2.75
   4  -1   0   54.55    3.74
   4  -1   0   50.63    3.42
   4  -1   0   50.35    3.34
   4  -1   0   55.60    3.41
  -4   1   0   47.89    3.26
  -4   1   0   49.39    3.51
  -4   1   0   51.80    3.89
  -4   1   0   50.20    3.26
  -4   1   0   47.99    3.12
  -4   1   0   54.67    2.88
  -4   1   0   47.97    2.94
  -4   1   0   48.72    3.06
   3  -1   0  151.39    8.12
   3  -1   0  172.45    9.09
   3  -1   0  160.77    8.02
   3  -1   0  155.09    8.18
   3  -1   0  158.55    8.70
   3  -1   0  157.95    8.26
   3  -1   0  159.21    7.69
   3  -1   0  149.10    8.29
   3  -1   0  167.21    8.28
  -3   1   0  171.53    8.22
  -3   1   0  157.47    7.99
  -3   1   0  151.67    8.24
  -3   1   0  162.81    8.01
  -3   1   0  157.97    8.00
  -3   1   0  155.11    8.10
  -3   1   0  158.79    8.64
  -3   1   0  158.29    7.70
   2  -1   0  313.07   15.49
   2  -1   0  302.96   15.00
   2  -1   0  319.29   15.14
   2  -1   0  321.24   15.02
   2  -1   0  313.76   14.90
   2  -1   0  308.02   14.70
  -2   1   0  324.25   15.31
  -2   1   0  309.88   14.98
  -2   1   0  302.45   14.99
  -2   1   0  319.52   15.13
  -2   1   0  322.70   15.03
  -2   1   0  317.34   14.92
   1  -1   0  248.99   11.96
   1  -1   0  237.97   11.83
   1  -1   0  243.89   12.09
   1  -1   0  244.35   11.62
  -1   1   0  255.34   11.93
  -1   1   0  244.48   11.70
  -1   1   0  256.64   11.78
  -1   1   0  255.32   12.24
   0  -1   0    2.16    0.32
   0  -1   0    2.34    0.56
   0  -1   0    4.01    0.62
   0  -1   0    2.13    0.23
   0  -1   0    2.55    0.38
   0  -1   0    2.27    0.32
   0  -1   0    2.07    0.26
   0   1   0    2.37    0.25
   0   1   0    1.44    0.23
   0   1   0    2.15    0.29
   0   1   0    2.12    0.31
   0   1   0    1.96    0.44
   0   1   0    2.29    0.53
   0   1   0    2.60    0.21
   0   1   0    2.24    0.27
   0   1   0    2.06    0.17
   0   1   0    1.93    0.31
  -2  -1   0   12.76    0.90
  -2  -1   0   14.61    1.71
  -2  -1   0   15.25    1.24
  -2  -1   0   10.72    0.92
  -2  -1   0   12.87    0.84
  -2  -1   0   12.15    1.73
  -2  -1   0   15.44    1.76
  -2  -1   0   11.64    0.71
  -2  -1   0   12.68    0.98
  -2  -1   0   12.16    0.84
   2   1   0   12.21    0.82
   2   1   0   13.90    1.65
   2   1   0   16.02    1.77
   2   1   0   11.77    0.84
   2   1   0   11.71    0.92
   2   1   0   11.25    0.96
   2   1   0   13.65    1.02
   2   1   0   11.77    0.71
   2   1   0   11.96    1.06
   2   1   0   15.04    1.84
  -3  -1   0  270.64   13.53
  -3  -1   0  266.04   11.96
  -3  -1   0  232.00   12.99
  -3  -1   0  266.32   12.17
  -3  -1   0  259.38   12.25
  -3  -1   0  243.23   12.36
  -3  -1   0  253.19   12.16
  -3  -1   0  256.23   12.39
  -3  -1   0  263.45   12.96
   3   1   0  250.11   13.40
   3   1   0  226.98   12.37
   3   1   0  271.29   11.95
   3   1   0  246.41   12.43
   3   1   0  264.68   12.12
   3   1   0  256.32   12.94
   3   1   0  260.81   13.01
   3   1   0  257.29   12.35
  -4  -1   0    0.84    0.49
  -4  -1   0    0.19    0.56
  -4  -1   0   -0.21    0.17
  -4  -1   0   -0.23    0.27
  -4  -1   0   -0.20    0.38
  -4  -1   0    0.64    0.72
  -4  -1   0   -0.14    0.29
  -4  -1   0    0.00    0.27
  -4  -1   0   -0.36    0.18
   4   1   0    0.09    0.42
   4   1   0    0.13    0.68
   4   1   0    0.02    0.84
   4   1   0   -0.17    0.25
   4   1   0   -0.35    0.25
   4   1   0    0.20    0.23
   4   1   0    0.02    0.35
   4   1   0    0.03    0.55
   4   1   0   -0.08    0.17
  -5  -1   0   54.14    3.43
  -5  -1   0   64.92    4.27
  -5  -1   0   53.34    3.36
  -5  -1   0   56.41    3.34
  -5  -1   0   54.90    4.41
  -5  -1   0   58.71    3.08
  -5  -1   0   55.47    3.64
  -5  -1   0   60.87    4.93
   5   1   0   57.91    4.09
   5   1   0   55.36    4.18
   5   1   0   53.32    4.76
   5   1   0   50.56    3.70
   5   1   0   51.82    4.13
   5   1   0   53.32    3.00
   5   1   0   62.01    3.51
   5   1   0   54.17    3.73
   5   1   0   57.34    3.60
  -6  -1   0    0.60    0.87
  -6  -1   0   -0.06    0.84
  -6  -1   0    0.08    0.34
  -6  -1   0    0.13    0.35
  -6  -1   0    0.65    0.34
   6   1   0   -0.17    0.32
   6   1   0   -0.44    0.35
   6   1   0    0.48    0.73
   6   1   0   -0.38    0.54
   6   1   0   -0.09    0.47
   6   1   0   -0.16    0.54
  -7  -1   0   15.60    3.34
  -7  -1   0   18.17    2.02
  -7  -1   0   21.58    3.57
  -7  -1   0   13.45    1.53
   7   1   0   19.32    2.68
   7   1   0   19.83    3.21
   7   1   0   21.18    3.23
   7   1   0   19.12    2.64
   7   1   0   20.31    2.31
   7   1   0   12.84    2.01
  -8  -1   0    0.13    0.47
  -8  -1   0   -0.12    0.77
  -8  -1   0    0.09    0.73
  -8  -1   0    1.37    0.53
   8   1   0    0.07    0.84
   8   1   0    0.34    0.71
   8   1   0    1.58    0.83
   8   1   0    0.54    0.65
   8   1   0    0.46    0.57
   8   1   0    0.33    0.61
  -9  -1   0   47.77    6.72
  -9  -1   0   47.26    6.91
  -9  -1   0   47.19    3.76
  -9  -1   0   49.23    3.34
   9   1   0   61.09    4.71
   9   1   0   54.82    4.07
   9   1   0   47.86    3.98
   9   1   0   60.68    5.41
   9   1   0   58.42    4.84
 -10  -1   0    4.54    1.38
 -10  -1   0    2.25    1.57
 -10  -1   0    1.35    1.25
 -10  -1   0    3.16    0.92
  10   1   0    3.40    1.31
  10   1   0    5.02    1.71
  10   1   0    2.89    1.56
  10   1   0    4.14    1.93
  10   1   0    2.21    1.21
 -11  -1   0    5.70    2.37
 -11  -1   0    5.33    2.75
 -11  -1   0    7.49    1.76
 -11  -1   0    4.67    1.12
  11   1   0    5.75    2.34
  11   1   0    5.28    1.81
  11   1   0    5.08    1.61
  11   1   0    5.72    1.69
 -12  -1   0    1.38    1.78
 -12  -1   0   -0.49    1.17
 -12  -1   0    1.05    0.93
 -12  -1   0    0.22    0.50
 -12  -1   0   -0.48    0.50
  12   1   0   -0.20    0.91
  12   1   0    0.30    1.04
  12   1   0    0.67    0.90
  12   1   0    1.03    1.08
  12   1   0    0.79    1.54
 -13  -1   0    3.11    1.06
 -13  -1   0    3.61    1.54
  13   1   0    6.19    1.88
  13   1   0    4.63    2.74
  13   1   0    5.68    2.33
  13   1   0    4.62    1.93
  12  -2   0   12.12    3.15
  12  -2   0   11.84    3.18
  12  -2   0   15.61    4.74
 -12   2   0   15.00    2.35
 -12   2   0   13.60    2.60
 -12   2   0   15.92    2.26
 -12   2   0   14.13    3.09
  11  -2   0    0.69    1.65
  11  -2   0    0.54    1.02
  11  -2   0    0.35    1.08
  11  -2   0    1.33    0.98
  11  -2   0    1.51    1.53
 -11   2   0    2.03    0.99
 -11   2   0    0.75    1.00
 -11   2   0    1.11    1.00
 -11   2   0    2.75    1.70
 -11   2   0    0.47    0.86
  10  -2   0   10.82    2.59
  10  -2   0   18.80    3.50
  10  -2   0   16.21    3.19
  10  -2   0   13.90    3.79
  10  -2   0   15.89    2.64
 -10   2   0   18.68    3.50
 -10   2   0   18.80    2.26
 -10   2   0   15.37    2.19
 -10   2   0   11.87    2.63
   9  -2   0    6.58    1.99
   9  -2   0   11.94    2.59
   9  -2   0   10.74    2.42
   9  -2   0    5.63    2.43
  -9   2   0    6.30    1.52
  -9   2   0    4.31    1.65
  -9   2   0    8.73    1.60
  -9   2   0    8.08    2.27
  -9   2   0   10.34    1.72
   8  -2   0   44.70    4.26
   8  -2   0   52.86    4.40
   8  -2   0   58.29    4.76
   8  -2   0   49.34    6.41
   8  -2   0   55.09    4.00
  -8   2   0   50.51    3.40
  -8   2   0   48.22    3.41
  -8   2   0   47.43    4.29
  -8   2   0   50.92    5.74
  -8   2   0   49.23    3.75
   7  -2   0    0.53    0.67
   7  -2   0    0.08    0.56
   7  -2   0   -0.55    0.43
   7  -2   0   -0.01    0.42
   7  -2   0    0.33    1.12
  -7   2   0    0.41    0.60
  -7   2   0    0.10    0.55
  -7   2   0   -0.01    0.41
  -7   2   0   -0.35    0.28
  -7   2   0    0.18    0.37
   6  -2   0   11.43    2.04
   6  -2   0   12.32    2.12
   6  -2   0   14.51    2.29
   6  -2   0   15.16    2.96
   6  -2   0   10.73    2.14
   6  -2   0    9.01    1.55
   6  -2   0   12.33    2.41
  -6   2   0   12.08    1.76
  -6   2   0   14.82    2.32
  -6   2   0   11.12    1.43
  -6   2   0   12.88    1.46
  -6   2   0    8.90    1.45
  -6   2   0   13.73    2.38
   5  -2   0   25.65    2.21
   5  -2   0   23.33    2.80
   5  -2   0   31.34    3.50
   5  -2   0   22.37    3.15
   5  -2   0   29.43    3.96
   5  -2   0   28.72    2.57
   5  -2   0   25.64    2.39
   5  -2   0   23.02    3.74
  -5   2   0   26.92    1.96
  -5   2   0   28.41    2.32
  -5   2   0   26.14    1.89
  -5   2   0   26.78    2.28
  -5   2   0   23.84    3.06
  -5   2   0   27.82    2.99
  -5   2   0   28.15    2.09
   4  -2   0  252.11   13.83
   4  -2   0  240.69   12.70
   4  -2   0  236.62   13.39
   4  -2   0  256.85   12.61
   4  -2   0  246.07   13.86
   4  -2   0  249.91   12.90
   4  -2   0  254.25   12.83
  -4   2   0  269.44   13.09
  -4   2   0  256.56   12.22
  -4   2   0  244.99   12.64
  -4   2   0  249.40   12.31
  -4   2   0  262.18   13.19
  -4   2   0  253.31   12.71
  -4   2   0  249.30   12.77
  -4   2   0  255.96   12.20
  -4   2   0  249.02   12.62
   3  -2   0  107.48    5.58
   3  -2   0  107.74    5.57
   3  -2   0  104.98    6.08
   3  -2   0  116.45    5.97
   3  -2   0  108.04    6.81
   3  -2   0  116.96    6.79
   3  -2   0  112.45    6.45
   3  -2   0  104.18    6.01
   3  -2   0  113.91    5.97
  -3   2   0  112.71    5.68
  -3   2   0  104.33    5.89
  -3   2   0  105.79    5.79
  -3   2   0  113.49    5.63
  -3   2   0  108.72    6.11
  -3   2   0  110.83    6.21
  -3   2   0  117.07    6.08
  -3   2   0  114.59    5.64
   2  -2   0    0.66    0.29
   2  -2   0    0.95    0.41
   2  -2   0    0.91    0.50
   2  -2   0    2.19    0.53
   2  -2   0    0.29    0.37
   2  -2   0    2.12    0.86
   2  -2   0    0.92    0.30
   2  -2   0    0.86    0.30
   2  -2   0    1.64    0.78
  -2   2   0    0.39    0.29
  -2   2   0    0.96    0.42
  -2   2   0    1.32    0.65
  -2   2   0    0.90    0.39
  -2   2   0    1.16    0.46
  -2   2   0    1.67    0.39
  -2   2   0    1.25    0.38
  -2   2   0    0.62    0.40
  -2   2   0    1.09    0.32
   1  -2   0  101.12    4.75
   1  -2   0   96.34    4.85
   1  -2   0   95.94    4.69
   1  -2   0   95.10    6.04
   1  -2   0   98.67    4.80
   1  -2   0   95.46    5.05
   1  -2   0   96.02    5.59
   1  -2   0  100.50    5.13
   1  -2   0   99.57    5.06
   1  -2   0   96.18    4.76
  -1   2   0   99.28    4.87
  -1   2   0   94.62    5.07
  -1   2   0   92.46    4.91
  -1   2   0   97.44    4.77
  -1   2   0  105.68    4.84
  -1   2   0  100.02    5.05
  -1   2   0   98.64    5.51
  -1  -2   0  113.16    5.49
  -1  -2   0  111.46    5.32
  -1  -2   0  109.11    5.92
  -1  -2   0  114.64    5.53
  -1  -2   0  112.04    5.28
  -1  -2   0  113.45    5.79
  -1  -2   0  111.44    6.34
  -1  -2   0  111.33    6.10
  -1  -2   0  107.87    5.41
  -1  -2   0  112.69    5.26
   1   2   0  117.23    5.51
   1   2   0  109.54    5.53
   1   2   0  119.54    5.45
   1   2   0  111.53    5.25
   1   2   0  103.89    6.22
   1   2   0  116.04    5.74
   1   2   0  120.09    6.12
   1   2   0  112.37    5.33
   1   2   0  114.28    5.91
  -2  -2   0  497.24   23.35
  -2  -2   0  485.98   23.07
   2   2   0  467.90   22.45
   2   2   0  465.71   22.76
  -3  -2   0   22.28    1.20
  -3  -2   0   24.78    2.99
  -3  -2   0   22.82    2.66
  -3  -2   0   21.92    1.38
  -3  -2   0   19.10    1.48
  -3  -2   0   23.00    1.62
  -3  -2   0   22.26    1.35
  -3  -2   0   20.11    1.43
  -3  -2   0   25.90    3.05
   3   2   0   21.39    1.35
   3   2   0   18.68    2.58
   3   2   0   22.20    1.35
   3   2   0   22.48    1.63
   3   2   0   23.96    2.15
   3   2   0   20.38    1.58
   3   2   0   21.37    1.69
   3   2   0   19.97    1.48
   3   2   0   17.08    2.39
  -4  -2   0   46.07    2.59
  -4  -2   0   42.87    2.46
  -4  -2   0   44.28    2.70
  -4  -2   0   41.74    3.54
  -4  -2   0   42.61    2.43
  -4  -2   0   41.08    3.41
  -4  -2   0   43.17    3.78
  -4  -2   0   41.06    2.19
  -4  -2   0   37.83    2.65
   4   2   0   39.72    2.74
   4   2   0   37.42    3.56
   4   2   0   40.27    2.89
   4   2   0   35.32    2.57
   4   2   0   36.46    3.33
   4   2   0   41.21    2.38
   4   2   0   40.56    3.32
   4   2   0   43.37    2.82
  -5  -2   0   23.84    1.75
  -5  -2   0   32.17    4.00
  -5  -2   0   25.90    3.86
  -5  -2   0   24.31    1.83
  -5  -2   0   21.25    3.04
  -5  -2   0   24.55    2.25
  -5  -2   0   21.75    1.70
  -5  -2   0   23.36    1.49
   5   2   0   29.36    4.10
   5   2   0   27.51    2.08
   5   2   0   27.31    3.49
   5   2   0   25.85    2.17
   5   2   0   21.78    2.05
   5   2   0   25.19    2.70
   5   2   0   22.33    1.45
  -6  -2   0   55.51    6.27
  -6  -2   0   45.04    3.01
  -6  -2   0   39.56    3.18
  -6  -2   0   47.53    4.40
  -6  -2   0   49.56    3.10
  -6  -2   0   55.86    4.24
  -6  -2   0   48.22    2.73
  -6  -2   0   47.64    3.10
   6   2   0   49.36    3.38
   6   2   0   46.52    4.09
   6   2   0   55.01    3.72
   6   2   0   49.96    3.29
   6   2   0   51.53    3.89
   6   2   0   45.08    2.65
  -7  -2   0    2.53    1.29
  -7  -2   0    4.40    0.95
  -7  -2   0    6.82    0.96
  -7  -2   0    3.31    1.80
  -7  -2   0    4.13    1.85
   7   2   0    3.40    1.45
   7   2   0    6.23    1.56
   7   2   0    5.34    1.31
   7   2   0    3.48    1.04
   7   2   0    4.39    1.21
   7   2   0    7.37    1.66
  -8  -2   0   53.79    4.74
  -8  -2   0   51.60    3.75
  -8  -2   0   58.11    3.35
  -8  -2   0   55.15    6.56
  -8  -2   0   57.69    7.21
   8   2   0   61.45    4.07
   8   2   0   49.31    4.64
   8   2   0   54.50    4.47
   8   2   0   58.91    4.50
   8   2   0   59.12    4.18
  -9  -2   0    1.93    0.96
  -9  -2   0    1.84    1.56
  -9  -2   0   -0.01    1.10
   9   2   0    3.21    1.16
   9   2   0    0.35    0.64
   9   2   0    0.57    1.12
   9   2   0    1.72    0.84
   9   2   0    3.49    1.45
 -10  -2   0   12.76    3.50
 -10  -2   0   11.90    1.76
 -10  -2   0   17.77    2.46
 -10  -2   0    8.84    3.14
  10   2   0   11.30    2.49
  10   2   0   11.71    2.55
  10   2   0   18.21    3.13
  10   2   0   11.06    2.07
  10   2   0    8.77    2.50
 -11  -2   0    6.91    3.00
 -11  -2   0    2.37    0.77
 -11  -2   0    1.24    1.49
  11   2   0    0.84    0.98
  11   2   0    1.72    1.18
  11   2   0    0.10    1.17
  11   2   0    1.20    1.16
  11   2   0    0.96    0.84
 -12  -2   0   -0.05    0.78
 -12  -2   0    0.77    0.56
 -12  -2   0    0.32    1.48
 -12  -2   0    1.76    1.74
  12   2   0    1.25    1.27
  12   2   0   -0.40    1.07
  12   2   0    0.67    0.97
  12   2   0   -0.67    0.56
  12   2   0    0.54    0.94
 -13  -2   0    0.79    1.05
 -13  -2   0   -0.88    1.11
 -13  -2   0    0.17    0.70
  13   2   0    1.06    1.15
  13   2   0    1.26    1.86
  13   2   0    0.07    1.43
  13   2   0   -0.38    1.04
  11  -3   0    0.55    2.29
  11  -3   0    0.74    1.31
  11  -3   0    0.42    1.17
  11  -3   0    3.09    1.84
 -11   3   0    1.28    1.22
 -11   3   0    2.16    0.94
 -11   3   0    1.43    0.90
 -11   3   0    0.21    0.78
  10  -3   0    3.47    1.64
  10  -3   0    2.12    1.41
  10  -3   0    0.85    1.51
  10  -3   0    1.80    1.36
 -10   3   0    1.48    1.26
 -10   3   0    2.74    1.26
 -10   3   0    0.84    1.00
 -10   3   0    1.97    0.92
 -10   3   0    1.98    0.85
   9  -3   0    0.45    1.21
   9  -3   0    2.06    1.38
   9  -3   0    1.65    1.08
  -9   3   0    2.99    1.25
  -9   3   0    2.45    0.90
  -9   3   0    2.72    0.94
  -9   3   0    1.10    1.07
  -9   3   0    1.20    0.85
   8  -3   0    0.80    0.95
   8  -3   0    0.93    1.08
   8  -3   0    4.10    2.03
   8  -3   0    1.29    0.91
   8  -3   0   -0.11    0.71
  -8   3   0    2.09    0.91
  -8   3   0    0.69    0.77
  -8   3   0    0.89    1.04
  -8   3   0    1.67    0.70
  -8   3   0    0.21    0.63
   7  -3   0    5.83    1.60
   7  -3   0    2.82    1.82
   7  -3   0    3.20    1.13
   7  -3   0    3.96    1.46
   7  -3   0    4.05    1.36
   7  -3   0    3.70    1.58
  -7   3   0    5.04    1.12
  -7   3   0    5.28    1.74
  -7   3   0    4.01    0.99
  -7   3   0    3.01    1.04
  -7   3   0    4.46    1.32
   6  -3   0   34.85    3.22
   6  -3   0   40.29    4.70
   6  -3   0   38.77    3.07
   6  -3   0   33.84    3.17
   6  -3   0   44.48    3.62
   6  -3   0   39.54    5.33
  -6   3   0   33.10    2.73
  -6   3   0   36.81    2.93
  -6   3   0   38.20    3.40
  -6   3   0   37.92    2.66
   5  -3   0   36.94    3.10
   5  -3   0   33.85    4.04
   5  -3   0   29.24    4.40
   5  -3   0   33.82    2.69
   5  -3   0   37.43    4.81
   5  -3   0   35.97    2.95
   5  -3   0   32.42    2.65
  -5   3   0   26.85    2.19
  -5   3   0   36.07    3.83
  -5   3   0   30.92    2.42
  -5   3   0   31.31    2.84
  -5   3   0   30.19    2.24
  -5   3   0   32.96    2.42
   4  -3   0   79.09    4.85
   4  -3   0   74.63    4.38
   4  -3   0   74.40    4.65
   4  -3   0   72.76    5.45
   4  -3   0   69.31    5.13
   4  -3   0   69.36    5.58
  -4   3   0   64.87    4.60
  -4   3   0   70.77    4.59
  -4   3   0   71.32    4.07
  -4   3   0   70.37    4.12
  -4   3   0   72.94    4.07
  -4   3   0   72.57    4.11
  -4   3   0   69.61    4.75
   3  -3   0  236.43   12.92
   3  -3   0  221.65   12.17
   3  -3   0  226.31   10.76
   3  -3   0  235.48   11.69
   3  -3   0  234.11   12.43
   3  -3   0  229.19   11.29
   3  -3   0  219.85   11.00
   3  -3   0  214.25   11.05
   3  -3   0  243.31   11.82
  -3   3   0  225.91   11.11
  -3   3   0  227.40   11.96
  -3   3   0  224.52   11.52
  -3   3   0  224.19   11.58
  -3   3   0  238.25   11.16
  -3   3   0  229.92   10.98
  -3   3   0  247.06   11.63
  -3   3   0  215.54   11.12
  -3   3   0  223.77   11.57
   2  -3   0  133.79    8.03
   2  -3   0  141.04    7.52
   2  -3   0  141.37    7.13
   2  -3   0  127.42    7.20
   2  -3   0  124.71    6.64
   2  -3   0  137.60    6.64
   2  -3   0  132.39    6.41
   2  -3   0  126.27    6.52
  -2   3   0  129.54    6.61
  -2   3   0  137.65    7.63
  -2   3   0  139.25    6.78
  -2   3   0  132.40    7.07
  -2   3   0  136.61    6.67
  -2   3   0  135.63    6.89
  -2   3   0  129.62    7.21
   1  -3   0  217.62   10.35
   1  -3   0  210.02   11.66
   1  -3   0  216.76   10.28
   1  -3   0  210.15   10.50
   1  -3   0  225.84   10.42
   1  -3   0  222.40   10.41
   1  -3   0  231.02   10.73
   1  -3   0  214.01   10.87
   1  -3   0  224.07   10.83
   1  -3   0  222.03   11.77
  -1   3   0  210.46   10.78
  -1   3   0  210.66   10.51
  -1   3   0  226.92   11.59
  -1   3   0  222.46   10.53
  -1   3   0  214.99   10.25
  -1   3   0  218.72   10.33
  -1   3   0  220.33   10.53
  -1   3   0  209.66   10.72
   0  -3   0   73.34    3.93
   0  -3   0   79.25    4.24
   0  -3   0   76.48    4.15
   0  -3   0   77.99    4.20
   0  -3   0   74.53    4.83
   0  -3   0   79.69    3.81
   0  -3   0   74.08    3.89
   0  -3   0   73.30    3.64
   0  -3   0   80.15    5.12
   0   3   0   73.50    3.95
   0   3   0   76.27    4.20
   0   3   0   73.62    3.65
   0   3   0   73.16    3.84
   0   3   0   78.43    3.82
   0   3   0   75.15    3.96
   0   3   0   73.01    4.88
   0   3   0   77.48    4.13
   0   3   0   72.29    3.96
  -1  -3   0    6.73    1.01
  -1  -3   0    6.72    0.79
  -1  -3   0    9.72    1.90
  -1  -3   0    7.43    0.46
  -1  -3   0    8.91    0.96
  -1  -3   0    8.97    1.54
  -1  -3   0    7.35    0.50
  -1  -3   0    6.92    0.65
  -1  -3   0    9.60    1.38
  -1  -3   0    7.43    0.59
   1   3   0    6.81    1.52
   1   3   0   10.09    1.41
   1   3   0    7.70    0.48
   1   3   0    7.03    0.59
   1   3   0    7.79    0.89
   1   3   0    7.60    0.77
   1   3   0    8.05    1.02
   1   3   0    6.84    0.82
   1   3   0    6.42    1.00
  -2  -3   0   23.43    1.56
  -2  -3   0   25.09    1.52
  -2  -3   0   24.27    1.32
  -2  -3   0   29.70    3.43
  -2  -3   0   25.10    2.07
  -2  -3   0   24.74    1.65
  -2  -3   0   25.32    2.79
  -2  -3   0   27.65    2.30
  -2  -3   0   22.09    1.32
   2   3   0   22.98    1.36
   2   3   0   25.20    1.95
   2   3   0   23.81    1.58
   2   3   0   24.32    1.31
   2   3   0   23.41    1.53
   2   3   0   22.01    1.61
   2   3   0   26.30    3.09
   2   3   0   20.33    1.99
  -3  -3   0   85.39    4.16
  -3  -3   0   83.53    5.41
  -3  -3   0   78.92    4.06
  -3  -3   0   80.11    4.66
  -3  -3   0   88.69    5.48
  -3  -3   0   86.31    4.37
  -3  -3   0   81.21    5.64
  -3  -3   0   83.93    4.35
   3   3   0   75.28    4.40
   3   3   0   84.04    5.26
   3   3   0   78.76    5.47
   3   3   0   80.19    4.39
   3   3   0   83.31    4.67
   3   3   0   82.78    4.12
   3   3   0   80.78    5.00
   3   3   0   83.45    4.54
   3   3   0   85.63    4.15
  -4  -3   0   69.48    5.38
  -4  -3   0   72.31    3.76
  -4  -3   0   73.75    3.88
  -4  -3   0   79.66    5.39
  -4  -3   0   72.90    4.00
  -4  -3   0   81.38    6.00
  -4  -3   0   76.37    4.27
  -4  -3   0   74.52    4.09
  -4  -3   0   69.56    3.58
   4   3   0   65.56    4.19
   4   3   0   75.92    3.84
   4   3   0   70.48    5.01
   4   3   0   73.33    3.81
   4   3   0   71.08    4.11
   4   3   0   70.56    4.87
   4   3   0   70.08    4.36
   4   3   0   72.34    4.27
   4   3   0   77.79    5.33
  -5  -3   0   16.11    1.34
  -5  -3   0   16.71    3.02
  -5  -3   0   15.62    1.37
  -5  -3   0   17.06    3.00
  -5  -3   0   14.79    1.24
  -5  -3   0   14.86    2.78
  -5  -3   0   15.93    1.07
   5   3   0   21.02    2.36
   5   3   0   16.69    1.92
   5   3   0   17.64    2.02
   5   3   0   17.03    2.86
   5   3   0   15.81    1.89
  -6  -3   0    6.72    0.88
  -6  -3   0    8.32    2.09
  -6  -3   0    7.53    1.29
  -6  -3   0    6.78    1.05
  -6  -3   0    6.83    2.05
  -6  -3   0    4.64    1.79
   6   3   0    5.87    1.32
   6   3   0    6.46    1.28
   6   3   0    3.89    1.15
   6   3   0    6.26    1.30
   6   3   0    5.47    1.81
  -7  -3   0  144.78    9.75
  -7  -3   0  148.47    7.60
  -7  -3   0  133.57    7.38
  -7  -3   0  158.25   10.42
  -7  -3   0  139.58    9.11
  -7  -3   0  148.26    7.06
   7   3   0  145.64    8.28
   7   3   0  130.32    9.03
   7   3   0  137.90    7.95
   7   3   0  143.11    8.28
   7   3   0  122.20    8.28
  -8  -3   0    0.20    0.74
  -8  -3   0    0.10    1.07
  -8  -3   0    0.76    0.57
   8   3   0    2.05    0.87
   8   3   0    0.63    0.78
   8   3   0    2.53    0.85
   8   3   0   -0.33    0.46
  -9  -3   0   72.63    4.20
  -9  -3   0   87.84    7.74
  -9  -3   0   71.16    8.32
  -9  -3   0   67.87    4.76
  -9  -3   0   73.12    6.01
   9   3   0   65.89    5.77
   9   3   0   71.72    5.63
   9   3   0   75.47    5.04
   9   3   0   84.77    5.78
   9   3   0   83.45    5.42
 -10  -3   0    1.89    0.69
 -10  -3   0    1.69    1.22
 -10  -3   0    1.13    0.85
 -10  -3   0   -0.33    1.04
 -10  -3   0    4.72    2.41
  10   3   0    1.24    0.97
  10   3   0    1.51    1.09
  10   3   0   -0.20    0.76
  10   3   0    4.31    1.88
 -11  -3   0    2.50    1.94
 -11  -3   0    0.36    0.56
 -11  -3   0    1.38    1.60
 -11  -3   0    3.24    1.26
  11   3   0    1.01    0.87
  11   3   0    2.26    1.07
  11   3   0    3.20    1.90
  11   3   0    1.33    1.14
  11   3   0    0.55    1.08
 -12  -3   0   -0.57    1.08
 -12  -3   0   -0.81    1.09
 -12  -3   0   -0.40    0.64
 -12  -3   0   -0.18    0.49
  12   3   0   -0.88    0.54
  12   3   0    0.44    0.76
  12   3   0   -0.43    0.88
  12   3   0   -0.33    1.09
  12   3   0    1.45    1.22
 -13  -3   0    1.47    0.80
 -13  -3   0   -0.19    0.74
 -13  -3   0    1.78    2.10
  13   3   0    0.82    1.02
  13   3   0    1.35    1.44
  13   3   0    1.58    1.82
  11  -4   0    2.91    2.35
  11  -4   0    3.25    1.88
  11  -4   0    1.02    1.63
  11  -4   0    2.21    1.58
 -11   4   0    0.98    0.88
 -11   4   0    1.57    0.90
 -11   4   0    0.56    0.85
  10  -4   0   -0.34    1.04
  10  -4   0    0.00    0.92
  10  -4   0    0.38    1.22
  10  -4   0   -1.20    1.18
 -10   4   0   -0.17    0.74
 -10   4   0   -0.11    0.63
 -10   4   0   -0.47    0.51
 -10   4   0    0.16    0.83
 -10   4   0   -0.40    0.48
   9  -4   0    8.73    2.81
   9  -4   0    9.11    2.39
   9  -4   0    7.71    2.06
   9  -4   0    4.33    2.46
  -9   4   0    4.37    1.25
  -9   4   0    7.17    1.70
  -9   4   0    7.58    1.62
  -9   4   0    5.35    1.75
  -9   4   0    8.79    1.59
   8  -4   0    1.25    1.18
   8  -4   0   -0.61    0.62
   8  -4   0   -0.02    0.64
   8  -4   0   -0.74    0.58
  -8   4   0    1.48    0.77
  -8   4   0   -0.42    0.51
  -8   4   0   -0.73    0.47
  -8   4   0   -0.55    0.44
  -8   4   0   -0.47    0.40
   7  -4   0    3.75    1.67
   7  -4   0    1.84    0.95
   7  -4   0    2.59    1.76
   7  -4   0    3.31    1.35
   7  -4   0    4.23    1.25
  -7   4   0    3.78    1.04
  -7   4   0    3.14    0.85
  -7   4   0    4.36    1.07
  -7   4   0    2.28    0.91
   6  -4   0   24.78    3.93
   6  -4   0   25.72    4.53
   6  -4   0   17.54    2.84
   6  -4   0   24.26    3.18
   6  -4   0   22.86    2.67
  -6   4   0   20.88    1.96
  -6   4   0   24.34    3.05
  -6   4   0   25.89    2.15
  -6   4   0   27.61    3.07
  -6   4   0   23.53    1.96
   5  -4   0   53.47    3.55
   5  -4   0   48.47    4.54
   5  -4   0   51.66    4.11
   5  -4   0   53.78    2.91
   5  -4   0   49.88    6.11
   5  -4   0   57.16    4.13
  -5   4   0   56.78    3.94
  -5   4   0   48.73    3.53
  -5   4   0   51.35    3.45
  -5   4   0   51.74    3.16
  -5   4   0   48.42    3.33
   4  -4   0   83.33    4.81
   4  -4   0   95.07    5.62
   4  -4   0   84.78    4.26
   4  -4   0   77.62    5.24
   4  -4   0   77.86    5.94
   4  -4   0   91.60    6.41
   4  -4   0   83.66    6.61
  -4   4   0   76.76    4.69
  -4   4   0   82.03    4.70
  -4   4   0   80.47    4.37
  -4   4   0   84.14    4.75
  -4   4   0   85.82    5.12
   3  -4   0   10.10    2.26
   3  -4   0   12.34    1.85
   3  -4   0    7.92    1.67
   3  -4   0   11.47    2.52
   3  -4   0   11.43    0.87
   3  -4   0   10.20    1.11
   3  -4   0   10.64    1.69
   3  -4   0   12.11    1.43
  -3   4   0   10.94    2.26
  -3   4   0    8.92    1.20
  -3   4   0    7.49    1.15
  -3   4   0    9.60    1.25
  -3   4   0   12.74    1.53
   2  -4   0  171.96    9.25
   2  -4   0  192.33    9.89
   2  -4   0  186.57    9.20
   2  -4   0  192.78    9.89
   2  -4   0  185.61    9.78
   2  -4   0  190.27   11.10
   2  -4   0  184.03    9.05
   2  -4   0  191.10    9.07
   2  -4   0  201.73   11.12
  -2   4   0  189.31    9.69
  -2   4   0  186.16    9.73
  -2   4   0  187.04    9.37
  -2   4   0  194.45    9.42
  -2   4   0  178.16    9.71
  -2   4   0  187.22    9.36
  -2   4   0  193.80   10.62
  -2   4   0  182.99    9.24
   1  -4   0   97.11    5.29
   1  -4   0   92.45    5.11
   1  -4   0   92.11    6.47
   1  -4   0   90.61    4.95
   1  -4   0   98.38    4.95
   1  -4   0  101.87    5.14
   1  -4   0   95.85    5.49
   1  -4   0  102.59    5.97
   1  -4   0  101.73    6.67
   1  -4   0   97.13    4.81
  -1   4   0   96.26    4.87
  -1   4   0   96.06    5.67
  -1   4   0   96.02    5.01
  -1   4   0   96.95    5.15
  -1   4   0   98.71    4.86
  -1   4   0   94.80    5.37
  -1   4   0  106.78    6.45
  -1   4   0   98.03    5.09
   0  -4   0  165.26    8.45
   0  -4   0  165.71    9.72
   0  -4   0  165.27    8.04
   0  -4   0  164.25    7.66
   0  -4   0  167.44    8.45
   0  -4   0  153.37    8.03
   0  -4   0  165.90    9.41
   0  -4   0  162.04    8.37
   0   4   0  153.44    8.04
   0   4   0  160.88    7.92
   0   4   0  164.23    8.01
   0   4   0  152.61    8.36
   0   4   0  165.63    8.12
   0   4   0  163.33    7.66
   0   4   0  166.98    8.11
   0   4   0  152.36    9.29
  -1  -4   0    2.13    0.30
  -1  -4   0    1.07    0.38
  -1  -4   0    3.28    1.14
  -1  -4   0    2.25    0.46
  -1  -4   0    2.50    0.46
  -1  -4   0    2.14    1.11
  -1  -4   0    1.19    0.43
  -1  -4   0    2.46    0.26
  -1  -4   0    1.61    0.63
  -1  -4   0    1.97    0.77
   1   4   0    3.57    0.66
   1   4   0    2.88    0.70
   1   4   0    3.43    1.30
   1   4   0    1.26    0.44
   1   4   0    2.66    0.47
   1   4   0    2.71    0.30
   1   4   0    1.89    0.67
   1   4   0    2.19    0.70
   1   4   0    2.12    0.44
  -2  -4   0  201.18    9.32
  -2  -4   0  190.46   10.38
  -2  -4   0  199.13    9.64
  -2  -4   0  197.93   11.53
  -2  -4   0  199.89    9.35
  -2  -4   0  189.89   10.67
  -2  -4   0  196.55    9.42
  -2  -4   0  208.22   11.08
  -2  -4   0  194.52    9.75
   2   4   0  201.11    9.89
   2   4   0  201.55    9.49
   2   4   0  207.14    9.84
   2   4   0  196.69    9.67
   2   4   0  197.92    9.30
   2   4   0  205.00   10.52
   2   4   0  202.74   11.42
  -3  -4   0    8.57    2.13
  -3  -4   0    9.12    0.72
  -3  -4   0    7.08    0.64
  -3  -4   0    9.89    1.93
  -3  -4   0    9.18    1.16
  -3  -4   0    8.61    1.07
  -3  -4   0    8.58    1.04
  -3  -4   0   13.56    2.39
   3   4   0    7.92    1.12
   3   4   0    9.02    2.03
   3   4   0    7.82    1.67
   3   4   0    8.52    0.68
   3   4   0    9.87    1.14
   3   4   0   10.42    1.60
   3   4   0    8.11    1.07
   3   4   0    9.71    0.77
  -4  -4   0  245.85   13.14
  -4  -4   0  245.72   13.55
  -4  -4   0  221.46   11.37
  -4  -4   0  238.44   13.37
  -4  -4   0  226.70   10.98
  -4  -4   0  232.31   11.39
  -4  -4   0  233.46   11.15
  -4  -4   0  237.25   13.01
   4   4   0  229.56   11.54
   4   4   0  233.00   11.62
   4   4   0  233.86   13.18
   4   4   0  231.75   11.68
   4   4   0  229.12   11.23
   4   4   0  234.73   11.89
   4   4   0  226.82   12.33
   4   4   0  236.97   11.14
  -5  -4   0   71.33    5.50
  -5  -4   0   59.80    5.25
  -5  -4   0   70.66    5.70
  -5  -4   0   61.64    3.42
  -5  -4   0   68.22    3.67
  -5  -4   0   67.10    3.29
   5   4   0   62.08    5.18
   5   4   0   63.60    4.11
   5   4   0   61.98    3.94
   5   4   0   63.03    4.10
   5   4   0   63.63    3.56
   5   4   0   64.46    4.26
  -6  -4   0  244.79   12.02
  -6  -4   0  228.57   12.23
  -6  -4   0  267.00   15.05
  -6  -4   0  263.36   14.48
  -6  -4   0  239.35   11.52
  -6  -4   0  240.19   14.36
  -6  -4   0  243.68   11.79
   6   4   0  235.70   12.48
   6   4   0  240.69   12.64
   6   4   0  265.00   12.86
   6   4   0  230.18   12.80
  -7  -4   0    1.38    1.11
  -7  -4   0    0.33    0.97
  -7  -4   0    0.88    0.39
  -7  -4   0    1.25    0.57
  -7  -4   0    1.70    1.40
  -7  -4   0    1.41    0.55
   7   4   0    1.31    0.72
   7   4   0    1.37    0.85
   7   4   0    2.39    0.99
   7   4   0    2.31    0.95
  -8  -4   0   51.81    7.30
  -8  -4   0   53.48    6.31
  -8  -4   0   50.66    3.07
  -8  -4   0   60.09    7.05
  -8  -4   0   55.68    3.68
   8   4   0   54.66    4.09
   8   4   0   56.17    4.38
   8   4   0   57.77    4.39
   8   4   0   56.63    4.58
  -9  -4   0    5.45    2.51
  -9  -4   0    9.07    1.60
  -9  -4   0    8.84    2.43
  -9  -4   0    6.44    2.70
  -9  -4   0   10.14    1.26
   9   4   0   11.74    2.13
   9   4   0   12.03    2.30
   9   4   0    5.80    1.75
   9   4   0   12.17    2.09
   9   4   0    8.30    2.05
 -10  -4   0   43.55    2.78
 -10  -4   0   36.98    5.48
 -10  -4   0   41.42    3.46
 -10  -4   0   42.71    6.60
 -10  -4   0   53.10    7.81
  10   4   0   48.23    5.21
  10   4   0   43.96    3.87
  10   4   0   40.64    4.80
  10   4   0   39.85    5.10
  10   4   0   41.27    3.59
 -11  -4   0   -0.42    0.89
 -11  -4   0   -0.82    0.93
 -11  -4   0    0.34    1.58
 -11  -4   0    0.09    0.64
 -11  -4   0    1.26    0.61
  11   4   0   -0.78    0.81
  11   4   0    0.75    0.88
  11   4   0    0.70    0.95
  11   4   0   -0.19    0.64
  11   4   0    1.27    1.24
 -12  -4   0    0.15    1.62
 -12  -4   0    0.02    0.45
 -12  -4   0    0.26    0.70
  12   4   0    0.59    1.00
  12   4   0   -0.79    0.74
  12   4   0    1.65    1.33
  12   4   0    1.18    1.27
  12   4   0    0.80    0.91
 -13  -4   0   -0.32    1.44
 -13  -4   0   -0.18    0.81
 -13  -4   0    0.36    0.65
 -13  -4   0   -0.25    1.54
  13   4   0    0.45    1.10
  13   4   0   -0.21    0.79
  13   4   0   -0.59    1.16
  13   4   0    2.08    1.55
  13   4   0   -0.37    1.06
  10  -5   0    0.18    0.93
  10  -5   0    1.87    1.74
  10  -5   0   -0.22    0.95
  10  -5   0    1.27    1.94
 -10   5   0   -0.07    0.65
 -10   5   0    0.05    0.65
 -10   5   0   -0.09    0.65
   9  -5   0    9.16    1.18
   9  -5   0   10.01    2.44
   9  -5   0    5.66    2.36
   9  -5   0    5.38    1.99
   9  -5   0    4.08    2.39
  -9   5   0    8.46    1.33
  -9   5   0    7.21    1.56
  -9   5   0    8.23    1.72
   8  -5   0   11.36    2.57
   8  -5   0    7.83    3.07
   8  -5   0    8.40    2.23
   8  -5   0    8.41    3.28
  -8   5   0    6.46    1.18
  -8   5   0    6.01    1.67
  -8   5   0    9.28    1.73
  -8   5   0    9.61    1.69
  -8   5   0    9.31    1.78
   7  -5   0   23.01    1.74
   7  -5   0   30.66    5.52
   7  -5   0   38.06    4.41
   7  -5   0   23.47    2.69
   7  -5   0   24.45    4.34
   7  -5   0   26.38    3.66
  -7   5   0   28.19    3.07
  -7   5   0   26.98    1.96
  -7   5   0   27.42    2.97
  -7   5   0   25.52    2.71
   6  -5   0   15.60    1.25
   6  -5   0   18.06    2.84
   6  -5   0   11.76    3.19
   6  -5   0   15.75    2.04
   6  -5   0   15.46    2.65
   6  -5   0   20.76    3.84
  -6   5   0   16.84    2.14
  -6   5   0   13.82    2.22
  -6   5   0   17.98    2.32
  -6   5   0   16.63    2.04
  -6   5   0   16.20    1.35
   5  -5   0   87.01    5.96
   5  -5   0   76.21    4.85
   5  -5   0   87.92    7.00
   5  -5   0   80.55    7.25
   5  -5   0   85.22    4.41
   5  -5   0   85.30    5.82
  -5   5   0   85.00    5.03
  -5   5   0   90.14    5.13
  -5   5   0   86.97    5.41
  -5   5   0   84.41    5.07
   4  -5   0    3.19    1.54
   4  -5   0    2.19    0.98
   4  -5   0    5.64    2.06
   4  -5   0    1.73    1.05
   4  -5   0    2.14    0.48
   4  -5   0    1.98    0.70
   4  -5   0    1.15    0.78
  -4   5   0    0.59    0.52
  -4   5   0    3.13    0.92
  -4   5   0    1.69    0.65
  -4   5   0    2.48    0.69
   3  -5   0   83.79    4.46
   3  -5   0   81.98    6.56
   3  -5   0   86.78    4.76
   3  -5   0   81.87    6.72
   3  -5   0   86.23    5.76
   3  -5   0   86.44    5.52
   3  -5   0   83.99    5.41
  -3   5   0   87.36    4.93
  -3   5   0   84.38    4.71
  -3   5   0   88.82    4.99
  -3   5   0   80.23    4.75
   2  -5   0   26.70    1.82
   2  -5   0   26.71    3.95
   2  -5   0   28.08    2.47
   2  -5   0   24.64    2.29
   2  -5   0   23.68    3.82
   2  -5   0   25.72    2.77
   2  -5   0   23.41    1.61
   2  -5   0   26.59    1.83
  -2   5   0   23.29    1.93
  -2   5   0   24.12    1.90
  -2   5   0   23.44    1.83
  -2   5   0   24.90    1.75
   1  -5   0    0.69    0.47
   1  -5   0    0.56    0.47
   1  -5   0    0.35    0.22
   1  -5   0   -0.04    0.63
   1  -5   0    0.73    0.44
   1  -5   0    1.07    0.70
   1  -5   0   -0.10    0.56
   1  -5   0    0.94    0.36
  -1   5   0    0.58    0.38
  -1   5   0   -0.32    0.23
  -1   5   0    0.39    0.25
  -1   5   0   -0.08    0.36
  -1   5   0    0.39    0.26
  -1   5   0    0.24    0.29
   0  -5   0    1.19    1.00
   0  -5   0    2.87    1.28
   0  -5   0    0.71    0.58
   0  -5   0    0.73    0.37
   0  -5   0    0.52    0.46
   0  -5   0    1.06    0.39
   0  -5   0    0.17    0.41
   0  -5   0    1.71    0.31
   0   5   0    1.67    0.52
   0   5   0    1.19    0.47
   0   5   0    1.05    0.44
   0   5   0    0.46    0.47
   0   5   0    1.76    0.49
   0   5   0    1.24    0.30
   0   5   0    1.33    0.41
   0   5   0    1.37    0.62
  -1  -5   0   94.69    4.62
  -1  -5   0   94.71    4.54
  -1  -5   0   97.27    6.61
  -1  -5   0  102.14    7.13
  -1  -5   0   91.64    5.17
  -1  -5   0   99.56    5.72
  -1  -5   0   94.00    5.03
  -1  -5   0   97.13    4.86
  -1  -5   0   87.97    6.13
   1   5   0   90.93    5.16
   1   5   0   94.41    5.59
   1   5   0   93.84    4.97
   1   5   0  101.09    5.51
   1   5   0  101.51    4.60
   1   5   0   90.75    5.72
   1   5   0   97.53    4.91
   1   5   0   95.81    5.22
  -2  -5   0    4.58    0.64
  -2  -5   0    4.07    1.11
  -2  -5   0    5.48    0.92
  -2  -5   0    5.31    0.44
  -2  -5   0    5.76    0.57
  -2  -5   0    4.77    0.77
  -2  -5   0    4.13    1.69
  -2  -5   0    6.75    1.82
  -2  -5   0    5.36    1.37
   2   5   0    5.15    0.89
   2   5   0    3.86    0.98
   2   5   0    6.52    1.30
   2   5   0    6.89    1.47
   2   5   0    4.93    0.78
   2   5   0    5.58    0.74
   2   5   0    5.70    0.99
  -3  -5   0  318.78   16.10
  -3  -5   0  332.13   16.81
  -3  -5   0  304.29   14.86
  -3  -5   0  299.05   14.50
  -3  -5   0  337.89   16.67
  -3  -5   0  309.12   14.50
  -3  -5   0  298.65   14.52
  -3  -5   0  319.08   17.49
   3   5   0  311.82   15.17
   3   5   0  305.12   15.05
   3   5   0  313.00   14.98
   3   5   0  308.36   14.45
   3   5   0  302.29   15.59
   3   5   0  306.15   14.62
  -4  -5   0    1.42    0.41
  -4  -5   0    1.51    0.96
  -4  -5   0    2.27    1.18
  -4  -5   0    0.14    0.70
  -4  -5   0    0.94    0.45
  -4  -5   0    2.01    1.36
  -4  -5   0    1.40    0.36
   4   5   0    1.45    0.56
   4   5   0    1.61    0.44
   4   5   0    0.32    0.41
   4   5   0   -0.19    0.40
   4   5   0    0.67    0.53
  -5  -5   0  363.44   20.07
  -5  -5   0  361.25   17.38
  -5  -5   0  367.09   17.93
  -5  -5   0  398.15   20.67
  -5  -5   0  386.47   20.73
  -5  -5   0  374.33   19.94
  -5  -5   0  379.94   17.66
   5   5   0  376.07   17.60
   5   5   0  366.86   18.17
   5   5   0  354.74   17.51
   5   5   0  383.80   18.39
   5   5   0  369.39   18.26
   5   5   0  363.20   18.46
  -6  -5   0   81.99    4.62
  -6  -5   0   89.47    7.01
  -6  -5   0   77.69    4.78
  -6  -5   0   84.16    6.80
  -6  -5   0   97.40    7.43
  -6  -5   0   79.77    4.32
  -6  -5   0   77.98    4.15
   6   5   0   87.10    5.45
   6   5   0   79.25    5.19
   6   5   0   84.30    4.51
   6   5   0   88.49    5.16
   6   5   0   85.50    5.28
  -7  -5   0   46.45    2.99
  -7  -5   0   50.80    6.50
  -7  -5   0   49.33    6.36
  -7  -5   0   41.75    2.52
  -7  -5   0   43.20    6.62
  -7  -5   0   41.97    2.78
   7   5   0   46.47    4.02
   7   5   0   39.54    3.30
   7   5   0   43.59    3.67
  -8  -5   0   32.62    2.66
  -8  -5   0   30.68    5.01
  -8  -5   0   25.42    1.76
  -8  -5   0   26.61    2.01
  -8  -5   0   23.51    4.72
  -8  -5   0   37.94    5.65
   8   5   0   22.75    3.01
   8   5   0   26.08    3.36
   8   5   0   35.39    3.74
   8   5   0   31.16    3.48
  -9  -5   0   14.20    1.27
  -9  -5   0   17.91    4.35
  -9  -5   0   18.71    3.87
  -9  -5   0   16.28    3.87
  -9  -5   0   14.51    2.00
   9   5   0   17.98    3.00
   9   5   0   20.45    3.17
   9   5   0   14.61    2.58
 -10  -5   0    0.84    0.48
 -10  -5   0    0.72    0.80
 -10  -5   0    0.64    1.49
 -10  -5   0    0.90    1.63
 -10  -5   0    1.72    1.63
  10   5   0    2.27    1.14
  10   5   0    0.34    0.79
  10   5   0    2.07    1.15
  10   5   0    0.71    1.01
  10   5   0    1.62    1.06
 -11  -5   0    3.02    2.15
 -11  -5   0    3.78    2.46
 -11  -5   0    3.07    0.77
 -11  -5   0    2.48    1.06
 -11  -5   0    1.02    1.33
  11   5   0    1.76    1.11
  11   5   0    3.40    1.31
  11   5   0    1.41    1.21
  11   5   0    1.75    1.40
 -12  -5   0   -0.04    1.55
 -12  -5   0    0.18    1.89
 -12  -5   0    0.62    1.30
 -12  -5   0   -0.50    0.52
  12   5   0    0.48    1.09
  12   5   0    0.45    1.18
  12   5   0    1.13    1.22
  12   5   0   -0.20    0.80
  12   5   0    0.60    0.86
 -13  -5   0   15.01    2.64
 -13  -5   0   12.39    4.54
 -13  -5   0    8.04    3.45
 -13  -5   0    9.47    1.47
  13   5   0   14.70    2.70
  13   5   0   14.03    2.82
  13   5   0   14.32    3.54
  13   5   0   18.46    3.62
  10  -6   0   14.78    3.49
  10  -6   0   12.32    3.24
  10  -6   0    5.89    2.98
  10  -6   0    7.50    2.94
 -10   6   0   11.07    2.06
 -10   6   0    9.30    2.06
 -10   6   0    9.56    2.09
   9  -6   0    6.64    2.29
   9  -6   0    4.66    2.91
   9  -6   0    2.76    1.99
   9  -6   0    3.17    1.96
  -9   6   0    3.57    1.38
  -9   6   0    3.84    1.43
  -9   6   0    3.23    1.25
   8  -6   0   22.54    3.80
   8  -6   0   16.48    3.91
   8  -6   0   21.63    5.35
   8  -6   0   15.44    3.09
  -8   6   0   17.67    2.63
  -8   6   0   20.05    2.55
  -8   6   0   17.54    2.54
  -8   6   0   15.60    2.97
   7  -6   0    2.47    1.43
   7  -6   0    8.14    2.66
   7  -6   0    9.26    3.34
   7  -6   0    3.38    0.76
   7  -6   0    4.58    0.71
   7  -6   0    4.45    1.75
  -7   6   0    4.67    1.40
  -7   6   0    3.22    1.09
  -7   6   0    5.29    1.45
  -7   6   0    3.65    1.23
   6  -6   0   63.21    5.37
   6  -6   0   67.16    3.90
   6  -6   0   64.17    8.57
   6  -6   0   60.09    8.69
   6  -6   0   67.95    3.62
  -6   6   0   68.40    4.55
  -6   6   0   63.44    4.66
  -6   6   0   76.23    4.66
  -6   6   0   69.56    4.57
   5  -6   0    0.14    1.27
   5  -6   0    0.50    0.63
   5  -6   0    5.06    2.12
   5  -6   0    2.57    0.70
   5  -6   0    1.01    0.39
   5  -6   0    2.11    1.44
  -5   6   0    0.18    0.51
  -5   6   0    0.73    0.67
  -5   6   0    0.21    0.52
  -5   6   0    0.15    0.50
   4  -6   0   51.84    4.18
   4  -6   0   53.03    3.00
   4  -6   0   45.92    4.04
   4  -6   0   46.83    3.17
   4  -6   0   48.85    6.54
   4  -6   0   70.52    7.76
  -4   6   0   56.65    3.66
  -4   6   0   54.85    3.44
  -4   6   0   48.00    3.47
  -4   6   0   50.63    3.44
   3  -6   0   47.85    6.39
   3  -6   0   47.60    3.14
   3  -6   0   55.02    6.63
   3  -6   0   48.65    3.03
   3  -6   0   52.05    4.21
   3  -6   0   50.10    4.01
   3  -6   0   47.78    3.88
  -3   6   0   48.40    3.38
  -3   6   0   53.50    3.41
  -3   6   0   48.66    3.47
  -3   6   0   54.29    3.22
   2  -6   0  103.23    6.31
   2  -6   0  103.49    7.83
   2  -6   0  100.43    6.16
   2  -6   0   98.90    5.40
   2  -6   0   90.63    5.09
   2  -6   0   85.81    7.47
   2  -6   0  109.85    6.38
   2  -6   0   99.49    5.54
  -2   6   0  101.39    5.56
  -2   6   0  103.48    5.32
  -2   6   0   98.38    5.48
  -2   6   0  105.10    5.75
   1  -6   0   27.96    2.25
   1  -6   0   26.43    4.21
   1  -6   0   25.99    1.85
   1  -6   0   28.54    4.50
   1  -6   0   25.41    1.59
   1  -6   0   25.55    2.85
   1  -6   0   24.58    2.78
   1  -6   0   24.78    2.14
  -1   6   0   26.20    1.93
  -1   6   0   27.01    1.69
  -1   6   0   23.59    1.71
  -1   6   0   27.83    2.16
  -1   6   0   21.62    1.80
  -1   6   0   26.31    2.08
   0  -6   0   56.22    4.17
   0  -6   0   51.25    2.70
   0  -6   0   59.23    6.77
   0  -6   0   57.14    6.24
   0  -6   0   48.15    3.67
   0  -6   0   49.47    3.26
   0  -6   0   47.59    3.66
   0   6   0   52.90    3.11
   0   6   0   54.89    2.74
   0   6   0   52.46    3.08
   0   6   0   54.03    3.40
   0   6   0   51.44    3.32
   0   6   0   44.67    3.32
  -1  -6   0   12.57    0.80
  -1  -6   0   16.73    3.06
  -1  -6   0   12.73    0.88
  -1  -6   0   15.21    2.32
  -1  -6   0   15.17    1.58
  -1  -6   0   16.18    2.14
  -1  -6   0   12.38    3.05
   1   6   0   14.35    1.62
   1   6   0   13.84    1.42
   1   6   0   15.55    1.24
   1   6   0   11.06    1.70
   1   6   0   14.41    1.68
   1   6   0   13.65    0.86
  -2  -6   0  219.41   11.15
  -2  -6   0  233.86   10.96
  -2  -6   0  226.91   12.77
  -2  -6   0  231.62   14.22
  -2  -6   0  231.64   10.88
  -2  -6   0  231.03   11.47
  -2  -6   0  245.21   13.63
  -2  -6   0  239.02   12.54
   2   6   0  248.36   11.31
   2   6   0  238.15   11.79
   2   6   0  225.37   11.43
   2   6   0  235.52   11.72
  -3  -6   0   16.40    3.06
  -3  -6   0    6.85    1.68
  -3  -6   0    9.36    0.79
  -3  -6   0    9.60    1.19
  -3  -6   0   11.95    3.07
  -3  -6   0   10.66    2.34
  -3  -6   0   10.62    0.79
   3   6   0   11.60    1.39
   3   6   0   10.93    1.50
   3   6   0   11.67    1.31
   3   6   0    8.53    1.32
  -4  -6   0  156.97    7.95
  -4  -6   0  149.37   10.13
  -4  -6   0  168.71   10.34
  -4  -6   0  176.97   11.39
  -4  -6   0  164.27    9.89
  -4  -6   0  157.48    8.01
   4   6   0  180.43    8.68
   4   6   0  158.16    7.93
   4   6   0  170.68    8.72
   4   6   0  169.09    8.83
   4   6   0  170.36    8.14
  -5  -6   0    1.58    1.00
  -5  -6   0    1.83    1.18
  -5  -6   0    3.00    1.53
  -5  -6   0    1.80    0.58
  -5  -6   0    2.88    1.69
  -5  -6   0    3.12    0.55
  -5  -6   0    2.99    0.60
   5   6   0    2.88    0.65
   5   6   0    2.15    0.92
   5   6   0    4.46    1.06
   5   6   0    3.05    0.55
   5   6   0    2.67    0.84
   5   6   0    2.61    0.82
  -6  -6   0  180.46   11.91
  -6  -6   0  167.58    8.27
  -6  -6   0  168.08   11.81
  -6  -6   0  164.87   11.32
  -6  -6   0  169.63    8.37
  -6  -6   0  181.32    8.76
  -6  -6   0  179.57   11.22
   6   6   0  158.85    8.57
   6   6   0  182.83    9.60
   6   6   0  171.79    9.36
   6   6   0  171.32    9.70
   6   6   0  184.22    9.55
  -7  -6   0   49.26    6.90
  -7  -6   0   49.31    6.67
  -7  -6   0   41.30    2.90
  -7  -6   0   40.31    5.98
   7   6   0   47.11    3.52
   7   6   0   44.20    3.73
   7   6   0   44.30    2.88
   7   6   0   43.91    3.59
   7   6   0   45.15    3.75
  -8  -6   0    2.54    0.51
  -8  -6   0    2.20    1.75
  -8  -6   0   -0.53    0.82
  -8  -6   0    1.96    0.57
  -8  -6   0    1.51    1.34
   8   6   0    1.66    0.93
   8   6   0    2.81    1.22
   8   6   0    0.25    0.58
   8   6   0    2.07    1.09
  -9  -6   0    1.46    1.63
  -9  -6   0   -0.28    0.25
  -9  -6   0    0.25    0.57
  -9  -6   0   -0.41    1.09
  -9  -6   0    0.18    1.24
   9   6   0   -0.13    0.55
   9   6   0   -0.23    0.58
   9   6   0    0.21    0.77
   9   6   0    0.63    0.89
 -10  -6   0   10.79    1.80
 -10  -6   0   12.90    4.15
 -10  -6   0    7.70    2.93
 -10  -6   0    7.83    1.05
  10   6   0    9.82    2.35
  10   6   0   14.50    2.74
  10   6   0    9.28    2.38
  10   6   0    6.82    1.87
 -11  -6   0    4.61    2.68
 -11  -6   0    2.50    1.84
 -11  -6   0    2.15    0.63
 -11  -6   0    1.11    0.83
  11   6   0    4.14    1.54
  11   6   0    4.07    1.67
  11   6   0    3.26    1.66
  11   6   0    2.07    1.20
  11   6   0    4.49    1.88
 -12  -6   0   -0.15    1.18
 -12  -6   0   -0.70    1.53
 -12  -6   0   -1.44    1.08
 -12  -6   0    0.52    0.46
 -12  -6   0    0.68    0.87
  12   6   0   -0.20    0.69
  12   6   0   -0.02    0.92
  12   6   0   -0.30    0.84
  12   6   0    0.77    1.14
 -13  -6   0    2.46    2.91
 -13  -6   0    0.14    1.28
 -13  -6   0    2.67    1.25
 -13  -6   0    3.51    2.70
  13   6   0   -0.13    0.92
  13   6   0    1.53    1.35
  13   6   0    1.25    1.46
  13   6   0    0.79    1.28
   9  -7   0   17.80    5.32
   9  -7   0   22.64    4.06
   9  -7   0   18.23    4.41
   9  -7   0   19.46    3.88
  -9   7   0   18.17    2.61
  -9   7   0   27.42    3.50
  -9   7   0   20.14    2.86
   8  -7   0    1.72    1.19
   8  -7   0    5.03    2.49
   8  -7   0    6.08    2.21
   8  -7   0    7.23    3.49
  -8   7   0    2.67    1.08
  -8   7   0    5.27    1.51
  -8   7   0    2.57    1.09
   7  -7   0   36.14    6.92
   7  -7   0   36.14    6.25
   7  -7   0   41.17    5.07
   7  -7   0   39.75    5.01
  -7   7   0   42.26    3.45
  -7   7   0   33.93    3.70
  -7   7   0   37.93    3.42
  -7   7   0   42.20    3.43
   6  -7   0    0.57    1.28
   6  -7   0    0.81    1.09
   6  -7   0    0.43    0.83
   6  -7   0    1.36    1.80
  -6   7   0   -0.71    0.40
  -6   7   0    0.06    0.58
  -6   7   0    1.38    0.95
  -6   7   0   -0.91    0.46
   5  -7   0   63.60    5.26
   5  -7   0   54.39    7.48
   5  -7   0   59.99    5.61
   5  -7   0   63.33    8.75
  -5   7   0   76.90    4.54
  -5   7   0   58.75    4.27
  -5   7   0   63.76    4.37
  -5   7   0   60.84    4.50
   4  -7   0    6.44    2.44
   4  -7   0    7.69    2.80
   4  -7   0    4.28    1.41
   4  -7   0    4.63    0.81
   4  -7   0    3.85    0.85
  -4   7   0    0.89    0.67
  -4   7   0    3.90    0.96
  -4   7   0    3.60    1.05
  -4   7   0    3.12    0.92
   3  -7   0   11.26    1.51
   3  -7   0    3.89    2.04
   3  -7   0    9.78    1.37
   3  -7   0    8.49    1.86
   3  -7   0   11.70    2.10
   3  -7   0   10.70    3.27
  -3   7   0    8.43    1.41
  -3   7   0    9.53    1.79
  -3   7   0    9.32    1.53
  -3   7   0   10.98    1.45
   2  -7   0   26.72    3.37
   2  -7   0   33.22    5.18
   2  -7   0   29.34    2.38
   2  -7   0   29.32    3.42
   2  -7   0   19.44    4.15
   2  -7   0   29.64    1.91
   2  -7   0   28.76    3.27
   2  -7   0   26.31    2.13
  -2   7   0   31.12    2.54
  -2   7   0   29.79    2.46
  -2   7   0   31.03    2.07
  -2   7   0   30.52    2.28
   1  -7   0    6.72    0.79
   1  -7   0    5.76    1.47
   1  -7   0    4.62    2.03
   1  -7   0    5.14    1.41
   1  -7   0    7.89    1.45
   1  -7   0    7.44    2.64
  -1   7   0    7.64    1.29
  -1   7   0    5.58    1.16
  -1   7   0    7.52    1.36
  -1   7   0    5.13    1.01
  -1   7   0    8.64    1.22
   0  -7   0    0.06    0.49
   0  -7   0    1.02    0.29
   0  -7   0   -0.02    0.48
   0  -7   0   -0.08    0.72
   0  -7   0    0.04    0.52
   0  -7   0    0.88    0.59
   0   7   0    0.82    0.48
   0   7   0    0.15    0.29
   0   7   0    0.10    0.31
   0   7   0    1.55    0.64
   0   7   0    1.24    0.32
   0   7   0    0.64    0.52
  -1  -7   0   32.11    2.62
  -1  -7   0   32.57    3.56
  -1  -7   0   35.24    1.82
  -1  -7   0   33.24    1.71
  -1  -7   0   35.81    5.47
  -1  -7   0   33.36    4.81
  -1  -7   0   31.41    3.68
   1   7   0   31.81    2.25
   1   7   0   32.80    2.53
   1   7   0   34.36    2.57
   1   7   0   31.67    2.20
   1   7   0   30.10    1.73
   1   7   0   30.06    2.79
  -2  -7   0   22.54    1.33
  -2  -7   0   25.94    4.72
  -2  -7   0   22.98    1.25
  -2  -7   0   20.29    1.93
  -2  -7   0   20.50    3.68
  -2  -7   0   27.40    3.73
  -2  -7   0   24.38    3.11
   2   7   0   19.37    2.20
   2   7   0   22.49    1.79
   2   7   0   20.44    1.64
   2   7   0   22.93    2.01
  -3  -7   0   99.40    4.89
  -3  -7   0   95.40    4.94
  -3  -7   0   99.24    5.71
  -3  -7   0  100.68    6.72
  -3  -7   0   96.03    7.03
  -3  -7   0  107.79    8.51
  -3  -7   0   94.88    5.10
  -3  -7   0  108.90    7.74
   3   7   0   97.52    5.24
   3   7   0  108.64    5.59
   3   7   0   95.84    5.72
   3   7   0  107.95    5.89
  -4  -7   0   16.36    3.12
  -4  -7   0   20.39    3.23
  -4  -7   0   15.65    1.23
  -4  -7   0   17.51    1.59
  -4  -7   0   17.93    3.38
  -4  -7   0   20.00    4.19
  -4  -7   0   19.90    1.28
  -4  -7   0   17.85    1.32
   4   7   0   19.53    2.24
   4   7   0   17.15    1.43
   4   7   0   17.93    1.19
   4   7   0   21.91    2.33
   4   7   0   19.11    2.02
  -5  -7   0  168.70   11.08
  -5  -7   0  185.95   11.23
  -5  -7   0  164.14    8.26
  -5  -7   0  174.94   12.12
  -5  -7   0  162.74    8.25
  -5  -7   0  161.43    8.68
  -5  -7   0  165.98   10.54
  -5  -7   0  167.86    8.27
   5   7   0  162.36    8.94
   5   7   0  153.13    8.12
   5   7   0  177.94    9.15
   5   7   0  169.48    8.39
   5   7   0  175.76    9.26
   5   7   0  178.93    9.59
  -6  -7   0   -0.18    0.78
  -6  -7   0   -0.43    0.31
  -6  -7   0   -0.08    0.89
  -6  -7   0    1.10    1.26
  -6  -7   0   -0.48    0.55
   6   7   0   -0.09    0.53
   6   7   0    1.48    0.71
   6   7   0    0.42    0.54
   6   7   0   -0.84    0.50
   6   7   0    0.23    0.35
  -7  -7   0    3.00    0.77
  -7  -7   0    5.53    2.44
  -7  -7   0    4.45    2.24
  -7  -7   0    3.74    2.31
   7   7   0    4.30    1.18
   7   7   0    4.54    1.28
   7   7   0    2.09    0.96
   7   7   0    3.82    0.85
  -8  -7   0   16.01    1.87
  -8  -7   0   10.55    0.93
  -8  -7   0   12.34    3.75
  -8  -7   0   11.98    1.26
  -8  -7   0   16.11    3.87
   8   7   0   10.50    2.08
   8   7   0    9.41    1.94
   8   7   0   12.04    2.18
   8   7   0    8.48    1.86
  -9  -7   0    7.25    1.35
  -9  -7   0    7.42    0.90
  -9  -7   0    6.27    0.95
  -9  -7   0    8.71    3.24
  -9  -7   0    6.67    2.63
  -9  -7   0   10.78    3.66
   9   7   0    6.25    1.74
   9   7   0   10.36    2.18
   9   7   0   10.02    2.19
   9   7   0    6.25    1.63
 -10  -7   0    3.17    2.55
 -10  -7   0    1.81    0.54
 -10  -7   0    0.88    1.37
 -10  -7   0    1.48    0.78
 -10  -7   0    0.86    1.62
  10   7   0    0.11    0.86
  10   7   0    2.52    1.27
  10   7   0    1.38    1.15
  10   7   0    2.07    1.19
 -11  -7   0    4.42    0.76
 -11  -7   0    9.77    3.97
 -11  -7   0    3.67    1.26
 -11  -7   0    3.12    2.16
 -11  -7   0    3.58    2.55
  11   7   0    3.22    1.51
  11   7   0    4.77    1.75
  11   7   0    4.76    2.08
  11   7   0    2.99    1.41
 -12  -7   0    0.18    1.54
 -12  -7   0    1.01    1.68
 -12  -7   0   -0.35    0.56
 -12  -7   0   -0.77    1.63
 -12  -7   0    0.57    0.44
  12   7   0   -0.32    0.99
  12   7   0   -0.72    0.67
  12   7   0   -1.06    0.64
  12   7   0    0.60    1.21
 -13  -7   0    7.37    3.49
 -13  -7   0    7.81    3.08
 -13  -7   0    6.86    3.39
 -13  -7   0   10.04    2.08
  13   7   0    7.83    2.20
  13   7   0   10.46    3.01
  13   7   0    9.85    2.90
  13   7   0    6.42    2.32
   8  -8   0   10.20    2.96
   8  -8   0    7.73    2.64
   8  -8   0    8.39    3.37
   8  -8   0    5.87    3.33
  -8   8   0    9.13    2.13
  -8   8   0   13.71    2.38
   7  -8   0   -0.22    1.44
   7  -8   0   -0.32    0.79
   7  -8   0   -0.54    0.81
   7  -8   0    0.42    1.81
  -7   8   0    0.81    0.85
  -7   8   0   -0.16    0.75
  -7   8   0   -0.80    0.40
   6  -8   0   33.86    6.08
   6  -8   0   32.38    6.51
   6  -8   0   20.33    3.61
   6  -8   0   29.07    4.37
  -6   8   0   31.56    3.38
  -6   8   0   26.78    3.02
  -6   8   0   32.05    3.47
  -6   8   0   30.28    3.35
   5  -8   0    9.80    2.52
   5  -8   0    3.91    2.62
   5  -8   0    7.42    2.25
   5  -8   0   11.06    3.50
  -5   8   0    9.29    1.57
  -5   8   0   10.69    1.86
  -5   8   0    9.24    1.69
  -5   8   0   12.38    2.03
   4  -8   0    8.87    2.22
   4  -8   0    4.34    0.82
   4  -8   0    2.80    1.33
   4  -8   0    3.85    2.27
   4  -8   0    4.02    2.31
   4  -8   0    5.98    0.89
  -4   8   0    5.65    1.26
  -4   8   0    4.94    1.28
  -4   8   0    7.19    1.27
  -4   8   0    6.13    1.37
   3  -8   0   14.04    3.69
   3  -8   0   15.49    1.82
   3  -8   0   12.57    2.60
   3  -8   0   14.91    1.83
   3  -8   0   10.24    3.37
  -3   8   0   14.14    1.70
  -3   8   0   12.92    1.89
  -3   8   0   10.62    1.80
  -3   8   0   16.91    2.02
   2  -8   0    2.56    1.18
   2  -8   0    2.38    2.02
   2  -8   0    1.97    0.72
   2  -8   0    2.40    1.20
   2  -8   0    1.33    0.90
   2  -8   0    0.48    1.23
  -2   8   0    1.48    0.64
  -2   8   0    1.76    0.82
  -2   8   0    2.70    0.98
  -2   8   0    1.32    0.49
  -2   8   0    1.01    0.64
   1  -8   0    0.88    1.35
   1  -8   0    0.02    0.94
   1  -8   0    0.45    0.46
   1  -8   0   -0.17    0.40
   1  -8   0   -0.10    0.48
   1  -8   0    0.40    0.45
   1  -8   0    0.77    0.74
  -1   8   0    0.05    0.36
  -1   8   0    0.43    0.30
  -1   8   0    1.01    0.65
  -1   8   0    0.34    0.54
  -1   8   0    0.09    0.29
  -1   8   0    0.33    0.49
   0  -8   0    7.02    0.73
   0  -8   0    9.50    3.01
   0  -8   0    7.29    1.69
   0  -8   0    8.35    2.98
   0  -8   0    5.78    1.66
   0  -8   0    8.78    1.90
   0  -8   0    5.42    1.25
   0   8   0    5.31    1.24
   0   8   0    6.82    1.09
   0   8   0    5.48    1.61
   0   8   0    8.24    1.42
   0   8   0    6.65    1.18
   0   8   0    7.60    0.80
  -1  -8   0   39.88    2.10
  -1  -8   0   41.28    3.71
  -1  -8   0   40.27    2.96
  -1  -8   0   50.34    6.38
  -1  -8   0   47.27    3.95
  -1  -8   0   41.24    7.52
  -1  -8   0   38.22    2.16
   1   8   0   43.38    2.82
   1   8   0   41.69    2.75
   1   8   0   42.02    2.15
   1   8   0   38.84    3.01
  -2  -8   0   95.99    6.86
  -2  -8   0   94.19    5.49
  -2  -8   0   99.94    6.66
  -2  -8   0   95.06    4.59
  -2  -8   0   95.06    4.68
   2   8   0   92.94    5.71
   2   8   0   96.16    5.24
   2   8   0   96.71    5.39
  -3  -8   0   19.77    3.10
  -3  -8   0   18.52    1.18
  -3  -8   0   19.04    1.76
  -3  -8   0   16.18    3.24
  -3  -8   0   18.99    1.26
  -3  -8   0   27.44    4.63
   3   8   0   19.10    2.29
   3   8   0   20.87    1.80
   3   8   0   21.64    1.66
  -4  -8   0   67.32    5.78
  -4  -8   0   66.43    5.40
  -4  -8   0   63.79    3.35
  -4  -8   0   62.97    3.28
  -4  -8   0   58.44    3.85
  -4  -8   0   64.59    5.98
   4   8   0   60.43    3.96
   4   8   0   60.76    4.55
   4   8   0   62.48    3.62
   4   8   0   57.44    4.16
  -5  -8   0    8.29    2.65
  -5  -8   0   11.48    3.58
  -5  -8   0   10.29    2.74
  -5  -8   0    9.05    1.05
  -5  -8   0   10.13    1.10
  -5  -8   0   11.20    1.15
  -5  -8   0   10.66    2.62
   5   8   0   11.59    1.41
   5   8   0    9.97    1.71
   5   8   0   11.79    1.79
   5   8   0    8.95    0.98
  -6  -8   0   11.87    3.31
  -6  -8   0   10.02    1.07
  -6  -8   0   12.44    3.70
  -6  -8   0    7.33    2.81
  -6  -8   0    7.61    1.07
  -6  -8   0    6.87    2.22
   6   8   0    9.95    1.87
   6   8   0   11.40    1.40
   6   8   0   10.05    1.85
   6   8   0   11.05    1.83
  -7  -8   0    3.70    2.14
  -7  -8   0    2.26    1.75
  -7  -8   0    3.00    2.33
  -7  -8   0    1.95    1.54
  -7  -8   0    2.93    0.57
   7   8   0    3.28    1.20
   7   8   0    2.79    0.76
   7   8   0    2.99    1.14
   7   8   0    4.02    1.26
  -8  -8   0    5.24    2.45
  -8  -8   0    2.61    1.98
  -8  -8   0    5.83    0.76
  -8  -8   0    5.86    0.83
  -8  -8   0   10.05    3.80
  -8  -8   0    4.95    1.05
   8   8   0    5.93    1.58
   8   8   0    5.04    0.99
   8   8   0    5.21    1.53
   8   8   0    4.33    1.49
  -9  -8   0   57.42    3.83
  -9  -8   0   55.60    3.02
  -9  -8   0   41.30    7.15
  -9  -8   0   69.70    8.98
  -9  -8   0   56.01    3.13
   9   8   0   53.71    4.61
   9   8   0   55.70    4.57
   9   8   0   55.12    4.71
   9   8   0   51.57    4.73
 -10  -8   0   11.26    4.01
 -10  -8   0    9.36    3.52
 -10  -8   0    7.93    5.18
 -10  -8   0   12.45    1.04
 -10  -8   0   14.85    2.07
  10   8   0   10.01    2.26
  10   8   0   11.79    2.73
  10   8   0    8.59    2.25
  10   8   0   12.98    2.55
 -11  -8   0    0.96    1.90
 -11  -8   0    0.01    2.02
 -11  -8   0    0.03    0.33
 -11  -8   0    0.74    0.79
 -11  -8   0    1.27    1.86
  11   8   0   -0.64    0.72
  11   8   0    0.05    0.91
  11   8   0   -0.42    0.81
  11   8   0   -0.56    0.68
 -12  -8   0   10.85    2.04
 -12  -8   0   10.71    4.04
 -12  -8   0    7.21    3.30
 -12  -8   0   12.79    4.74
  12   8   0    4.85    2.02
  12   8   0    6.80    2.03
 -13  -8   0   -0.09    2.22
 -13  -8   0    0.70    1.82
 -13  -8   0    2.30    1.21
 -13  -8   0    0.31    1.85
  13   8   0    0.97    1.50
  13   8   0    3.45    1.70
  13   8   0    0.21    1.22
  13   8   0    4.81    1.85
   7  -9   0    1.66    1.35
   7  -9   0    0.17    1.70
   7  -9   0    0.16    1.43
   7  -9   0   -0.20    1.30
  -7   9   0    2.64    1.16
  -7   9   0    1.52    1.10
  -7   9   0    0.32    0.72
   6  -9   0    5.16    3.04
   6  -9   0    5.35    2.96
   6  -9   0    5.11    2.02
   6  -9   0    9.84    2.61
  -6   9   0    7.31    1.60
  -6   9   0    9.10    1.90
  -6   9   0    7.11    1.71
   5  -9   0    2.43    1.42
   5  -9   0    7.70    3.32
   5  -9   0    2.74    1.43
   5  -9   0    0.31    1.70
  -5   9   0    7.46    1.60
  -5   9   0    3.79    1.09
  -5   9   0    6.32    1.63
  -5   9   0    3.31    1.08
   4  -9   0    3.34    2.36
   4  -9   0    6.66    3.05
   4  -9   0    4.15    1.70
   4  -9   0    4.53    1.74
  -4   9   0    6.09    1.52
  -4   9   0    4.26    1.20
  -4   9   0    3.98    1.01
  -4   9   0    4.40    1.13
  -4   9   0    3.43    1.18
   3  -9   0    3.31    0.95
   3  -9   0    3.38    1.48
   3  -9   0    7.68    3.08
   3  -9   0    2.21    1.23
   3  -9   0    1.85    1.79
   3  -9   0    4.31    1.02
  -3   9   0    4.46    1.21
  -3   9   0    4.03    0.90
  -3   9   0    3.78    1.12
  -3   9   0    5.99    1.41
  -3   9   0    3.32    0.96
   2  -9   0    2.07    1.17
   2  -9   0    1.22    0.71
   2  -9   0    1.83    0.87
   2  -9   0    3.05    2.07
   2  -9   0    0.27    0.75
   2  -9   0    1.41    1.70
  -2   9   0    1.94    0.84
  -2   9   0    1.16    0.46
  -2   9   0    1.33    0.83
  -2   9   0    1.55    0.74
  -2   9   0    1.61    0.86
   1  -9   0   32.34    3.67
   1  -9   0   35.81    6.13
   1  -9   0   36.88    6.53
   1  -9   0   30.36    2.40
   1  -9   0   30.65    4.40
   1  -9   0   25.76    1.76
  -1   9   0   31.40    2.77
  -1   9   0   28.52    2.12
  -1   9   0   26.50    1.84
  -1   9   0   30.95    2.37
  -1   9   0   28.73    3.35
  -1   9   0   25.67    2.29
   0  -9   0    6.79    1.84
   0  -9   0    5.48    0.65
   0  -9   0    3.49    2.30
   0  -9   0    6.12    2.52
   0  -9   0    7.01    1.86
   0   9   0    7.86    1.42
   0   9   0    3.12    1.03
   0   9   0    6.12    0.71
   0   9   0    5.90    1.11
   0   9   0    4.91    1.27
  -1  -9   0    4.66    0.48
  -1  -9   0    3.50    1.53
  -1  -9   0    6.63    2.86
  -1  -9   0    5.55    1.72
  -1  -9   0    3.92    2.15
  -1  -9   0    5.36    0.55
   1   9   0    6.33    1.33
   1   9   0    5.67    1.30
   1   9   0    6.04    1.13
   1   9   0    4.11    0.96
   1   9   0    4.55    0.51
  -2  -9   0    6.46    2.91
  -2  -9   0    5.95    0.54
  -2  -9   0    6.87    2.09
  -2  -9   0    5.78    2.36
  -2  -9   0    7.13    0.53
  -2  -9   0    4.42    1.65
   2   9   0    7.84    1.26
   2   9   0    5.50    1.28
   2   9   0    7.66    1.51
   2   9   0    7.97    1.24
  -3  -9   0    7.90    2.37
  -3  -9   0   10.65    2.95
  -3  -9   0   10.35    3.51
  -3  -9   0    8.53    0.72
  -3  -9   0    8.89    2.19
  -3  -9   0    8.88    0.68
   3   9   0   12.57    1.52
   3   9   0    6.70    1.45
   3   9   0    5.11    1.30
   3   9   0   10.31    1.48
  -4  -9   0   16.92    3.43
  -4  -9   0   11.69    2.73
  -4  -9   0   13.72    1.07
  -4  -9   0   16.72    4.47
  -4  -9   0   13.15    0.99
  -4  -9   0   11.09    3.34
   4   9   0   13.14    1.79
   4   9   0   15.54    1.72
   4   9   0   15.25    2.12
   4   9   0   16.70    2.26
  -5  -9   0    1.61    1.86
  -5  -9   0   -0.21    0.61
  -5  -9   0    2.00    0.48
  -5  -9   0    2.14    0.51
  -5  -9   0    2.83    1.91
  -5  -9   0    2.12    1.50
   5   9   0    1.56    0.62
   5   9   0    1.24    0.75
   5   9   0    2.37    0.95
   5   9   0    2.05    0.85
  -6  -9   0   13.07    3.51
  -6  -9   0   11.46    3.06
  -6  -9   0   11.70    3.12
  -6  -9   0    9.33    1.17
  -6  -9   0    8.12    3.48
   6   9   0   11.03    1.99
   6   9   0   13.06    1.56
   6   9   0   10.76    2.22
   6   9   0   11.08    1.85
   6   9   0   14.23    2.22
  -7  -9   0    0.83    0.46
  -7  -9   0    3.06    1.89
  -7  -9   0    1.46    1.83
  -7  -9   0    0.71    1.35
  -7  -9   0    0.46    1.34
  -7  -9   0    1.44    0.47
   7   9   0    2.25    0.70
   7   9   0    2.10    0.91
   7   9   0    0.43    0.72
   7   9   0    2.93    1.11
   7   9   0    3.13    1.30
  -8  -9   0   -0.43    0.94
  -8  -9   0    0.07    0.28
  -8  -9   0    0.31    1.24
  -8  -9   0   -0.16    0.28
  -8  -9   0   -0.47    0.90
  -8  -9   0   -0.01    0.40
   8   9   0    0.11    0.41
   8   9   0    0.80    0.93
   8   9   0   -0.24    0.71
   8   9   0    0.17    0.78
  -9  -9   0   44.87    7.23
  -9  -9   0   41.82    7.21
  -9  -9   0   39.61    6.84
  -9  -9   0   39.88    2.99
  -9  -9   0   37.11    2.24
   9   9   0   39.47    4.67
   9   9   0   39.76    4.58
   9   9   0   39.58    4.52
   9   9   0   41.76    4.70
 -10  -9   0    3.71    2.68
 -10  -9   0    3.45    2.75
 -10  -9   0    1.23    0.75
 -10  -9   0    0.07    1.29
 -10  -9   0    1.77    0.50
  10   9   0    0.98    1.14
  10   9   0    1.48    1.15
  10   9   0    0.13    0.84
  10   9   0    1.69    1.26
 -11  -9   0   25.96    5.78
 -11  -9   0   28.37    6.28
 -11  -9   0   35.93    7.15
 -11  -9   0   35.93    3.02
  11   9   0   31.20    4.28
  11   9   0   20.09    3.68
  11   9   0   26.21    4.31
  11   9   0   28.33    4.17
 -12  -9   0    2.17    2.56
 -12  -9   0    0.71    1.75
 -12  -9   0    0.71    1.88
 -12  -9   0    1.02    0.87
  12   9   0    0.37    1.27
  12   9   0    0.36    1.24
  12   9   0    0.28    0.99
   6 -10   0    3.02    1.67
   6 -10   0    2.39    2.55
   6 -10   0    0.63    1.91
  -6  10   0    0.32    0.74
  -6  10   0    0.43    0.73
  -6  10   0    0.10    0.78
   5 -10   0   -0.13    1.47
   5 -10   0   -0.59    1.22
   5 -10   0   -0.30    0.74
   5 -10   0    3.46    1.73
  -5  10   0    1.07    0.96
  -5  10   0    0.85    1.07
  -5  10   0    1.24    1.01
  -5  10   0    2.47    1.01
   4 -10   0   -0.36    1.10
   4 -10   0   -0.37    0.72
   4 -10   0    0.64    1.09
   4 -10   0    0.24    1.66
  -4  10   0    0.87    0.68
  -4  10   0   -0.18    0.62
  -4  10   0    0.66    0.94
  -4  10   0    2.24    1.08
  -4  10   0    0.20    0.70
   3 -10   0   -0.93    0.97
   3 -10   0    0.67    0.61
   3 -10   0   -0.18    0.79
   3 -10   0   -0.35    1.57
   3 -10   0    0.00    0.73
  -3  10   0   -0.41    0.51
  -3  10   0   -0.69    0.39
  -3  10   0    0.08    0.45
  -3  10   0   -0.10    0.35
  -3  10   0   -0.31    0.54
   2 -10   0   24.25    6.25
   2 -10   0   17.53    3.04
   2 -10   0   22.28    2.81
   2 -10   0   20.07    3.51
   2 -10   0   11.10    3.82
   2 -10   0   19.31    2.37
  -2  10   0   21.28    2.60
  -2  10   0   18.54    2.63
  -2  10   0   17.26    2.17
  -2  10   0   20.98    2.77
  -2  10   0   19.53    1.61
   1 -10   0   -0.66    0.53
   1 -10   0   -0.79    0.43
   1 -10   0    3.04    2.34
   1 -10   0    0.12    0.26
   1 -10   0    0.36    1.31
   1 -10   0    0.01    0.77
  -1  10   0    0.32    0.69
  -1  10   0    1.06    0.40
  -1  10   0   -0.09    0.63
  -1  10   0    0.49    0.58
  -1  10   0    0.24    0.46
   0 -10   0  140.90    6.66
   0 -10   0  134.69    6.70
   0 -10   0  140.16   11.43
   0 -10   0  153.21   12.33
   0 -10   0  136.06    8.83
   0 -10   0  132.41    9.09
   0  10   0  137.77    7.69
   0  10   0  143.61    7.69
   0  10   0  137.51    6.73
   0  10   0  137.44    8.20
   0  10   0  143.73    8.19
  -1 -10   0    5.87    2.67
  -1 -10   0    6.52    2.11
  -1 -10   0    9.39    0.60
  -1 -10   0    9.40    2.32
  -1 -10   0    8.14    0.60
  -1 -10   0   11.52    4.08
   1  10   0    9.80    1.47
   1  10   0    6.51    1.35
   1  10   0    5.87    1.51
   1  10   0    9.94    1.83
  -2 -10   0   33.31    6.43
  -2 -10   0   28.85    4.28
  -2 -10   0   36.05    4.80
  -2 -10   0   35.39    6.10
   2  10   0   38.05    3.19
   2  10   0   39.65    3.24
   2  10   0   33.94    2.75
  -3 -10   0   30.60    4.73
  -3 -10   0   28.60    1.55
  -3 -10   0   28.15    1.59
  -3 -10   0   29.69    5.39
  -3 -10   0   37.65    5.31
  -3 -10   0   32.94    6.56
   3  10   0   41.56    3.22
   3  10   0   29.21    3.18
   3  10   0   34.74    2.47
  -4 -10   0   58.46    6.82
  -4 -10   0   48.07    5.81
  -4 -10   0   45.03    2.48
  -4 -10   0   44.32    2.41
  -4 -10   0   43.28    6.74
  -4 -10   0   48.99    7.95
   4  10   0   43.39    3.02
   4  10   0   46.71    3.44
   4  10   0   45.85    3.67
   4  10   0   44.03    3.65
  -5 -10   0    1.88    1.57
  -5 -10   0    0.97    0.48
  -5 -10   0   -0.20    0.80
  -5 -10   0    0.56    1.27
  -5 -10   0    0.84    1.69
   5  10   0    1.32    0.63
   5  10   0    2.61    1.05
   5  10   0    1.51    0.85
   5  10   0    1.22    0.76
  -6 -10   0    2.77    1.77
  -6 -10   0    2.11    1.86
  -6 -10   0    6.55    2.81
  -6 -10   0    4.04    0.75
  -6 -10   0    1.08    1.23
   6  10   0    3.78    1.49
   6  10   0    1.21    0.88
   6  10   0    2.89    1.20
   6  10   0    2.64    0.79
   6  10   0    0.67    0.75
  -7 -10   0   26.28    5.34
  -7 -10   0   14.82    4.05
  -7 -10   0   19.28    1.62
  -7 -10   0   15.30    4.69
   7  10   0   15.63    2.81
   7  10   0   19.94    1.76
   7  10   0   15.03    2.47
   7  10   0   24.50    3.19
   7  10   0   19.24    2.83
  -8 -10   0   30.64    5.53
  -8 -10   0   25.00    1.63
  -8 -10   0   23.17    2.02
  -8 -10   0   38.58    7.43
  -8 -10   0   27.94    6.00
  -8 -10   0   16.15    4.42
   8  10   0   26.54    3.51
   8  10   0   23.49    3.48
   8  10   0   21.87    1.93
   8  10   0   28.03    3.55
   8  10   0   24.96    3.47
  -9 -10   0    3.15    2.51
  -9 -10   0    2.15    2.07
  -9 -10   0   -0.09    0.52
  -9 -10   0    3.38    2.35
   9  10   0   -0.25    0.88
   9  10   0    1.69    1.12
 -10 -10   0   15.19    4.50
 -10 -10   0   19.08    5.64
 -10 -10   0   21.44    2.50
 -10 -10   0   37.31    7.11
  10  10   0   24.38    3.69
  10  10   0   17.90    3.29
  10  10   0   21.34    3.49
  10  10   0   23.62    3.48
 -11 -10   0    8.29    3.77
 -11 -10   0    2.46    2.55
 -11 -10   0    7.18    1.56
 -11 -10   0    8.76    3.82
  11  10   0    6.84    2.15
  11  10   0    4.89    2.05
  11  10   0   11.32    2.64
 -12 -10   0   27.86    6.06
 -12 -10   0   21.70    6.49
 -12 -10   0   18.66    2.70
 -12 -10   0   13.52    4.72
  12  10   0   18.95    3.54
  12  10   0   20.31    3.80
  12  10   0   15.22    3.17
   5 -11   0    3.47    2.73
   5 -11   0    5.07    2.15
   5 -11   0   10.91    4.41
  -5  11   0    6.71    1.69
  -5  11   0    5.00    1.26
  -5  11   0    4.91    1.56
   4 -11   0   -0.42    0.92
   4 -11   0    0.79    1.89
   4 -11   0    0.14    0.99
   4 -11   0   -0.49    1.69
  -4  11   0   -0.19    0.69
  -4  11   0    0.44    0.60
  -4  11   0    0.64    0.81
  -4  11   0   -0.55    0.59
   3 -11   0    5.43    2.22
   3 -11   0    4.96    1.91
   3 -11   0    3.82    3.22
   3 -11   0    4.18    2.79
  -3  11   0    3.68    1.33
  -3  11   0    5.58    1.56
  -3  11   0    5.53    1.58
  -3  11   0    4.85    1.01
   2 -11   0    3.49    1.23
   2 -11   0    1.00    1.27
   2 -11   0    2.13    2.37
   2 -11   0    4.91    1.90
   2 -11   0    2.47    2.64
  -2  11   0    4.65    1.39
  -2  11   0    2.26    1.12
  -2  11   0    4.57    1.19
  -2  11   0    3.60    0.78
  -2  11   0    3.25    1.23
   1 -11   0   70.24    9.72
   1 -11   0   60.48    4.88
   1 -11   0   70.24    5.91
   1 -11   0   64.96    9.70
  -1  11   0   60.56    4.13
  -1  11   0   61.22    4.64
  -1  11   0   55.70    4.57
  -1  11   0   62.49    4.33
  -1  11   0   57.29    3.28
   0 -11   0    1.39    0.28
   0 -11   0    1.75    1.27
   0 -11   0   -0.39    0.77
   0 -11   0   -0.12    1.28
   0 -11   0    6.38    3.31
   0 -11   0    1.16    0.29
   0  11   0    1.45    0.94
   0  11   0    1.62    0.33
   0  11   0    1.15    0.86
   0  11   0    1.97    0.79
   0  11   0    1.05    0.85
  -1 -11   0   65.26    5.58
  -1 -11   0   56.50    9.10
  -1 -11   0   64.79    5.71
  -1 -11   0   58.60    8.52
   1  11   0   61.50    4.08
   1  11   0   60.44    4.47
   1  11   0   55.43    4.43
   1  11   0   53.47    3.92
  -2 -11   0   -0.27    1.20
  -2 -11   0    1.45    1.35
  -2 -11   0    2.20    2.29
  -2 -11   0    1.12    1.25
   2  11   0    1.84    0.99
   2  11   0    1.00    0.63
   2  11   0    1.71    0.83
   2  11   0    1.61    0.99
  -3 -11   0   64.00    7.30
  -3 -11   0   59.99    7.02
  -3 -11   0   60.56    8.20
  -3 -11   0   61.38    9.78
   3  11   0   64.85    4.24
   3  11   0   66.78    4.86
   3  11   0   70.25    4.51
   3  11   0   71.32    4.99
  -4 -11   0    0.75    1.11
  -4 -11   0   -0.99    0.83
  -4 -11   0   -1.33    0.83
  -4 -11   0    1.78    2.15
   4  11   0    0.29    0.66
   4  11   0    1.95    0.75
   4  11   0    0.60    0.84
   4  11   0    1.16    0.77
  -5 -11   0   67.75    8.88
  -5 -11   0   54.36    9.25
  -5 -11   0   57.60    7.11
  -5 -11   0   58.79    7.77
  -5 -11   0   51.55    2.84
  -5 -11   0   49.88    2.78
   5  11   0   50.97    4.21
   5  11   0   49.51    4.16
   5  11   0   55.77    3.56
   5  11   0   48.41    3.88
  -6 -11   0   -0.35    0.89
  -6 -11   0    0.60    1.41
  -6 -11   0    0.44    0.41
  -6 -11   0   -1.06    1.00
  -6 -11   0    0.57    0.38
  -6 -11   0    2.87    1.94
   6  11   0   -0.05    0.41
   6  11   0    0.56    0.75
   6  11   0    0.98    0.77
   6  11   0    1.37    0.77
  -7 -11   0   27.54    6.56
  -7 -11   0   21.63    1.69
  -7 -11   0   21.60    4.65
  -7 -11   0   19.61    4.52
  -7 -11   0   21.86    4.52
   7  11   0   21.92    3.03
   7  11   0   14.57    2.54
   7  11   0   18.48    2.92
   7  11   0   17.55    3.09
   7  11   0   19.43    2.22
  -8 -11   0    0.70    1.61
  -8 -11   0    4.62    2.93
  -8 -11   0    2.56    2.48
  -8 -11   0    2.63    2.30
  -8 -11   0    0.31    0.55
   8  11   0    0.42    0.87
   8  11   0    1.27    1.18
   8  11   0    0.69    0.91
   8  11   0    2.83    1.33
   8  11   0    0.94    0.65
  -9 -11   0   25.85    5.85
  -9 -11   0   31.76    2.62
  -9 -11   0   34.83    7.59
  -9 -11   0   37.06    2.05
  -9 -11   0   34.83    7.47
   9  11   0   37.55    4.50
   9  11   0   29.85    4.23
   9  11   0   28.03    3.93
   9  11   0   30.17    2.35
   9  11   0   31.09    4.96
 -10 -11   0   -0.57    1.23
 -10 -11   0   -0.32    0.49
 -10 -11   0    1.52    2.21
 -10 -11   0    0.20    2.15
  10  11   0    1.23    1.30
  10  11   0    0.56    1.05
  10  11   0    1.92    1.30
 -11 -11   0    1.54    2.18
 -11 -11   0    9.20    4.32
 -11 -11   0   12.91    1.94
 -11 -11   0    6.58    3.70
  11  11   0    9.77    2.43
  11  11   0    9.37    3.88
  11  11   0    7.26    2.20
   4 -12   0   20.51    5.88
   4 -12   0   25.54    6.48
   4 -12   0   19.51    3.81
  -4  12   0   25.87    3.51
  -4  12   0   16.99    2.76
  -4  12   0   23.80    3.26
   3 -12   0   -1.29    1.10
   3 -12   0    1.73    2.81
   3 -12   0   -0.11    1.06
   3 -12   0   -0.30    1.01
  -3  12   0   -0.90    0.64
  -3  12   0   -0.26    0.57
  -3  12   0   -0.14    0.68
   2 -12   0    7.53    3.82
   2 -12   0    9.46    2.73
   2 -12   0   10.36    4.20
  -2  12   0   12.62    2.13
  -2  12   0   11.21    2.34
  -2  12   0   12.61    2.35
   1 -12   0    7.43    3.63
   1 -12   0    3.47    1.45
   1 -12   0    4.40    3.03
   1 -12   0    4.73    1.98
  -1  12   0    8.25    1.82
  -1  12   0    4.97    1.50
  -1  12   0    5.33    1.88
   0 -12   0   42.07    5.19
   0 -12   0   41.96    8.09
   0 -12   0   49.45    6.00
   0 -12   0   39.24    7.93
   0  12   0   40.58    4.39
   0  12   0   39.88    3.69
   0  12   0   42.48    3.44
  -1 -12   0    8.42    2.73
  -1 -12   0    7.16    3.40
  -1 -12   0    6.30    3.51
   1  12   0    4.25    1.53
   1  12   0    7.08    1.49
   1  12   0    6.17    1.64
   1  12   0    8.28    1.61
  -2 -12   0    0.62    1.16
  -2 -12   0    1.61    1.53
  -2 -12   0   -0.20    1.40
   2  12   0   -0.45    0.40
   2  12   0    0.31    0.62
   2  12   0    0.00    0.69
  -3 -12   0    8.27    3.45
  -3 -12   0    8.18    2.76
  -3 -12   0    8.76    2.75
   3  12   0    5.94    1.60
   3  12   0    6.07    1.34
   3  12   0    5.45    1.28
  -4 -12   0   11.86    3.39
  -4 -12   0   19.95    4.01
  -4 -12   0    9.78    3.56
   4  12   0   15.29    2.46
   4  12   0   13.40    2.02
   4  12   0   12.05    1.87
  -5 -12   0    6.64    2.69
  -5 -12   0    6.94    3.40
  -5 -12   0    5.28    2.38
   5  12   0    8.82    1.71
   5  12   0    6.65    1.62
   5  12   0    6.49    1.56
  -6 -12   0   16.76    4.44
  -6 -12   0   13.65    3.74
  -6 -12   0    9.61    4.42
  -6 -12   0   20.24    4.71
   6  12   0    9.83    2.14
   6  12   0   14.31    2.32
   6  12   0   12.78    2.50
   6  12   0   17.06    2.12
  -7 -12   0    0.36    1.73
  -7 -12   0    0.82    1.91
  -7 -12   0    1.50    0.54
  -7 -12   0    0.35    1.14
  -7 -12   0    1.00    1.98
   7  12   0   -0.50    0.62
   7  12   0    0.15    0.82
   7  12   0    0.30    0.97
   7  12   0    0.81    0.87
   7  12   0    0.87    0.64
  -8 -12   0   43.15    7.32
  -8 -12   0   52.15    7.83
  -8 -12   0   58.68    9.90
  -8 -12   0   52.58    8.88
  -8 -12   0   53.12    3.28
   8  12   0   47.36    5.57
   8  12   0   36.93    4.82
   8  12   0   65.52    5.11
   8  12   0   49.27    3.40
  -9 -12   0    0.32    0.75
  -9 -12   0    2.37    2.76
  -9 -12   0   -0.82    1.60
  -9 -12   0    1.77    2.52
   9  12   0   -0.21    0.98
   9  12   0    2.05    1.52
   9  12   0    1.03    1.08
 -10 -12   0   17.31    2.14
 -10 -12   0   15.16    4.88
 -10 -12   0   10.59    4.15
 -10 -12   0   21.83    5.42
  10  12   0   12.91    2.76
  10  12   0   16.08    3.28
   2 -13   0   -1.74    1.35
   2 -13   0   -1.51    1.47
  -2  13   0    0.22    0.75
  -2  13   0    0.66    1.08
  -2  13   0    0.51    1.21
   1 -13   0   18.82    5.27
   1 -13   0   23.20    6.32
   1 -13   0   15.30    3.62
  -1  13   0   14.06    2.27
  -1  13   0   20.37    2.97
  -1  13   0   18.64    2.98
   0 -13   0    4.14    1.85
   0 -13   0    2.42    1.62
   0 -13   0    3.45    3.29
   0 -13   0   -0.28    1.81
   0  13   0    1.77    1.11
   0  13   0    2.59    1.12
   0  13   0    2.75    1.27
  -1 -13   0   -0.83    1.26
  -1 -13   0    0.20    1.25
  -1 -13   0    0.71    1.24
  -1 -13   0    0.71    1.84
   1  13   0    0.11    0.79
   1  13   0    0.08    0.64
   1  13   0    0.30    0.93
  -2 -13   0   -0.80    1.20
  -2 -13   0    0.00    1.21
  -2 -13   0    1.46    1.66
  -2 -13   0    1.07    1.99
   2  13   0   -0.37    0.64
   2  13   0   -0.01    0.73
   2  13   0    0.74    0.72
  -3 -13   0    8.87    4.14
  -3 -13   0    1.64    1.80
  -3 -13   0    1.51    1.66
  -3 -13   0    0.11    1.83
   3  13   0    2.63    1.04
   3  13   0    4.38    1.52
   3  13   0    2.02    1.15
  -4 -13   0   -0.24    1.44
  -4 -13   0   -0.94    0.96
  -4 -13   0   -0.58    1.20
  -4 -13   0   -1.53    1.21
   4  13   0    0.50    0.71
   4  13   0   -0.56    0.59
   4  13   0   -0.77    0.45
  -5 -13   0    9.47    4.17
  -5 -13   0    4.46    2.40
  -5 -13   0   11.52    3.60
  -5 -13   0    5.20    3.55
   5  13   0    5.60    1.78
   5  13   0    6.59    1.50
   5  13   0    7.12    1.95
  -6 -13   0    5.43    3.43
  -6 -13   0    7.16    3.24
  -6 -13   0   -0.37    1.64
  -6 -13   0   10.67    3.58
   6  13   0    4.64    1.66
   6  13   0    2.07    0.91
   6  13   0    4.82    1.49
  -7 -13   0    6.25    2.82
  -7 -13   0   11.14    4.12
  -7 -13   0    7.96    3.99
  -7 -13   0    4.48    2.97
   7  13   0    9.88    1.63
   7  13   0    9.93    2.56
   7  13   0    8.78    2.18
   7  13   0    5.77    1.82
  -8 -13   0   -0.21    1.55
  -8 -13   0   -0.68    1.65
  -8 -13   0    0.78    2.45
   8  13   0    0.88    1.09
   8  13   0    0.91    1.32
   8  13   0   -0.42    0.67
  -9 -13   0   14.69    4.43
  -9 -13   0   13.32    5.03
  -9 -13   0    6.69    3.17
  -9 -13   0    9.50    4.65
   9  13   0    9.29    2.51
   9  13   0   15.73    3.08
   9  13   0   11.77    2.71
   0 -14   0   22.89    6.67
   0 -14   0   20.46    4.35
   0 -14   0   15.78    5.09
   0  14   0   23.83    3.52
   0  14   0   25.35    3.50
   0  14   0   14.47    2.51
  -1 -14   0    2.49    2.37
  -1 -14   0    1.32    2.44
  -1 -14   0    3.19    1.98
   1  14   0    0.80    1.02
   1  14   0    1.00    1.06
   1  14   0    0.96    0.86
  -2 -14   0    0.29    1.36
  -2 -14   0   -1.42    1.49
  -2 -14   0    1.01    2.50
  -2 -14   0    1.61    1.80
   2  14   0   -0.79    0.62
   2  14   0   -0.46    0.64
   2  14   0    0.19    0.63
  -3 -14   0    2.74    3.42
  -3 -14   0    2.25    1.77
  -3 -14   0    3.94    2.35
  -3 -14   0    3.87    2.64
   3  14   0   -0.03    0.58
   3  14   0    1.53    1.16
   3  14   0    1.85    1.17
  -4 -14   0    3.11    2.97
  -4 -14   0    4.47    2.35
  -4 -14   0    2.70    2.70
  -4 -14   0    7.50    2.90
   4  14   0    8.00    2.05
   4  14   0    3.20    1.25
   4  14   0    3.64    1.48
  -5 -14   0   -0.04    1.12
  -5 -14   0    0.76    1.77
  -5 -14   0    4.17    3.32
  -5 -14   0    1.24    1.90
   5  14   0    0.22    0.77
   5  14   0    1.20    1.17
   5  14   0   -0.34    0.64
  -6 -14   0    4.82    2.64
  -6 -14   0    5.43    3.09
  -6 -14   0   11.73    4.94
  -6 -14   0    3.45    2.60
   6  14   0    3.23    1.49
   6  14   0    4.29    1.21
   6  14   0    5.56    1.88
  -7 -14   0   -0.87    1.57
  -7 -14   0    2.31    2.85
  -7 -14   0   -1.14    1.39
  -7 -14   0    1.32    2.07
   7  14   0    0.42    1.15
   7  14   0    0.36    0.89
   7  14   0   -0.18    0.90
   7  14   0    0.69    0.72
  -8 -14   0   11.39    4.35
  -8 -14   0    3.07    2.54
  -8 -14   0    5.16    4.12
   8  14   0    9.55    2.71
   8  14   0    7.32    2.30
   8  14   0    5.83    1.96
   8  14  -1    5.74    2.33
   8  14  -1    2.46    1.47
   7  14  -1    4.78    1.78
   7  14  -1    0.34    1.02
   7  14  -1    2.89    1.62
  -7 -14   1    0.28    1.71
  -7 -14   1    6.94    3.37
  -7 -14   1    0.86    2.76
  -7 -14   1    3.02    2.31
   6  14  -1    0.48    1.02
   6  14  -1    0.42    0.69
   6  14  -1   -0.28    0.79
  -6 -14   1   -1.24    1.44
  -6 -14   1    0.89    1.73
  -6 -14   1   -0.57    1.33
  -6 -14   1   -0.74    1.41
   5  14  -1    1.93    0.97
   5  14  -1    2.60    1.40
   5  14  -1    5.98    1.85
  -5 -14   1    0.85    1.80
  -5 -14   1    4.00    2.64
  -5 -14   1    6.05    4.26
   4  14  -1    0.08    0.71
   4  14  -1    0.17    0.86
   4  14  -1    0.21    0.80
  -4 -14   1   -1.06    1.26
  -4 -14   1   -0.41    1.80
  -4 -14   1    0.65    2.12
   3  14  -1   -0.47    0.47
   3  14  -1    1.17    1.02
   3  14  -1    1.00    0.99
  -3 -14   1   -0.44    1.61
  -3 -14   1    2.87    3.06
  -3 -14   1    0.12    1.45
   2  14  -1    0.43    0.89
   2  14  -1    0.99    1.09
  -2 -14   1    0.70    1.45
  -2 -14   1    1.36    1.64
  -2 -14   1    1.53    2.15
  -2 -14   1   -0.92    1.46
   1  14  -1    7.62    2.05
   1  14  -1    6.27    1.56
   1  14  -1    4.11    1.58
  -1 -14   1    3.91    2.14
  -1 -14   1    9.49    4.65
  -1 -14   1    3.60    3.07
  -1 -14   1    3.30    2.12
   0  14  -1    1.30    0.94
   0  14  -1   -0.35    0.77
   0  14  -1    0.21    1.05
   0 -14   1   -1.25    1.79
   0 -14   1    0.01    1.84
   0 -14   1   -0.08    1.11
   9  13  -1    3.89    1.70
   9  13  -1    3.25    1.77
   9  13  -1    0.35    0.99
  -9 -13   1    5.22    3.07
  -9 -13   1    0.93    2.39
  -9 -13   1    1.44    2.58
  -9 -13   1   -0.09    1.77
   8  13  -1   22.47    3.99
   8  13  -1   21.81    3.40
   8  13  -1   23.91    3.69
  -8 -13   1   28.06    6.27
  -8 -13   1   16.38    4.88
  -8 -13   1   14.91    5.14
  -8 -13   1   18.35    4.99
   7  13  -1    1.18    1.59
   7  13  -1    2.46    0.91
   7  13  -1    2.32    1.43
   7  13  -1    0.72    0.98
  -7 -13   1    2.34    2.02
  -7 -13   1    1.22    1.84
  -7 -13   1    4.17    2.43
  -7 -13   1   -0.98    1.33
   6  13  -1    0.82    0.95
   6  13  -1   -0.07    0.74
  -6 -13   1   -0.59    1.19
  -6 -13   1    0.02    2.03
  -6 -13   1   -0.76    1.08
  -6 -13   1    0.35    2.14
   5  13  -1    3.83    1.56
   5  13  -1    0.08    0.61
  -5 -13   1    1.47    1.55
  -5 -13   1    3.05    2.97
  -5 -13   1    0.56    1.73
  -5 -13   1   -0.03    1.43
   4  13  -1    1.83    1.21
   4  13  -1    3.62    1.15
   4  13  -1    2.99    1.26
  -4 -13   1    3.17    2.86
  -4 -13   1    2.90    1.91
  -4 -13   1    3.85    2.36
  -4 -13   1    1.72    2.19
   3  13  -1   -0.17    0.59
   3  13  -1    0.11    0.63
   3  13  -1    0.32    0.81
  -3 -13   1   -1.32    1.09
  -3 -13   1    3.71    2.50
  -3 -13   1    1.59    2.42
  -3 -13   1   -0.81    0.72
   2  13  -1    0.33    0.88
   2  13  -1    0.57    0.91
   2  13  -1    0.75    0.75
  -2 -13   1   -0.56    0.96
  -2 -13   1    1.17    1.23
  -2 -13   1   -1.81    1.17
  -2 -13   1    0.30    1.81
   1  13  -1   -0.43    0.63
   1  13  -1   -0.07    0.76
   1  13  -1    0.09    0.59
  -1 -13   1    2.78    2.59
  -1 -13   1   -1.55    1.31
  -1 -13   1   -0.07    1.02
  -1 -13   1   -0.63    1.01
   0  13  -1   23.72    3.25
   0  13  -1   24.65    3.41
   0  13  -1   23.79    2.85
   0 -13   1   15.36    3.66
   0 -13   1   18.17    5.45
   0 -13   1   27.54    4.04
   0 -13   1    7.99    3.56
  -1  13  -1    0.61    0.93
  -1  13  -1    1.73    1.23
   1 -13   1    3.21    2.99
   1 -13   1   -0.33    1.48
  -2  13  -1    4.95    1.59
  -2  13  -1    7.78    2.01
  -2  13  -1    3.67    1.50
   2 -13   1    2.46    2.03
   2 -13   1    3.65    3.29
   2 -13   1    2.52    2.87
  10  12  -1    2.78    1.49
  10  12  -1    4.50    1.78
  10  12  -1    3.26    1.83
 -10 -12   1    4.46    1.21
 -10 -12   1    3.38    2.84
 -10 -12   1    2.94    2.41
 -10 -12   1    4.74    3.34
   9  12  -1   25.47    4.40
   9  12  -1   30.88    4.01
   9  12  -1   26.32    3.82
  -9 -12   1   29.59    7.29
  -9 -12   1   24.36    5.67
  -9 -12   1   29.96    7.34
  -9 -12   1   31.10    2.43
   8  12  -1    0.97    1.06
   8  12  -1    0.99    0.68
   8  12  -1    1.50    1.16
   8  12  -1    2.30    1.52
  -8 -12   1    3.29    2.66
  -8 -12   1    0.73    2.04
  -8 -12   1    1.38    0.63
  -8 -12   1    1.84    2.21
  -8 -12   1    3.52    2.52
   7  12  -1   15.84    3.15
   7  12  -1   11.86    2.75
   7  12  -1   17.93    2.86
   7  12  -1   17.59    2.01
  -7 -12   1   22.27    5.48
  -7 -12   1   13.42    1.22
  -7 -12   1    8.71    4.09
  -7 -12   1   10.41    3.34
  -7 -12   1   10.26    4.24
   6  12  -1    0.23    0.80
   6  12  -1    0.08    0.86
   6  12  -1   -0.11    0.73
   6  12  -1    0.48    0.61
  -6 -12   1   -0.24    1.24
  -6 -12   1    0.19    1.43
  -6 -12   1    1.51    1.84
  -6 -12   1   -1.52    1.57
   5  12  -1    5.09    1.60
   5  12  -1    5.21    1.43
   5  12  -1    2.39    0.92
  -5 -12   1    3.70    1.88
  -5 -12   1    5.70    2.77
  -5 -12   1    8.62    4.03
  -5 -12   1    4.24    2.13
   4  12  -1    1.12    0.76
   4  12  -1    1.17    0.94
   4  12  -1    1.63    0.82
  -4 -12   1    2.40    1.73
  -4 -12   1    1.57    1.56
  -4 -12   1    0.20    1.62
   3  12  -1    1.67    0.84
   3  12  -1    4.93    1.50
   3  12  -1    3.26    1.10
  -3 -12   1    2.77    1.78
  -3 -12   1    0.02    1.39
  -3 -12   1    0.99    1.42
   2  12  -1    4.97    1.21
   2  12  -1    6.59    1.70
   2  12  -1    4.53    1.20
   2  12  -1    4.04    1.66
  -2 -12   1    3.80    1.92
  -2 -12   1    4.22    1.97
  -2 -12   1    6.49    4.27
   1  12  -1   17.99    2.72
   1  12  -1   13.21    2.83
   1  12  -1   15.01    2.55
   1  12  -1   14.38    2.16
  -1 -12   1   12.80    4.79
  -1 -12   1   14.93    3.38
  -1 -12   1   18.06    3.44
  -1 -12   1   14.70    4.65
   0  12  -1    4.36    1.37
   0  12  -1    5.94    1.67
   0  12  -1    3.81    1.38
   0 -12   1    5.64    2.18
   0 -12   1    3.23    2.88
   0 -12   1    3.33    1.62
   0 -12   1    3.68    2.93
  -1  12  -1   62.38    4.82
  -1  12  -1   63.10    4.88
   1 -12   1   47.74    8.65
   1 -12   1   59.90    6.83
   1 -12   1   50.89    4.59
   1 -12   1   61.95   10.13
  -2  12  -1   -0.21    0.72
  -2  12  -1    0.34    0.94
  -2  12  -1    1.27    0.86
   2 -12   1   -0.06    0.86
   2 -12   1    0.25    1.66
   2 -12   1   -0.50    1.54
   2 -12   1    0.59    1.20
  -3  12  -1    4.40    1.55
  -3  12  -1    5.72    1.59
   3 -12   1    4.17    3.13
   3 -12   1    2.46    2.32
   3 -12   1    5.37    2.20
  -4  12  -1    3.08    1.40
  -4  12  -1    1.48    1.08
  -4  12  -1    1.87    1.18
   4 -12   1   -1.25    1.48
   4 -12   1    0.46    1.12
   4 -12   1    0.78    1.55
   4 -12   1   -1.64    1.25
  11  11  -1    1.04    1.09
  11  11  -1    1.03    1.35
  11  11  -1    2.64    1.69
 -11 -11   1    3.38    2.91
 -11 -11   1    4.57    3.24
 -11 -11   1    0.00    1.66
 -11 -11   1    2.86    1.06
  10  11  -1   10.99    2.65
  10  11  -1   14.24    2.93
 -10 -11   1    8.91    4.28
 -10 -11   1   17.51    5.55
 -10 -11   1   11.43    1.80
 -10 -11   1   14.99    4.65
   9  11  -1    1.37    1.28
   9  11  -1    0.50    1.01
   9  11  -1    0.14    1.20
  -9 -11   1    3.54    1.04
  -9 -11   1    2.00    2.17
  -9 -11   1   -1.05    1.26
   8  11  -1   21.92    3.28
   8  11  -1   20.07    3.12
   8  11  -1   23.09    1.88
   8  11  -1   25.81    3.82
  -8 -11   1   20.61    4.91
  -8 -11   1   28.04    6.66
  -8 -11   1   26.81    2.06
  -8 -11   1   24.35    5.49
  -8 -11   1   24.89    5.43
   7  11  -1   -0.02    0.63
   7  11  -1   -0.58    0.50
   7  11  -1    0.21    0.43
   7  11  -1   -0.06    0.96
   7  11  -1   -0.42    0.58
  -7 -11   1    0.10    1.27
  -7 -11   1    2.47    2.30
  -7 -11   1    0.41    0.42
  -7 -11   1   -0.18    1.11
  -7 -11   1    0.54    1.52
   6  11  -1    1.55    0.70
   6  11  -1    2.39    1.15
   6  11  -1    3.73    1.32
   6  11  -1    1.76    0.89
  -6 -11   1    1.83    1.61
  -6 -11   1   -0.86    1.10
  -6 -11   1    2.68    2.07
  -6 -11   1   -0.12    1.15
   5  11  -1    2.14    0.94
   5  11  -1    1.07    0.67
   5  11  -1    0.98    0.91
   5  11  -1    1.47    0.97
  -5 -11   1    1.92    1.97
  -5 -11   1    1.30    0.30
  -5 -11   1    0.71    1.95
  -5 -11   1    2.16    1.68
  -5 -11   1    0.80    0.27
  -5 -11   1    1.64    1.76
   4  11  -1   49.71    4.16
   4  11  -1   50.48    3.90
   4  11  -1   59.29    4.44
   4  11  -1   52.23    3.53
  -4 -11   1   71.13    7.71
  -4 -11   1   50.94    6.93
  -4 -11   1   56.53    8.15
  -4 -11   1   64.12    9.78
   3  11  -1   13.69    1.98
   3  11  -1   13.20    2.31
   3  11  -1   11.45    2.13
   3  11  -1   14.33    1.90
  -3 -11   1   17.59    3.79
  -3 -11   1   11.03    2.84
  -3 -11   1   18.17    5.02
  -3 -11   1    8.36    3.37
   2  11  -1   47.90    3.48
   2  11  -1   49.65    3.40
   2  11  -1   47.56    3.93
   2  11  -1   44.97    3.92
  -2 -11   1   51.78    5.97
  -2 -11   1   45.24    8.17
  -2 -11   1   39.62    6.96
   1  11  -1    0.98    0.81
   1  11  -1    0.76    0.79
   1  11  -1    0.94    0.65
   1  11  -1    0.60    0.62
  -1 -11   1   -0.27    1.75
  -1 -11   1    0.82    1.13
  -1 -11   1    1.38    2.16
  -1 -11   1    0.22    1.05
   0  11  -1   79.29    5.61
   0  11  -1   78.81    5.09
   0  11  -1   89.45    5.77
   0  11  -1   74.25    4.94
   0 -11   1   86.11    6.31
   0 -11   1   82.65   11.14
   0 -11   1   78.37    6.56
  -1  11  -1    0.42    0.58
  -1  11  -1    3.80    1.34
  -1  11  -1    3.02    1.03
  -1  11  -1    1.45    1.06
  -1  11  -1    2.14    0.42
   1 -11   1    2.86    2.51
   1 -11   1    0.44    0.93
   1 -11   1    5.29    3.13
   1 -11   1    3.72    1.36
  -2  11  -1    4.18    0.77
  -2  11  -1    3.38    1.22
  -2  11  -1    3.76    1.31
   2 -11   1    9.03    2.32
   2 -11   1    2.84    1.46
   2 -11   1   14.47    4.81
   2 -11   1   12.36    4.22
  -3  11  -1    0.04    0.39
  -3  11  -1    0.84    0.88
  -3  11  -1    0.40    0.72
  -3  11  -1    0.22    0.65
   3 -11   1    0.79    1.11
   3 -11   1    0.20    0.82
   3 -11   1    1.56    2.17
  -4  11  -1    6.56    1.76
  -4  11  -1    7.04    1.36
  -4  11  -1    9.99    2.13
  -4  11  -1    9.39    1.96
   4 -11   1   12.81    4.66
   4 -11   1    8.50    3.78
   4 -11   1   10.33    2.68
   4 -11   1   12.00    3.03
  -5  11  -1    0.62    0.87
  -5  11  -1    1.38    1.04
  -5  11  -1   -0.09    0.52
  -5  11  -1    1.99    1.15
   5 -11   1    0.10    1.77
   5 -11   1    3.69    1.93
   5 -11   1    5.15    3.74
  12  10  -1    3.74    1.89
  12  10  -1    2.09    1.31
  12  10  -1   -0.24    1.11
 -12 -10   1    6.00    3.89
 -12 -10   1    3.74    1.30
 -12 -10   1    2.52    2.58
 -12 -10   1    1.39    2.65
  11  10  -1   15.57    3.01
  11  10  -1   11.64    2.81
 -11 -10   1   17.14    4.76
 -11 -10   1   18.94    5.85
 -11 -10   1   19.44    2.48
  10  10  -1   -0.62    0.73
  10  10  -1   -1.23    0.67
  10  10  -1    1.27    1.17
 -10 -10   1   -0.67    1.17
 -10 -10   1   -0.02    1.72
 -10 -10   1   -0.41    1.20
 -10 -10   1    1.09    0.79
   9  10  -1   19.48    2.99
   9  10  -1   24.62    3.55
   9  10  -1   28.68    4.26
   9  10  -1   29.01    4.05
  -9 -10   1   21.53    2.36
  -9 -10   1   23.16    5.36
  -9 -10   1   19.36    5.49
  -9 -10   1   21.53    1.33
  -9 -10   1   24.63    6.13
   8  10  -1    3.39    1.43
   8  10  -1    4.31    1.46
   8  10  -1    4.30    0.91
   8  10  -1   10.03    2.27
   8  10  -1    5.09    1.56
  -8 -10   1    4.86    1.01
  -8 -10   1    5.92    2.83
  -8 -10   1    6.95    3.62
  -8 -10   1    3.51    2.05
  -8 -10   1    0.55    1.44
   7  10  -1    2.67    1.22
   7  10  -1    5.17    1.00
   7  10  -1    3.65    1.26
   7  10  -1    2.88    1.17
   7  10  -1    4.52    1.39
  -7 -10   1    4.43    2.45
  -7 -10   1    4.12    2.33
  -7 -10   1    3.57    0.80
  -7 -10   1    2.74    2.44
  -7 -10   1    4.31    0.72
   6  10  -1    8.49    1.70
   6  10  -1    7.90    1.24
   6  10  -1    6.61    1.79
   6  10  -1    8.65    1.81
   6  10  -1    8.17    1.87
  -6 -10   1    6.15    0.88
  -6 -10   1    4.42    2.43
  -6 -10   1    4.43    2.34
  -6 -10   1    7.44    2.55
  -6 -10   1    5.47    0.86
  -6 -10   1    3.69    2.67
   5  10  -1   44.44    3.36
   5  10  -1   39.30    3.49
   5  10  -1   35.67    3.30
   5  10  -1   41.39    2.77
  -5 -10   1   38.63    6.25
  -5 -10   1   41.11    5.58
  -5 -10   1   42.84    2.32
  -5 -10   1   41.87    7.53
  -5 -10   1   38.43    2.31
  -5 -10   1   43.11    6.07
   4  10  -1    2.96    0.97
  -4 -10   1    0.08    1.16
  -4 -10   1    0.03    1.22
  -4 -10   1   -1.42    0.79
  -4 -10   1    0.29    0.82
   3  10  -1   41.12    3.70
   3  10  -1   50.45    3.51
   3  10  -1   51.61    3.91
   3  10  -1   53.18    3.33
  -3 -10   1   58.68    6.35
  -3 -10   1   55.00    7.53
  -3 -10   1   40.72    7.57
   2  10  -1    8.26    1.39
   2  10  -1    9.31    1.57
   2  10  -1    6.15    1.48
   2  10  -1    7.82    1.58
  -2 -10   1    5.16    2.53
  -2 -10   1    4.98    1.85
  -2 -10   1    8.29    3.47
  -2 -10   1    8.11    2.36
   1  10  -1   58.67    3.88
   1  10  -1   62.95    3.93
   1  10  -1   63.17    4.45
   1  10  -1   56.80    4.34
  -1 -10   1   57.04    5.12
  -1 -10   1   55.72    8.88
  -1 -10   1   54.63    5.04
  -1 -10   1   62.59    8.61
   0  10  -1    4.12    1.27
   0  10  -1    6.63    1.23
   0  10  -1    6.57    1.51
   0  10  -1    3.74    1.09
   0  10  -1    5.40    0.45
   0 -10   1    5.51    2.86
   0 -10   1    5.04    0.42
   0 -10   1    2.63    1.75
   0 -10   1    7.15    1.91
   0 -10   1    6.41    2.00
  -1  10  -1   55.04    3.72
  -1  10  -1   53.52    4.09
  -1  10  -1   47.82    2.79
  -1  10  -1   54.27    3.58
  -1  10  -1   55.21    4.10
   1 -10   1   53.39    4.81
   1 -10   1   45.22    7.60
   1 -10   1   44.94    4.01
   1 -10   1   51.75    5.77
   1 -10   1   52.60    4.75
   1 -10   1   49.49    2.72
   1 -10   1   65.59    9.19
  -2  10  -1    5.21    0.90
  -2  10  -1    6.69    1.61
  -2  10  -1    2.85    1.20
  -2  10  -1    3.28    0.93
  -2  10  -1    3.71    1.08
   2 -10   1    4.95    1.19
   2 -10   1    3.91    0.71
   2 -10   1    5.64    1.83
   2 -10   1    7.18    2.06
   2 -10   1    3.62    2.40
  -3  10  -1    1.12    0.85
  -3  10  -1    1.84    0.99
  -3  10  -1   -0.09    0.60
  -3  10  -1    2.20    0.70
  -3  10  -1    1.75    0.81
   3 -10   1    2.64    1.42
   3 -10   1   -0.01    1.24
   3 -10   1    0.53    1.81
   3 -10   1   -0.36    0.70
  -4  10  -1    0.52    0.78
  -4  10  -1    0.03    0.81
  -4  10  -1   -0.43    0.54
  -4  10  -1    0.16    0.44
   4 -10   1    0.09    0.95
   4 -10   1    0.70    1.78
   4 -10   1    0.11    0.85
   4 -10   1   -0.90    1.09
  -5  10  -1    7.98    1.50
  -5  10  -1    8.96    1.94
  -5  10  -1    4.91    1.52
  -5  10  -1    6.57    1.76
   5 -10   1    5.53    3.36
   5 -10   1    7.12    2.28
   5 -10   1    4.86    2.05
   5 -10   1    3.34    2.59
  -6  10  -1    6.03    1.72
  -6  10  -1    7.30    1.87
  -6  10  -1   10.39    1.84
   6 -10   1    5.92    3.07
   6 -10   1    6.59    2.36
   6 -10   1    3.14    3.14
   6 -10   1   14.39    3.18
  12   9  -1   20.98    4.19
  12   9  -1   23.53    4.15
  12   9  -1   26.31    4.33
 -12  -9   1   33.27    3.57
 -12  -9   1   38.90    7.42
 -12  -9   1   30.33    7.65
  11   9  -1    1.21    1.12
  11   9  -1    2.45    1.42
  11   9  -1    3.34    1.69
 -11  -9   1    7.71    3.29
 -11  -9   1    1.67    2.32
 -11  -9   1    1.54    0.91
 -11  -9   1    1.14    1.82
  10   9  -1   16.48    3.04
  10   9  -1   20.92    3.61
  10   9  -1   22.33    3.41
 -10  -9   1   22.19    2.56
 -10  -9   1   21.02    5.01
 -10  -9   1   15.84    4.31
 -10  -9   1   15.47    4.73
   9   9  -1    9.09    2.06
   9   9  -1    4.95    1.63
   9   9  -1    3.65    1.49
   9   9  -1    8.82    2.22
  -9  -9   1    5.42    2.95
  -9  -9   1    4.56    2.66
  -9  -9   1    4.41    2.64
  -9  -9   1    6.28    0.66
  -9  -9   1    5.04    0.70
  -9  -9   1    7.47    1.40
   8   9  -1    4.84    1.67
   8   9  -1    2.75    1.20
   8   9  -1    3.65    1.23
   8   9  -1    0.93    0.93
  -8  -9   1    2.97    0.83
  -8  -9   1    5.58    2.78
  -8  -9   1    6.15    2.73
  -8  -9   1    2.52    0.50
  -8  -9   1    0.73    1.65
  -8  -9   1    3.25    0.51
   7   9  -1   35.52    3.84
   7   9  -1   31.59    3.71
   7   9  -1   34.54    2.34
   7   9  -1   38.03    4.36
   7   9  -1   27.86    3.57
  -7  -9   1   37.97    6.61
  -7  -9   1   44.40    6.84
  -7  -9   1   44.71    7.84
  -7  -9   1   34.38    2.41
  -7  -9   1   40.91    6.47
   6   9  -1    6.46    1.80
   6   9  -1    6.39    1.51
   6   9  -1    8.04    1.17
   6   9  -1    8.30    1.69
   6   9  -1    5.40    1.37
  -6  -9   1    4.29    2.00
  -6  -9   1    6.28    0.84
  -6  -9   1    7.64    2.78
  -6  -9   1    6.65    0.95
  -6  -9   1    4.78    2.67
  -6  -9   1    5.96    2.40
   5   9  -1    1.66    0.83
   5   9  -1    3.45    1.06
   5   9  -1    2.25    0.66
   5   9  -1    2.36    0.84
  -5  -9   1    0.39    1.23
  -5  -9   1    1.82    1.18
  -5  -9   1    0.11    1.46
  -5  -9   1    3.03    1.90
   4   9  -1   36.47    2.36
   4   9  -1   30.18    2.79
   4   9  -1   35.69    3.06
   4   9  -1   30.73    2.62
  -4  -9   1   35.93    5.99
  -4  -9   1   35.77    5.72
  -4  -9   1   31.74    1.88
  -4  -9   1   29.67    4.33
  -4  -9   1   50.64    7.83
  -4  -9   1   33.73    1.85
   3   9  -1   10.27    1.79
   3   9  -1   13.28    1.97
  -3  -9   1    7.78    2.14
  -3  -9   1    5.06    2.58
  -3  -9   1    5.23    2.27
  -3  -9   1    6.15    2.01
   2   9  -1   92.37    5.09
   2   9  -1   87.86    5.22
   2   9  -1   91.28    5.67
  -2  -9   1   83.80    5.34
  -2  -9   1   89.21    8.01
  -2  -9   1   76.93    9.86
  -2  -9   1   97.75    6.71
  -2  -9   1   91.85    6.82
   1   9  -1   52.76    4.33
   1   9  -1   53.08    3.52
   1   9  -1   56.54    4.00
   1   9  -1   58.24    3.55
  -1  -9   1   55.33    3.84
  -1  -9   1   45.91    4.42
  -1  -9   1   50.59    7.77
  -1  -9   1   57.58    4.78
  -1  -9   1   68.32    8.49
   0   9  -1  111.16    5.31
   0   9  -1  118.42    6.74
   0   9  -1  108.87    6.16
   0   9  -1   98.28    6.02
   0  -9   1  111.92    9.48
   0  -9   1  111.06    5.28
   0  -9   1  113.39    7.22
   0  -9   1  105.16    9.67
  -1   9  -1    4.76    1.13
  -1   9  -1    4.90    1.29
  -1   9  -1    4.64    1.24
  -1   9  -1    4.98    0.73
  -1   9  -1    4.07    0.84
   1  -9   1    4.23    1.32
   1  -9   1    1.97    1.12
   1  -9   1    4.02    0.57
   1  -9   1    5.21    1.57
   1  -9   1    4.03    2.26
   1  -9   1    5.94    2.87
   1  -9   1    4.43    1.02
  -2   9  -1    4.47    1.07
  -2   9  -1    7.41    1.42
  -2   9  -1    5.79    0.93
  -2   9  -1    8.31    1.61
  -2   9  -1    7.97    1.69
   2  -9   1    8.84    3.72
   2  -9   1    9.41    2.20
   2  -9   1   11.49    3.56
   2  -9   1    7.77    0.94
   2  -9   1    7.77    1.49
   2  -9   1   10.65    1.45
   2  -9   1    5.00    1.65
  -3   9  -1    6.34    1.43
  -3   9  -1    3.81    1.03
  -3   9  -1    4.37    1.32
  -3   9  -1    4.58    1.26
  -3   9  -1    3.86    0.86
   3  -9   1    5.63    0.86
   3  -9   1    6.37    2.88
   3  -9   1    6.42    2.99
   3  -9   1    5.55    1.79
   3  -9   1    6.97    1.99
  -4   9  -1    5.25    1.39
  -4   9  -1    3.83    1.03
  -4   9  -1    3.83    1.26
  -4   9  -1    1.99    0.75
   4  -9   1    3.96    2.37
   4  -9   1    6.39    2.12
   4  -9   1    3.19    2.30
   4  -9   1    4.33    1.68
  -5   9  -1    1.35    0.75
  -5   9  -1    0.17    0.67
  -5   9  -1   -0.10    0.66
  -5   9  -1    0.37    0.57
   5  -9   1    0.14    1.22
   5  -9   1   -1.14    1.33
   5  -9   1    2.27    1.39
   5  -9   1    0.42    0.96
  -6   9  -1   13.23    2.60
  -6   9  -1   14.90    2.18
  -6   9  -1   11.24    2.11
   6  -9   1   11.78    2.74
   6  -9   1    9.05    3.65
   6  -9   1   17.57    3.58
   6  -9   1   12.80    4.25
  -7   9  -1   -0.26    0.71
  -7   9  -1    1.65    1.03
  -7   9  -1    0.17    0.64
   7  -9   1   -0.66    1.35
   7  -9   1    1.63    2.28
   7  -9   1    2.56    1.61
   7  -9   1   -0.23    1.10
  13   8  -1    8.82    2.58
  13   8  -1   11.48    3.22
  13   8  -1   14.61    3.09
  13   8  -1   12.88    3.04
 -13  -8   1    6.12    3.41
 -13  -8   1    5.35    2.80
 -13  -8   1    5.75    3.37
 -13  -8   1   13.86    2.46
  12   8  -1    1.16    1.15
  12   8  -1   -0.62    0.93
  12   8  -1    1.67    1.76
 -12  -8   1    0.87    1.73
 -12  -8   1    0.55    0.80
 -12  -8   1    4.27    2.75
 -12  -8   1    0.09    2.05
  11   8  -1    8.98    2.14
  11   8  -1   12.25    2.69
  11   8  -1   15.07    3.10
  11   8  -1   10.52    2.52
 -11  -8   1   15.35    2.28
 -11  -8   1   15.78    4.50
 -11  -8   1   16.06    4.76
 -11  -8   1   10.98    4.46
  10   8  -1    6.67    1.87
  10   8  -1   14.12    3.78
  10   8  -1    5.99    1.84
 -10  -8   1   11.02    3.75
 -10  -8   1    9.79    3.76
 -10  -8   1    5.71    0.69
 -10  -8   1    6.56    1.40
   9   8  -1   12.91    2.63
   9   8  -1   14.71    2.70
   9   8  -1   14.52    2.54
   9   8  -1   15.77    2.73
  -9  -8   1   15.54    1.05
  -9  -8   1   18.55    4.70
  -9  -8   1   24.49    5.49
  -9  -8   1   21.30    4.86
  -9  -8   1   13.77    1.07
  -9  -8   1   17.89    2.07
   8   8  -1    2.45    1.02
   8   8  -1    0.33    0.65
   8   8  -1    1.73    0.97
   8   8  -1    2.50    1.34
  -8  -8   1    1.29    1.63
  -8  -8   1    1.79    0.38
  -8  -8   1    0.95    0.35
  -8  -8   1    2.81    2.16
  -8  -8   1    1.55    0.66
   7   8  -1    1.07    0.48
   7   8  -1    0.28    0.67
   7   8  -1    0.73    0.82
   7   8  -1    2.40    1.07
   7   8  -1    1.15    0.80
  -7  -8   1    1.36    0.56
  -7  -8   1   -0.61    0.80
  -7  -8   1    2.64    2.12
  -7  -8   1    1.20    1.45
  -7  -8   1    1.64    1.47
  -7  -8   1    1.09    0.37
  -7  -8   1    0.94    0.34
   6   8  -1    0.07    0.66
   6   8  -1    1.17    0.72
   6   8  -1   -0.19    0.50
   6   8  -1    0.70    0.69
  -6  -8   1    0.91    1.29
  -6  -8   1    0.74    1.14
  -6  -8   1    0.40    0.91
  -6  -8   1    2.25    1.73
  -6  -8   1    1.18    0.46
  -6  -8   1    1.20    0.60
   5   8  -1   85.16    5.02
   5   8  -1   76.89    5.16
   5   8  -1   80.10    5.06
   5   8  -1   74.03    4.02
   5   8  -1   80.67    4.32
  -5  -8   1   82.77    9.70
  -5  -8   1   75.90    4.07
  -5  -8   1   82.40    7.12
  -5  -8   1   77.60    4.71
  -5  -8   1   84.81    7.07
  -5  -8   1   74.69    4.12
  -5  -8   1   77.09    4.14
  -5  -8   1   97.63    6.83
   4   8  -1    4.45    1.13
   4   8  -1    3.75    1.23
   4   8  -1    3.29    0.92
   4   8  -1    3.35    0.73
  -4  -8   1    2.07    0.65
  -4  -8   1    2.91    0.50
  -4  -8   1    0.99    1.38
  -4  -8   1    2.88    1.90
  -4  -8   1    3.24    0.62
  -4  -8   1    2.98    2.00
  -4  -8   1    3.94    0.55
  -4  -8   1    2.79    1.46
   3   8  -1   38.50    2.55
   3   8  -1   43.67    3.25
   3   8  -1   42.91    2.88
  -3  -8   1   40.46    2.09
  -3  -8   1   53.12    8.63
  -3  -8   1   43.27    2.90
  -3  -8   1   40.21    2.13
  -3  -8   1   35.76    5.48
  -3  -8   1   42.14    5.17
  -3  -8   1   36.50    4.40
   2   8  -1   28.75    2.05
   2   8  -1   27.94    2.48
   2   8  -1   28.73    2.19
  -2  -8   1   27.56    3.86
  -2  -8   1   28.57    2.45
  -2  -8   1   29.35    3.62
  -2  -8   1   22.06    4.22
   1   8  -1   46.61    3.34
   1   8  -1   35.22    3.06
   1   8  -1   45.03    2.85
   1   8  -1   41.70    2.85
  -1  -8   1   50.89    8.07
  -1  -8   1   44.05    3.33
  -1  -8   1   54.06    6.92
  -1  -8   1   43.21    3.90
  -1  -8   1   45.97    3.88
   0   8  -1   66.29    4.00
   0   8  -1   66.01    3.37
   0   8  -1   67.33    4.46
   0   8  -1   61.18    4.32
   0   8  -1   67.75    4.05
   0   8  -1   69.18    4.13
   0  -8   1   65.29    5.01
   0  -8   1   65.34    4.35
   0  -8   1   68.34    4.94
   0  -8   1   74.40    8.38
   0  -8   1   66.65    3.33
   0  -8   1   70.21    5.06
   0  -8   1   76.20    9.03
  -1   8  -1   46.76    3.29
  -1   8  -1   41.27    2.71
  -1   8  -1   45.39    2.98
  -1   8  -1   45.82    3.40
  -1   8  -1   39.92    3.21
  -1   8  -1   43.91    2.53
   1  -8   1   50.02    4.06
   1  -8   1   40.97    3.40
   1  -8   1   47.80    7.08
   1  -8   1   44.85    2.44
   1  -8   1   40.19    3.36
   1  -8   1   42.96    6.43
   1  -8   1   43.42    3.82
   1  -8   1   48.12    3.08
  -2   8  -1    5.44    1.02
  -2   8  -1    2.30    0.87
  -2   8  -1    5.12    1.17
  -2   8  -1    6.08    0.96
  -2   8  -1    3.62    1.13
   2  -8   1    1.48    1.72
   2  -8   1    4.74    0.71
   2  -8   1    1.08    1.48
   2  -8   1    6.75    1.74
   2  -8   1    2.20    1.73
   2  -8   1    4.91    1.12
   2  -8   1    4.63    1.54
   2  -8   1    4.45    0.93
  -3   8  -1    2.76    0.79
  -3   8  -1    2.93    1.04
  -3   8  -1    3.79    1.02
  -3   8  -1    3.36    0.80
   3  -8   1    3.03    0.72
   3  -8   1    4.83    1.61
   3  -8   1    5.35    0.85
   3  -8   1    1.69    1.68
   3  -8   1    6.64    2.77
   3  -8   1    1.71    1.00
  -4   8  -1    6.68    1.29
  -4   8  -1   10.27    1.79
  -4   8  -1    8.32    1.37
  -4   8  -1    9.75    1.68
   4  -8   1    5.61    2.71
   4  -8   1   12.41    2.58
   4  -8   1   11.36    3.64
   4  -8   1    8.25    2.00
  -5   8  -1   31.28    2.89
  -5   8  -1   37.08    2.94
  -5   8  -1   39.69    3.18
  -5   8  -1   38.79    3.27
   5  -8   1   34.13    6.58
   5  -8   1   43.12    5.16
   5  -8   1   29.32    5.86
   5  -8   1   42.40    5.11
  -6   8  -1    1.41    0.88
  -6   8  -1    0.20    0.59
  -6   8  -1   -0.47    0.37
  -6   8  -1    0.42    0.70
   6  -8   1    1.32    1.19
   6  -8   1    0.14    1.54
   6  -8   1   -0.67    1.05
   6  -8   1    0.58    1.10
  -7   8  -1   26.24    3.13
  -7   8  -1   21.62    2.78
  -7   8  -1   20.55    2.77
   7  -8   1   11.26    3.58
   7  -8   1   23.36    4.07
   7  -8   1   15.65    4.99
   7  -8   1   20.20    3.71
  -8   8  -1    7.82    1.81
  -8   8  -1    7.15    1.86
   8  -8   1    2.94    2.50
   8  -8   1    5.26    2.03
   8  -8   1    5.39    2.33
   8  -8   1    2.73    2.21
  13   7  -1    2.50    1.82
  13   7  -1    0.86    1.32
  13   7  -1    0.98    1.03
  13   7  -1    7.24    2.52
 -13  -7   1    5.42    3.39
 -13  -7   1    4.44    2.87
 -13  -7   1    2.24    2.23
 -13  -7   1    2.49    1.19
  12   7  -1    0.04    1.15
  12   7  -1   -0.04    0.96
  12   7  -1    0.78    1.14
  12   7  -1   -0.38    0.64
 -12  -7   1   -0.05    0.74
 -12  -7   1    0.18    1.43
 -12  -7   1    0.37    0.53
 -12  -7   1    0.05    1.74
 -12  -7   1    0.96    1.82
  11   7  -1    0.02    0.90
  11   7  -1    2.09    1.35
  11   7  -1   -0.14    0.75
  11   7  -1    2.26    1.35
 -11  -7   1    2.05    2.10
 -11  -7   1    0.07    0.30
 -11  -7   1    0.64    1.82
 -11  -7   1   -0.03    1.33
 -11  -7   1   -0.22    0.63
  10   7  -1   16.31    3.05
  10   7  -1   11.18    2.36
  10   7  -1   15.93    2.75
  10   7  -1   19.12    3.23
 -10  -7   1    7.45    3.10
 -10  -7   1   15.16    1.58
 -10  -7   1    9.93    3.49
 -10  -7   1   11.02    3.98
 -10  -7   1   12.48    1.05
 -10  -7   1   17.52    2.29
   9   7  -1   35.45    4.31
   9   7  -1   41.27    4.35
   9   7  -1   37.43    4.22
  -9  -7   1   36.29    2.91
  -9  -7   1   40.35    6.46
  -9  -7   1   32.94    6.12
   8   7  -1   18.90    2.62
   8   7  -1   22.81    3.09
   8   7  -1   18.93    2.75
   8   7  -1   18.04    2.82
  -8  -7   1   17.17    4.11
  -8  -7   1   17.42    1.16
  -8  -7   1   16.58    1.92
  -8  -7   1   21.71    4.85
  -8  -7   1   22.96    4.85
  -8  -7   1   15.30    1.18
   7   7  -1    5.39    0.89
   7   7  -1    4.19    1.28
   7   7  -1    2.30    1.10
   7   7  -1    5.69    1.58
  -7  -7   1    4.28    0.62
  -7  -7   1    5.35    2.41
  -7  -7   1    5.40    1.00
  -7  -7   1    4.09    0.55
  -7  -7   1    1.56    1.68
   6   7  -1  130.99    7.85
   6   7  -1  140.13    7.53
   6   7  -1  123.42    7.11
   6   7  -1  116.49    7.16
   6   7  -1  125.47    6.32
  -6  -7   1  138.19    9.71
  -6  -7   1  126.31    9.62
  -6  -7   1  118.58    6.41
  -6  -7   1  112.64    9.73
  -6  -7   1  117.34    6.02
  -6  -7   1  121.44   10.05
   5   7  -1   22.07    1.55
   5   7  -1   25.44    1.73
   5   7  -1   23.22    2.66
   5   7  -1   25.83    3.15
   5   7  -1   24.19    2.59
   5   7  -1   25.41    2.24
  -5  -7   1   24.96    5.13
  -5  -7   1   21.42    4.07
  -5  -7   1   27.40    1.73
  -5  -7   1   24.25    3.68
  -5  -7   1   26.65    2.07
  -5  -7   1   23.35    1.62
  -5  -7   1   23.85    1.52
  -5  -7   1   27.22    4.54
   4   7  -1   54.22    3.69
   4   7  -1   52.20    3.56
   4   7  -1   54.49    2.91
   4   7  -1   59.75    3.92
   4   7  -1   61.36    3.29
  -4  -7   1   56.81    3.00
  -4  -7   1   52.62    7.19
  -4  -7   1   61.08    4.88
  -4  -7   1   51.61    4.97
  -4  -7   1   56.41    6.59
  -4  -7   1   54.94    2.99
   3   7  -1    5.55    1.11
   3   7  -1    4.26    0.77
   3   7  -1    6.21    1.20
   3   7  -1    5.54    0.98
  -3  -7   1    6.46    1.91
  -3  -7   1    4.63    0.54
  -3  -7   1    5.46    1.45
  -3  -7   1    1.62    1.43
  -3  -7   1    4.74    0.72
  -3  -7   1    6.04    0.51
  -3  -7   1    7.40    2.14
  -3  -7   1    6.11    0.98
   2   7  -1    5.86    1.18
   2   7  -1    8.69    1.11
   2   7  -1    8.57    1.21
   2   7  -1   12.53    1.71
  -2  -7   1    7.31    1.13
  -2  -7   1   11.22    2.02
  -2  -7   1    9.21    0.58
  -2  -7   1    8.27    0.53
  -2  -7   1   14.90    3.68
  -2  -7   1    8.58    2.50
  -2  -7   1   16.16    2.80
   1   7  -1   -0.04    0.27
   1   7  -1   -0.01    0.31
   1   7  -1    0.54    0.51
   1   7  -1    0.01    0.34
   1   7  -1    0.10    0.24
  -1  -7   1   -0.10    0.62
  -1  -7   1    0.08    0.87
  -1  -7   1    0.23    0.35
  -1  -7   1   -0.03    0.09
  -1  -7   1    0.47    0.60
  -1  -7   1    0.00    0.09
  -1  -7   1    0.34    0.65
   0   7  -1   12.02    1.41
   0   7  -1   12.08    1.46
   0   7  -1   14.50    1.86
   0   7  -1   14.41    1.79
   0   7  -1   12.85    1.60
   0   7  -1   11.57    0.84
   0  -7   1   15.73    3.82
   0  -7   1   16.57    2.37
   0  -7   1   11.79    0.83
   0  -7   1   12.68    2.07
   0  -7   1   14.47    2.32
   0  -7   1   12.23    1.64
   0  -7   1   10.78    2.91
  -1   7  -1    7.72    1.36
  -1   7  -1    6.38    0.94
  -1   7  -1    6.47    0.82
  -1   7  -1    7.05    1.28
  -1   7  -1    5.84    1.10
  -1   7  -1    6.85    1.07
   1  -7   1    6.93    1.02
   1  -7   1    7.39    1.43
   1  -7   1    5.48    1.21
   1  -7   1    5.36    1.43
   1  -7   1    8.55    2.71
   1  -7   1    9.59    1.93
   1  -7   1    6.41    0.72
   1  -7   1   10.46    3.04
  -2   7  -1   16.50    1.76
  -2   7  -1   11.91    1.34
  -2   7  -1   11.25    1.75
  -2   7  -1   12.99    1.88
   2  -7   1   12.49    2.23
   2  -7   1   11.96    2.10
   2  -7   1   17.79    3.91
   2  -7   1   16.03    1.89
   2  -7   1   16.33    2.32
   2  -7   1   14.32    1.11
   2  -7   1   13.63    1.27
   2  -7   1    7.91    2.79
  -3   7  -1    4.72    0.90
  -3   7  -1    3.29    0.88
  -3   7  -1    4.26    1.03
  -3   7  -1    6.05    1.31
   3  -7   1    6.22    2.48
   3  -7   1    3.94    0.73
   3  -7   1    4.53    2.17
   3  -7   1    2.71    1.18
   3  -7   1    3.87    1.32
   3  -7   1    1.80    0.99
   3  -7   1    4.09    0.83
  -4   7  -1   21.04    2.33
  -4   7  -1   24.78    2.58
  -4   7  -1   20.72    2.21
  -4   7  -1   23.09    2.60
   4  -7   1   18.41    4.73
   4  -7   1   21.82    3.35
   4  -7   1   29.52    5.52
  -5   7  -1    0.80    0.67
  -5   7  -1    1.84    0.85
  -5   7  -1    2.06    0.90
  -5   7  -1    2.16    0.86
   5  -7   1    0.32    0.95
   5  -7   1    2.69    1.24
   5  -7   1    2.47    1.81
   5  -7   1   -0.77    1.34
  -6   7  -1   74.17    4.97
  -6   7  -1   69.36    4.85
  -6   7  -1   71.73    4.83
  -6   7  -1   75.51    5.06
   6  -7   1   77.33    5.99
   6  -7   1   63.01    8.96
   6  -7   1   79.75    6.24
   6  -7   1   78.00    9.04
  -7   7  -1   -0.07    0.66
  -7   7  -1    0.04    0.68
  -7   7  -1    0.33    0.62
  -7   7  -1    0.39    0.70
   7  -7   1    1.32    1.31
   7  -7   1    2.05    2.06
   7  -7   1   -0.76    1.09
   7  -7   1   -0.19    0.75
  -8   7  -1   11.47    2.14
  -8   7  -1    7.32    1.76
  -8   7  -1    7.97    1.77
   8  -7   1    9.59    3.72
   8  -7   1    7.47    2.67
   8  -7   1    4.68    2.39
   8  -7   1    7.20    2.27
  -9   7  -1    2.11    1.11
  -9   7  -1    1.95    1.32
  -9   7  -1    0.55    0.86
   9  -7   1    2.68    2.29
   9  -7   1    3.91    2.04
   9  -7   1    4.39    2.03
   9  -7   1    7.30    3.75
  13   6  -1    8.50    2.64
  13   6  -1    7.22    2.66
  13   6  -1   12.22    2.73
  13   6  -1   11.92    2.76
 -13  -6   1    9.93    2.06
 -13  -6   1    8.34    3.98
 -13  -6   1    6.92    3.04
 -13  -6   1    6.20    3.24
  12   6  -1    0.46    1.07
  12   6  -1   -0.53    0.94
  12   6  -1    0.10    0.89
  12   6  -1    0.71    1.06
  12   6  -1    0.29    0.92
 -12  -6   1    0.62    0.48
 -12  -6   1   -0.85    0.96
 -12  -6   1    0.08    1.43
 -12  -6   1    0.59    1.47
 -12  -6   1    0.23    0.78
  11   6  -1    0.36    0.95
  11   6  -1    0.35    0.94
  11   6  -1    0.29    0.76
  11   6  -1    0.31    0.95
  11   6  -1   -0.41    0.88
 -11  -6   1   -0.45    1.18
 -11  -6   1    0.06    1.31
 -11  -6   1   -0.17    0.30
 -11  -6   1   -0.18    0.62
  10   6  -1    8.39    2.00
  10   6  -1    8.18    1.90
  10   6  -1    8.55    2.36
  10   6  -1    7.05    1.96
 -10  -6   1    8.25    0.99
 -10  -6   1    8.30    1.61
 -10  -6   1    8.06    3.15
 -10  -6   1    2.68    1.97
   9   6  -1   14.37    2.54
   9   6  -1   16.98    2.89
   9   6  -1   14.62    2.48
   9   6  -1   14.05    2.47
  -9  -6   1   16.85    1.23
  -9  -6   1   17.54    2.14
  -9  -6   1   13.81    4.11
  -9  -6   1   15.58    3.92
  -9  -6   1   16.13    1.37
   8   6  -1    0.15    0.61
   8   6  -1    0.43    0.61
   8   6  -1   -0.45    0.44
   8   6  -1    0.14    0.64
  -8  -6   1    0.94    1.61
  -8  -6   1   -0.09    0.37
  -8  -6   1    0.06    0.29
  -8  -6   1   -0.54    0.66
  -8  -6   1    1.13    1.43
  -8  -6   1    0.32    0.28
   7   6  -1   36.65    3.04
   7   6  -1   41.21    3.38
   7   6  -1   33.52    3.11
   7   6  -1   35.45    4.46
  -7  -6   1   43.03    6.37
  -7  -6   1   54.54    7.13
  -7  -6   1   38.86    2.12
  -7  -6   1   41.07    2.23
  -7  -6   1   36.06    5.71
  -7  -6   1   34.19    2.60
   6   6  -1   -0.04    0.65
   6   6  -1    0.24    0.59
   6   6  -1    0.20    0.31
   6   6  -1   -0.36    0.42
   6   6  -1    0.60    0.63
  -6  -6   1   -0.07    0.72
  -6  -6   1   -0.25    0.33
  -6  -6   1    0.60    1.25
  -6  -6   1    0.08    0.19
  -6  -6   1   -0.36    0.70
  -6  -6   1    0.38    0.24
  -6  -6   1    0.99    1.18
  -6  -6   1   -0.01    0.28
   5   6  -1  317.61   16.35
   5   6  -1  322.04   15.00
   5   6  -1  318.19   15.71
   5   6  -1  303.33   15.75
   5   6  -1  302.99   14.95
   5   6  -1  313.58   15.94
  -5  -6   1  305.61   17.83
  -5  -6   1  338.46   18.99
  -5  -6   1  311.69   14.78
  -5  -6   1  335.58   17.40
  -5  -6   1  324.67   18.00
  -5  -6   1  316.90   15.90
  -5  -6   1  317.66   15.09
   4   6  -1   26.17    2.29
   4   6  -1   28.26    1.63
   4   6  -1   28.95    2.21
   4   6  -1   28.94    1.77
   4   6  -1   27.34    2.15
  -4  -6   1   29.70    4.93
  -4  -6   1   27.42    1.70
  -4  -6   1   27.26    1.62
  -4  -6   1   25.80    3.90
  -4  -6   1   29.00    3.79
  -4  -6   1   24.58    1.97
  -4  -6   1   28.43    4.30
   3   6  -1   75.70    4.54
   3   6  -1   69.37    4.33
   3   6  -1   71.15    3.63
   3   6  -1   72.27    3.89
   3   6  -1   75.68    4.26
  -3  -6   1   76.26    3.69
  -3  -6   1   77.83    6.11
  -3  -6   1   73.13    5.18
  -3  -6   1   76.59    3.81
  -3  -6   1   77.49    4.20
  -3  -6   1   81.96    6.77
  -3  -6   1   71.80    3.69
  -3  -6   1   68.54    5.46
   2   6  -1    0.43    0.31
   2   6  -1    0.71    0.62
   2   6  -1   -0.23    0.34
   2   6  -1    0.12    0.27
   2   6  -1    0.46    0.43
  -2  -6   1    0.19    0.14
  -2  -6   1    0.26    0.13
  -2  -6   1    1.82    0.94
  -2  -6   1    0.04    0.24
  -2  -6   1    0.31    0.96
  -2  -6   1    0.06    0.25
  -2  -6   1    0.50    0.52
  -2  -6   1    1.13    1.13
   1   6  -1   11.10    1.20
   1   6  -1    8.32    1.45
   1   6  -1    9.04    1.29
   1   6  -1    7.64    1.00
   1   6  -1   10.31    1.40
  -1  -6   1    7.99    0.51
  -1  -6   1    9.32    0.56
  -1  -6   1   12.95    2.84
  -1  -6   1    7.93    1.10
  -1  -6   1    8.58    1.03
  -1  -6   1    9.60    1.84
  -1  -6   1   12.13    1.82
  -1  -6   1    8.09    2.48
   0   6  -1    8.13    1.29
   0   6  -1   10.97    1.19
   0   6  -1    8.87    1.14
   0   6  -1    7.58    0.63
   0   6  -1    9.58    1.38
   0   6  -1    7.95    1.20
   0  -6   1   11.59    1.37
   0  -6   1    6.37    1.38
   0  -6   1    9.00    0.63
   0  -6   1    7.01    1.42
   0  -6   1   10.09    2.54
   0  -6   1   10.15    1.81
   0  -6   1   10.63    2.73
  -1   6  -1   19.50    1.58
  -1   6  -1   18.14    1.38
  -1   6  -1   20.45    1.58
  -1   6  -1   18.61    1.31
  -1   6  -1   21.03    2.17
  -1   6  -1   21.09    2.14
   1  -6   1   18.16    2.10
   1  -6   1   21.73    2.51
   1  -6   1   17.71    1.22
   1  -6   1   24.08    4.20
   1  -6   1   21.09    2.71
   1  -6   1   18.64    3.51
   1  -6   1   20.09    1.80
  -2   6  -1   20.75    1.63
  -2   6  -1   24.33    1.87
  -2   6  -1   24.47    1.92
  -2   6  -1   23.94    2.04
   2  -6   1   24.50    1.85
   2  -6   1   25.12    2.77
   2  -6   1   21.93    1.75
   2  -6   1   31.32    4.69
   2  -6   1   23.83    2.79
   2  -6   1   21.88    1.53
   2  -6   1   26.16    4.56
   2  -6   1   28.51    3.19
  -3   6  -1   31.36    2.52
  -3   6  -1   32.64    2.22
  -3   6  -1   29.20    2.42
  -3   6  -1   30.67    2.34
   3  -6   1   30.07    4.99
   3  -6   1   26.59    4.70
   3  -6   1   30.16    3.55
   3  -6   1   32.33    1.96
   3  -6   1   29.50    1.95
   3  -6   1   31.55    3.38
   3  -6   1   25.15    3.29
  -4   6  -1    1.07    0.62
  -4   6  -1    2.15    0.66
  -4   6  -1    1.64    0.68
  -4   6  -1    0.88    0.61
   4  -6   1    0.20    0.76
   4  -6   1    2.41    1.79
   4  -6   1    1.78    0.95
   4  -6   1   -0.20    0.63
   4  -6   1    1.58    0.93
  -5   6  -1   76.65    4.94
  -5   6  -1   83.03    5.14
  -5   6  -1   74.24    4.85
  -5   6  -1   87.14    5.19
   5  -6   1   91.55    7.40
   5  -6   1   82.26    9.46
   5  -6   1   83.50    5.86
   5  -6   1   81.67    6.08
  -6   6  -1    6.30    1.34
  -6   6  -1    4.63    1.26
  -6   6  -1    7.15    1.56
  -6   6  -1    6.36    1.40
   6  -6   1   10.68    3.60
   6  -6   1    7.03    2.60
   6  -6   1    5.59    1.67
   6  -6   1    9.79    2.39
  -7   6  -1   37.75    3.15
  -7   6  -1   34.99    3.25
  -7   6  -1   43.67    3.35
  -7   6  -1   37.12    3.13
   7  -6   1   32.81    6.05
   7  -6   1   38.58    4.60
   7  -6   1   35.06    5.55
   7  -6   1   40.64    4.97
  -8   6  -1   -0.50    0.61
  -8   6  -1   -0.54    0.52
  -8   6  -1   -0.02    0.56
  -8   6  -1   -0.33    0.61
   8  -6   1    0.28    1.43
   8  -6   1    0.62    0.92
   8  -6   1   -0.06    1.08
   8  -6   1    0.25    0.95
  -9   6  -1    3.89    1.31
  -9   6  -1    4.13    1.41
  -9   6  -1    6.09    1.72
   9  -6   1    6.08    3.04
   9  -6   1    3.72    1.82
   9  -6   1    6.92    2.49
   9  -6   1    5.08    2.37
 -10   6  -1    0.03    0.72
 -10   6  -1   -1.20    0.77
  10  -6   1   -0.39    0.89
  10  -6   1    1.94    1.62
  10  -6   1   -1.58    1.03
  10  -6   1   -0.30    1.39
  13   5  -1    1.12    1.21
  13   5  -1    0.40    1.13
  13   5  -1   -1.25    0.86
  13   5  -1    0.77    1.10
 -13  -5   1    0.65    0.64
 -13  -5   1   -0.82    1.36
 -13  -5   1   -0.24    1.70
 -13  -5   1    0.05    0.93
  12   5  -1    0.63    0.96
  12   5  -1   -0.33    0.86
  12   5  -1   -0.18    0.84
  12   5  -1    2.40    1.37
  12   5  -1    0.46    1.11
 -12  -5   1    0.41    1.32
 -12  -5   1   -0.55    1.41
 -12  -5   1    0.40    0.47
 -12  -5   1    0.42    1.89
 -12  -5   1    1.86    1.13
  11   5  -1    1.93    1.43
  11   5  -1    0.38    0.87
  11   5  -1    2.19    1.32
  11   5  -1    2.32    1.26
 -11  -5   1    2.31    1.94
 -11  -5   1    0.81    0.49
 -11  -5   1   -0.36    1.31
 -11  -5   1    4.54    2.23
 -11  -5   1    1.84    1.05
  10   5  -1   24.71    3.39
  10   5  -1   24.38    3.59
  10   5  -1   35.80    4.01
  10   5  -1   25.92    3.63
  10   5  -1   28.14    4.09
 -10  -5   1   23.04    5.43
 -10  -5   1   17.98    4.47
 -10  -5   1   24.65    4.68
 -10  -5   1   24.89    2.82
 -10  -5   1   25.72    1.83
   9   5  -1    6.41    1.89
   9   5  -1    4.16    1.48
   9   5  -1    4.14    1.31
   9   5  -1    4.90    1.55
  -9  -5   1    4.54    2.15
  -9  -5   1    2.39    1.76
  -9  -5   1    3.57    1.03
  -9  -5   1    4.02    0.73
  -9  -5   1    3.61    2.16
  -9  -5   1    3.97    0.91
   8   5  -1   29.83    3.67
   8   5  -1   29.58    3.87
   8   5  -1   20.16    2.77
   8   5  -1   26.33    3.26
  -8  -5   1   28.77    1.93
  -8  -5   1   26.12    1.67
  -8  -5   1   27.72    5.40
  -8  -5   1   23.61    4.66
  -8  -5   1   23.05    4.43
   7   5  -1   23.36    3.05
   7   5  -1   23.72    2.66
   7   5  -1   29.22    3.22
   7   5  -1   23.40    2.87
  -7  -5   1   20.16    1.49
  -7  -5   1   22.39    1.39
  -7  -5   1   19.89    4.06
  -7  -5   1   21.29    1.84
  -7  -5   1   12.72    3.26
  -7  -5   1   27.86    4.81
   6   5  -1  148.23    7.37
   6   5  -1  151.78    8.35
   6   5  -1  144.46    8.55
   6   5  -1  145.85    8.26
   6   5  -1  158.46    8.13
  -6  -5   1  136.41    7.85
  -6  -5   1  145.18    7.61
  -6  -5   1  150.08    7.20
  -6  -5   1  148.74   10.18
  -6  -5   1  147.24    7.07
  -6  -5   1  146.79   10.28
  -6  -5   1  157.13   10.52
   5   5  -1   -0.04    0.39
   5   5  -1    0.46    0.55
   5   5  -1    0.30    0.27
   5   5  -1    0.22    0.31
   5   5  -1   -0.13    0.49
   5   5  -1   -0.42    0.39
  -5  -5   1    0.08    0.31
  -5  -5   1    0.51    0.90
  -5  -5   1    0.68    0.88
  -5  -5   1   -0.49    0.54
  -5  -5   1    0.40    0.20
  -5  -5   1   -0.05    0.20
  -5  -5   1    0.59    0.45
  -5  -5   1    0.97    1.02
   4   5  -1   93.34    5.07
   4   5  -1   99.81    5.34
   4   5  -1   90.24    5.08
   4   5  -1   88.23    4.53
   4   5  -1   85.82    4.50
   4   5  -1   85.76    5.47
  -4  -5   1   88.93    4.92
  -4  -5   1   87.17    4.39
  -4  -5   1  103.53    7.45
  -4  -5   1   88.04    6.55
  -4  -5   1   90.93    4.61
  -4  -5   1   86.48    6.03
  -4  -5   1   90.66    6.54
   3   5  -1   18.47    1.13
   3   5  -1   15.45    1.69
   3   5  -1   18.92    1.55
   3   5  -1   21.78    1.80
   3   5  -1   16.87    1.21
  -3  -5   1   20.00    1.19
  -3  -5   1   19.15    2.93
  -3  -5   1   27.27    4.10
  -3  -5   1   15.94    2.31
  -3  -5   1   18.52    1.46
  -3  -5   1   20.61    1.20
  -3  -5   1   26.42    3.74
   2   5  -1  180.58    9.88
   2   5  -1  192.28    9.93
   2   5  -1  180.50   10.01
   2   5  -1  176.40    9.05
   2   5  -1  186.95    9.30
   2   5  -1  187.12    9.42
   2   5  -1  185.71    8.86
  -2  -5   1  193.76   11.66
  -2  -5   1  175.82   10.25
  -2  -5   1  189.09    9.08
  -2  -5   1  187.42    8.62
  -2  -5   1  171.84    9.34
  -2  -5   1  208.47   11.24
  -2  -5   1  188.50    9.95
  -2  -5   1  175.30    8.78
  -2  -5   1  183.64    8.59
   1   5  -1   10.29    1.57
   1   5  -1   14.53    1.11
   1   5  -1   11.77    0.99
   1   5  -1   11.58    1.63
   1   5  -1   12.34    1.40
   1   5  -1   12.83    1.78
   1   5  -1   11.27    1.42
  -1  -5   1   11.66    1.07
  -1  -5   1    9.34    2.42
  -1  -5   1   19.55    3.20
  -1  -5   1   12.07    0.66
  -1  -5   1   10.69    1.97
  -1  -5   1   12.02    1.70
  -1  -5   1   12.56    0.70
  -1  -5   1   11.53    1.41
   0   5  -1  100.13    5.28
   0   5  -1   93.49    5.32
   0   5  -1   98.95    5.32
   0   5  -1  100.37    5.05
   0   5  -1   93.50    5.71
   0   5  -1   97.95    5.02
   0   5  -1   96.78    4.67
   0  -5   1  102.57    5.67
   0  -5   1  100.19    5.81
   0  -5   1  105.53    7.08
   0  -5   1   88.33    4.93
   0  -5   1  105.58    7.30
   0  -5   1   93.77    5.61
   0  -5   1   95.92    4.64
   0  -5   1   93.56    5.16
  -1   5  -1    7.69    0.99
  -1   5  -1    6.75    0.81
  -1   5  -1    6.40    1.05
  -1   5  -1    6.49    0.93
  -1   5  -1    7.59    0.82
  -1   5  -1   10.45    1.67
   1  -5   1    4.79    1.75
   1  -5   1    6.86    1.11
   1  -5   1    7.44    1.48
   1  -5   1   10.59    2.48
   1  -5   1    6.42    1.23
   1  -5   1    6.79    0.61
   1  -5   1    6.40    1.09
  -2   5  -1  121.97    6.44
  -2   5  -1  118.56    6.43
  -2   5  -1  124.17    6.66
  -2   5  -1  125.06    6.50
   2  -5   1  116.53    8.32
   2  -5   1  129.65    6.33
   2  -5   1  122.63    6.99
   2  -5   1  119.66    7.24
   2  -5   1  131.22    8.81
   2  -5   1  124.62    6.20
   2  -5   1  121.64    7.05
  -3   5  -1   45.54    2.93
  -3   5  -1   44.42    2.81
  -3   5  -1   44.48    2.98
  -3   5  -1   48.21    3.11
   3  -5   1   44.96    3.61
   3  -5   1   44.62    2.67
   3  -5   1   40.64    3.34
   3  -5   1   49.78    6.02
   3  -5   1   45.02    2.60
   3  -5   1   49.51    5.69
   3  -5   1   44.15    2.49
   3  -5   1   48.41    3.75
  -4   5  -1   86.70    4.95
  -4   5  -1   91.65    5.20
  -4   5  -1   79.99    5.14
  -4   5  -1   89.94    5.14
   4  -5   1   87.87    7.32
   4  -5   1   87.25    4.29
   4  -5   1   86.34    6.81
   4  -5   1   84.62    4.45
   4  -5   1   92.92    5.77
   4  -5   1   77.04    6.09
   4  -5   1   82.83    5.79
  -5   5  -1    6.12    1.16
  -5   5  -1    6.15    1.25
  -5   5  -1    6.53    1.32
  -5   5  -1    7.17    1.34
   5  -5   1    5.42    2.19
   5  -5   1    5.50    1.60
   5  -5   1    6.31    0.86
   5  -5   1    6.76    0.70
   5  -5   1    9.55    1.88
   5  -5   1    3.47    1.63
  -6   5  -1   42.81    3.30
  -6   5  -1   51.76    3.51
  -6   5  -1   44.07    3.53
  -6   5  -1   44.30    3.29
   6  -5   1   44.70    2.46
   6  -5   1   36.77    6.10
   6  -5   1   48.21    4.09
   6  -5   1   41.07    5.72
   6  -5   1   45.47    4.17
   6  -5   1   45.74    2.75
  -7   5  -1   16.09    2.32
  -7   5  -1    9.66    1.92
  -7   5  -1   16.57    2.13
  -7   5  -1   14.33    2.09
   7  -5   1   21.15    4.52
   7  -5   1   15.37    1.42
   7  -5   1   18.85    1.22
   7  -5   1   11.48    3.02
   7  -5   1   13.17    2.59
   7  -5   1   16.23    2.95
  -8   5  -1    2.89    1.27
  -8   5  -1    2.45    0.61
  -8   5  -1    2.26    0.96
  -8   5  -1    3.42    1.13
  -8   5  -1    3.30    1.13
   8  -5   1    2.71    0.57
   8  -5   1    2.54    2.03
   8  -5   1    1.55    1.18
   8  -5   1    1.44    0.63
   8  -5   1    2.84    1.33
   8  -5   1    4.17    1.94
  -9   5  -1    6.47    1.94
  -9   5  -1    6.47    1.53
  -9   5  -1    4.10    1.33
  -9   5  -1    4.34    1.52
   9  -5   1    4.48    0.87
   9  -5   1    4.94    2.89
   9  -5   1    8.18    2.48
   9  -5   1    3.67    1.75
   9  -5   1    3.16    2.26
 -10   5  -1   11.94    2.05
 -10   5  -1    9.10    1.88
 -10   5  -1   13.72    2.51
  10  -5   1   17.02    4.96
  10  -5   1   11.34    2.76
  10  -5   1   14.05    3.49
  10  -5   1    9.15    2.69
  13   4  -1   10.44    2.78
  13   4  -1    9.58    2.42
  13   4  -1   12.13    2.48
  13   4  -1   11.14    3.47
 -13  -4   1    8.12    2.03
 -13  -4   1    9.82    3.69
 -13  -4   1   13.02    1.74
 -13  -4   1   12.10    3.99
  12   4  -1    0.32    1.04
  12   4  -1    0.32    0.93
  12   4  -1    0.18    0.93
  12   4  -1    1.53    1.30
  12   4  -1    0.62    0.83
 -12  -4   1   -0.28    1.21
 -12  -4   1    0.40    0.52
 -12  -4   1    0.29    1.88
 -12  -4   1    0.38    0.74
  11   4  -1    5.98    2.22
  11   4  -1    2.25    1.24
  11   4  -1    2.66    1.62
  11   4  -1    3.62    1.35
  11   4  -1    0.73    1.13
 -11  -4   1    4.29    2.53
 -11  -4   1    5.45    2.74
 -11  -4   1    5.95    2.38
 -11  -4   1    3.21    0.81
 -11  -4   1    2.23    1.11
  10   4  -1    1.02    0.94
  10   4  -1   -0.63    0.84
  10   4  -1    0.71    0.83
  10   4  -1   -0.17    0.67
  10   4  -1    0.51    0.88
 -10  -4   1   -1.24    0.66
 -10  -4   1   -0.21    0.87
 -10  -4   1   -0.47    0.37
 -10  -4   1    0.03    0.96
 -10  -4   1    0.59    0.72
   9   4  -1   99.91    6.49
   9   4  -1  104.96    6.99
   9   4  -1  119.51    7.18
   9   4  -1  102.49    6.60
   9   4  -1  108.72    7.51
  -9  -4   1  100.34    7.97
  -9  -4   1   95.94    5.32
  -9  -4   1   90.58    8.66
  -9  -4   1  101.29    6.15
   8   4  -1    0.27    0.56
   8   4  -1    0.55    0.50
   8   4  -1   -0.11    0.57
   8   4  -1    0.44    0.74
  -8  -4   1    1.30    1.33
  -8  -4   1    0.67    0.97
  -8  -4   1    0.31    1.11
  -8  -4   1   -0.26    0.38
  -8  -4   1    0.03    0.30
  -8  -4   1    0.60    0.46
   7   4  -1  119.28    6.98
   7   4  -1  117.48    7.52
   7   4  -1  116.09    7.24
   7   4  -1  122.70    7.29
  -7  -4   1  143.48    9.81
  -7  -4   1  116.27    8.84
  -7  -4   1  119.78    6.59
  -7  -4   1  121.28    8.77
   6   4  -1   14.67    2.24
   6   4  -1   18.35    2.29
   6   4  -1   18.09    2.33
   6   4  -1   17.58    2.07
  -6  -4   1   15.78    1.89
  -6  -4   1   18.37    3.50
  -6  -4   1   21.10    3.71
  -6  -4   1   20.36    1.58
  -6  -4   1   18.30    3.67
  -6  -4   1   15.47    1.10
  -6  -4   1   16.95    1.29
   5   4  -1  100.90    5.99
   5   4  -1  118.52    6.67
   5   4  -1  113.06    6.36
   5   4  -1  111.09    5.57
   5   4  -1  109.75    5.66
   5   4  -1  112.31    6.30
  -5  -4   1  110.70    5.45
  -5  -4   1  109.85    5.33
  -5  -4   1  108.80    6.03
  -5  -4   1  115.16    5.78
  -5  -4   1  117.90    8.05
  -5  -4   1  116.00    7.87
  -5  -4   1  100.86    5.83
  -5  -4   1  125.48    8.22
   4   4  -1    9.11    0.80
   4   4  -1   10.51    1.28
   4   4  -1   12.82    1.91
   4   4  -1   12.59    1.72
   4   4  -1    9.29    2.33
   4   4  -1   13.17    1.61
   4   4  -1    9.73    1.36
  -4  -4   1   10.20    1.22
  -4  -4   1    9.08    0.70
  -4  -4   1   12.61    2.42
  -4  -4   1   16.07    2.76
  -4  -4   1   11.06    2.37
  -4  -4   1    8.99    1.07
  -4  -4   1    9.87    1.17
  -4  -4   1    8.53    2.31
   3   4  -1    4.24    0.50
   3   4  -1    4.92    0.57
   3   4  -1    3.57    0.77
   3   4  -1    3.57    0.68
   3   4  -1    4.19    0.78
   3   4  -1    1.88    1.21
   3   4  -1    5.07    1.41
   3   4  -1    3.94    1.00
  -3  -4   1    2.66    0.58
  -3  -4   1    4.06    0.46
  -3  -4   1    5.32    1.48
  -3  -4   1    3.63    1.52
  -3  -4   1    3.88    1.11
  -3  -4   1    3.36    1.28
  -3  -4   1    4.99    0.87
  -3  -4   1    5.54    0.80
  -3  -4   1    4.17    0.53
   2   4  -1   59.01    2.82
   2   4  -1   55.64    3.29
   2   4  -1   58.16    2.97
   2   4  -1   54.29    3.40
   2   4  -1   61.91    3.64
   2   4  -1   54.92    3.18
   2   4  -1   56.49    4.59
  -2  -4   1   57.14    3.41
  -2  -4   1   57.32    2.84
  -2  -4   1   68.37    4.76
  -2  -4   1   60.42    4.93
  -2  -4   1   56.25    3.80
  -2  -4   1   66.65    4.35
  -2  -4   1   59.43    2.93
  -2  -4   1   57.58    2.85
  -2  -4   1   59.26    3.18
  -2  -4   1   55.24    3.26
   1   4  -1   73.54    4.34
   1   4  -1   74.38    3.83
   1   4  -1   71.70    4.15
   1   4  -1   72.82    4.01
   1   4  -1   73.15    4.42
   1   4  -1   73.67    3.72
   1   4  -1   68.80    5.24
  -1  -4   1   83.60    4.74
  -1  -4   1   71.21    3.68
  -1  -4   1   73.10    3.42
  -1  -4   1   71.73    5.51
  -1  -4   1   68.40    4.53
  -1  -4   1   75.78    3.87
  -1  -4   1   74.01    5.27
  -1  -4   1   67.69    3.96
  -1  -4   1   75.26    3.46
   0   4  -1    0.86    0.20
   0   4  -1    0.90    0.40
   0   4  -1    0.54    0.38
   0   4  -1    0.86    0.48
   0   4  -1    0.54    0.41
   0   4  -1    0.36    0.23
   0   4  -1    0.36    0.63
   0  -4   1    0.95    0.48
   0  -4   1    1.03    0.91
   0  -4   1    0.55    0.30
   0  -4   1    0.53    0.48
   0  -4   1    0.22    0.41
   0  -4   1    0.47    0.31
   0  -4   1    1.21    0.93
   0  -4   1    0.46    0.31
   0  -4   1    0.83    0.18
  -1   4  -1  515.53   25.26
  -1   4  -1  540.49   24.71
  -1   4  -1  545.47   24.95
  -1   4  -1  527.73   26.48
  -1   4  -1  542.37   24.72
  -1   4  -1  545.94   25.59
  -1   4  -1  541.78   25.14
   1  -4   1  536.18   25.03
   1  -4   1  533.58   25.65
   1  -4   1  564.01   27.02
   1  -4   1  521.54   25.41
   1  -4   1  553.51   26.99
   1  -4   1  559.14   25.22
   1  -4   1  507.60   24.86
   1  -4   1  505.92   25.05
   1  -4   1  506.39   24.63
  -2   4  -1    2.12    0.59
  -2   4  -1    3.14    0.62
  -2   4  -1    4.73    1.02
  -2   4  -1    2.50    0.53
  -2   4  -1    2.42    0.59
  -2   4  -1    1.16    0.79
   2  -4   1    2.30    0.46
   2  -4   1    3.42    0.87
   2  -4   1    3.08    0.84
   2  -4   1    3.00    1.42
   2  -4   1    1.85    1.15
   2  -4   1    2.53    0.48
   2  -4   1    2.29    0.48
   2  -4   1    2.61    0.85
  -3   4  -1  440.10   20.61
  -3   4  -1  439.56   20.53
  -3   4  -1  450.42   21.90
  -3   4  -1  441.21   20.81
  -3   4  -1  414.80   20.70
   3  -4   1  433.47   21.23
   3  -4   1  438.14   22.48
   3  -4   1  442.31   20.08
   3  -4   1  438.64   21.63
   3  -4   1  404.65   20.33
   3  -4   1  426.43   20.29
   3  -4   1  424.95   22.85
   3  -4   1  437.53   21.48
  -4   4  -1   16.82    1.96
  -4   4  -1   17.23    1.84
  -4   4  -1   16.26    1.06
  -4   4  -1   14.97    1.66
  -4   4  -1   18.13    1.87
   4  -4   1   15.18    2.87
   4  -4   1   11.81    1.18
   4  -4   1   14.57    2.57
   4  -4   1   13.56    2.03
   4  -4   1   15.65    1.01
   4  -4   1   11.78    2.79
   4  -4   1   15.09    2.30
  -5   4  -1   61.94    4.17
  -5   4  -1   63.05    3.36
  -5   4  -1   59.85    3.83
  -5   4  -1   57.66    3.78
   5  -4   1   52.47    4.91
   5  -4   1   60.62    3.17
   5  -4   1   63.74    5.48
   5  -4   1   59.69    4.62
   5  -4   1   55.12    3.56
   5  -4   1   69.73    4.63
   5  -4   1   67.44    6.03
  -6   4  -1    1.39    0.68
  -6   4  -1    0.62    0.57
  -6   4  -1    1.48    0.78
  -6   4  -1    1.32    0.54
   6  -4   1    2.10    1.04
   6  -4   1    1.21    1.11
   6  -4   1   -0.08    0.98
   6  -4   1    0.44    0.93
   6  -4   1    0.82    0.58
  -7   4  -1    0.31    0.54
  -7   4  -1    0.04    0.54
  -7   4  -1   -0.27    0.36
  -7   4  -1    0.79    0.58
   7  -4   1    0.00    0.47
   7  -4   1   -0.70    0.56
   7  -4   1    0.68    0.91
   7  -4   1    0.19    0.59
   7  -4   1   -0.66    0.87
  -8   4  -1    0.42    0.68
  -8   4  -1    2.21    0.93
  -8   4  -1    1.03    0.74
  -8   4  -1    1.66    0.71
  -8   4  -1    1.81    1.04
   8  -4   1    1.67    0.87
   8  -4   1    0.06    0.88
   8  -4   1    0.68    0.92
   8  -4   1   -0.19    1.40
   8  -4   1    0.53    1.07
  -9   4  -1    1.83    0.93
  -9   4  -1   -0.28    0.53
  -9   4  -1    1.27    1.59
  -9   4  -1    1.87    0.87
  -9   4  -1    0.92    0.79
   9  -4   1    0.49    1.16
   9  -4   1   -0.78    1.10
   9  -4   1   -0.48    0.74
   9  -4   1    0.57    1.05
 -10   4  -1    2.43    0.93
 -10   4  -1    3.04    1.12
 -10   4  -1    4.11    1.42
 -10   4  -1    3.70    1.25
  10  -4   1    3.30    1.71
  10  -4   1    1.56    1.34
  10  -4   1    2.62    1.68
  10  -4   1    2.75    2.49
 -11   4  -1    4.61    1.56
 -11   4  -1    2.89    1.17
 -11   4  -1    4.90    1.47
  11  -4   1    1.61    1.34
  11  -4   1    3.18    1.83
  11  -4   1    2.94    2.00
  11  -4   1    1.95    2.19
  13   3  -1   -0.54    0.76
  13   3  -1    0.16    1.03
  13   3  -1    0.24    0.85
  13   3  -1   -0.89    1.06
 -13  -3   1    1.55    0.84
 -13  -3   1    0.55    1.46
 -13  -3   1    0.71    1.69
 -13  -3   1   -0.01    0.68
  12   3  -1    4.18    2.12
  12   3  -1    3.48    1.42
  12   3  -1    0.83    1.12
  12   3  -1    2.25    1.52
  12   3  -1    3.52    1.58
 -12  -3   1    4.47    1.54
 -12  -3   1    0.75    3.02
 -12  -3   1    1.00    1.84
 -12  -3   1    2.08    0.81
  11   3  -1    1.16    0.98
  11   3  -1    0.48    0.95
  11   3  -1    2.56    1.31
  11   3  -1    0.31    1.30
  11   3  -1    0.58    0.74
 -11  -3   1   -0.09    0.68
 -11  -3   1    0.93    1.46
 -11  -3   1    3.38    2.30
  10   3  -1   63.09    4.63
  10   3  -1   52.88    4.94
  10   3  -1   57.85    4.57
  10   3  -1   53.65    4.87
  10   3  -1   59.51    5.61
 -10  -3   1   57.32    4.31
 -10  -3   1   61.78    7.17
 -10  -3   1   74.45    8.86
 -10  -3   1   52.27    7.80
 -10  -3   1   65.08    3.69
   9   3  -1    2.93    1.08
   9   3  -1    2.65    1.11
   9   3  -1    0.37    0.81
   9   3  -1    2.98    1.28
   9   3  -1    2.21    1.41
  -9  -3   1    1.17    0.79
  -9  -3   1    2.57    1.84
  -9  -3   1   -0.38    1.05
  -9  -3   1    1.06    1.24
   8   3  -1  140.92    7.98
   8   3  -1  137.73    8.38
   8   3  -1  136.53    8.28
   8   3  -1  144.28    8.06
   8   3  -1  140.61    8.87
  -8  -3   1  134.61    9.27
  -8  -3   1  142.20    6.95
  -8  -3   1  126.55    9.81
  -8  -3   1  127.90    7.56
  -8  -3   1  130.74   10.18
   7   3  -1    6.56    1.35
   7   3  -1    5.25    1.33
   7   3  -1    4.67    1.33
   7   3  -1    5.04    1.46
  -7  -3   1    4.82    0.99
  -7  -3   1    6.17    0.80
  -7  -3   1    4.83    1.89
  -7  -3   1    9.71    2.80
  -7  -3   1    6.10    2.02
  -7  -3   1    5.40    1.04
   6   3  -1   69.95    4.32
   6   3  -1   59.68    5.36
   6   3  -1   75.44    4.66
   6   3  -1   72.61    4.88
   6   3  -1   74.12    4.61
  -6  -3   1   71.69    6.13
  -6  -3   1   66.22    3.82
  -6  -3   1   75.94    5.80
  -6  -3   1   66.06    4.00
  -6  -3   1   66.12    4.25
  -6  -3   1   72.59    5.85
  -6  -3   1   65.37    3.53
  -6  -3   1   67.14    3.97
   5   3  -1   20.67    2.24
   5   3  -1   20.39    1.70
   5   3  -1   19.72    2.13
   5   3  -1   24.65    2.61
   5   3  -1   22.98    3.56
  -5  -3   1   19.31    1.51
  -5  -3   1   14.31    2.74
  -5  -3   1   15.71    3.01
  -5  -3   1   16.63    3.08
  -5  -3   1   20.96    1.38
  -5  -3   1   17.20    1.15
  -5  -3   1   19.67    1.51
  -5  -3   1   17.15    1.88
   4   3  -1   27.22    2.16
   4   3  -1   28.27    3.07
   4   3  -1   33.67    2.49
   4   3  -1   31.39    2.24
   4   3  -1   32.17    3.63
   4   3  -1   30.63    1.81
   4   3  -1   41.27    4.58
   4   3  -1   28.40    2.18
   4   3  -1   27.61    1.71
  -4  -3   1   29.36    2.05
  -4  -3   1   28.42    1.66
  -4  -3   1   30.61    2.11
  -4  -3   1   27.47    2.14
  -4  -3   1   36.30    4.24
  -4  -3   1   24.92    3.41
  -4  -3   1   26.40    3.73
  -4  -3   1   28.23    1.54
  -4  -3   1   28.35    1.83
   3   3  -1   -0.13    0.20
   3   3  -1    0.63    0.37
   3   3  -1   -0.30    0.27
   3   3  -1    0.04    0.26
   3   3  -1   -0.14    0.15
   3   3  -1   -0.59    0.49
   3   3  -1   -0.19    0.39
   3   3  -1   -0.20    0.12
   3   3  -1   -0.31    0.36
  -3  -3   1   -0.33    0.18
  -3  -3   1    0.14    0.14
  -3  -3   1   -0.83    0.46
  -3  -3   1    0.19    0.25
  -3  -3   1   -0.51    0.51
  -3  -3   1    0.23    0.22
  -3  -3   1   -0.19    0.14
  -3  -3   1   -0.17    0.43
  -3  -3   1   -0.07    0.39
   2   3  -1   38.96    2.32
   2   3  -1   40.97    2.05
   2   3  -1   45.71    3.60
   2   3  -1   38.39    2.62
   2   3  -1   35.68    2.26
   2   3  -1   42.36    3.03
   2   3  -1   41.61    2.04
   2   3  -1   38.90    2.44
  -2  -3   1   39.32    2.79
  -2  -3   1   44.06    2.31
  -2  -3   1   43.49    3.61
  -2  -3   1   43.39    3.37
  -2  -3   1   41.05    3.12
  -2  -3   1   38.67    2.29
  -2  -3   1   37.72    2.41
  -2  -3   1   40.24    2.06
  -2  -3   1   39.64    2.01
   1   3  -1   56.78    3.54
   1   3  -1   56.47    4.18
   1   3  -1   55.10    3.19
   1   3  -1   55.87    3.47
   1   3  -1   61.87    3.31
   1   3  -1   59.26    3.01
   1   3  -1   55.29    3.11
   1   3  -1   59.57    2.89
  -1  -3   1   62.85    4.42
  -1  -3   1   57.19    3.63
  -1  -3   1   60.51    4.47
  -1  -3   1   58.38    2.88
  -1  -3   1   57.13    2.72
  -1  -3   1   58.51    3.22
  -1  -3   1   52.81    3.32
  -1  -3   1   58.24    2.71
  -1  -3   1   56.20    3.11
  -1  -3   1   57.28    3.00
   0   3  -1   40.44    1.99
   0   3  -1   41.53    2.37
   0   3  -1   39.18    2.17
   0   3  -1   42.02    2.22
   0   3  -1   41.73    2.68
   0   3  -1   39.47    2.41
   0   3  -1   40.01    2.41
   0   3  -1   40.06    3.24
   0   3  -1   40.55    2.44
   0  -3   1   47.31    3.46
   0  -3   1   37.76    2.33
   0  -3   1   39.31    2.52
   0  -3   1   40.94    3.37
   0  -3   1   40.49    2.18
   0  -3   1   42.33    2.27
   0  -3   1   42.51    2.54
   0  -3   1   43.17    2.71
   0  -3   1   38.18    1.96
  -1   3  -1   64.78    3.40
  -1   3  -1   58.21    3.56
  -1   3  -1   60.60    3.15
  -1   3  -1   60.17    3.71
  -1   3  -1   59.64    4.21
  -1   3  -1   60.75    3.07
  -1   3  -1   65.79    3.34
  -1   3  -1   60.08    3.67
  -1   3  -1   61.52    3.53
   1  -3   1   60.61    4.38
   1  -3   1   67.80    3.88
   1  -3   1   60.45    3.25
   1  -3   1   62.30    3.60
   1  -3   1   66.73    4.62
   1  -3   1   61.00    3.11
   1  -3   1   61.05    3.39
   1  -3   1   67.35    3.30
   1  -3   1   64.17    3.48
  -2   3  -1   44.99    3.26
  -2   3  -1   40.01    2.31
  -2   3  -1   37.23    2.37
  -2   3  -1   41.44    2.70
  -2   3  -1   38.76    2.73
  -2   3  -1   42.72    2.54
  -2   3  -1   42.06    2.84
  -2   3  -1   42.83    2.53
   2  -3   1   39.82    2.21
   2  -3   1   39.75    2.79
   2  -3   1   37.79    3.30
   2  -3   1   41.00    2.38
   2  -3   1   38.73    2.70
   2  -3   1   41.99    2.28
   2  -3   1   43.66    2.97
   2  -3   1   39.04    2.43
   2  -3   1   41.93    2.10
   2  -3   1   38.69    3.55
  -3   3  -1    2.46    0.76
  -3   3  -1    1.90    0.59
  -3   3  -1    2.36    0.66
  -3   3  -1    3.31    0.47
  -3   3  -1    1.72    0.47
  -3   3  -1    2.32    0.61
  -3   3  -1    3.10    0.83
   3  -3   1    1.53    0.41
   3  -3   1    2.94    1.09
   3  -3   1    1.68    1.01
   3  -3   1    2.66    0.90
   3  -3   1    1.40    0.64
   3  -3   1    1.54    0.75
   3  -3   1    2.37    0.33
   3  -3   1    2.78    0.57
  -4   3  -1  163.98    8.86
  -4   3  -1  163.74    8.18
  -4   3  -1  161.05    8.16
  -4   3  -1  172.53    8.27
  -4   3  -1  165.54    8.66
  -4   3  -1  153.60    7.96
   4  -3   1  156.27    8.15
   4  -3   1  151.03    8.87
   4  -3   1  146.00    9.87
   4  -3   1  174.11    9.50
   4  -3   1  160.84    9.63
   4  -3   1  156.75    8.73
   4  -3   1  156.68    8.65
  -5   3  -1   96.16    5.52
  -5   3  -1  100.68    6.14
  -5   3  -1  108.85    5.64
  -5   3  -1  100.54    5.62
  -5   3  -1   94.86    5.51
  -5   3  -1   99.93    6.05
   5  -3   1   97.35    6.01
   5  -3   1  105.46    7.64
   5  -3   1   98.44    5.67
   5  -3   1  102.93    6.71
   5  -3   1  107.60    6.30
   5  -3   1  105.57    6.54
   5  -3   1   90.82    7.10
  -6   3  -1    2.57    0.75
  -6   3  -1    2.56    0.81
  -6   3  -1    3.73    1.21
  -6   3  -1    0.76    0.58
   6  -3   1    1.99    1.46
   6  -3   1    3.13    1.09
   6  -3   1    1.98    1.14
   6  -3   1    3.11    1.00
   6  -3   1    2.79    0.98
   6  -3   1    4.06    1.41
  -7   3  -1   36.35    2.68
  -7   3  -1   37.75    4.20
  -7   3  -1   34.84    2.89
  -7   3  -1   33.63    2.79
  -7   3  -1   35.29    2.65
   7  -3   1   34.78    4.40
   7  -3   1   34.45    3.98
   7  -3   1   30.34    3.48
   7  -3   1   27.13    4.76
   7  -3   1   32.48    2.87
   7  -3   1   29.44    3.88
  -8   3  -1    0.36    0.58
  -8   3  -1   -0.09    0.43
  -8   3  -1    0.23    0.52
  -8   3  -1    0.03    0.55
  -8   3  -1    0.11    0.75
   8  -3   1    1.78    1.10
   8  -3   1   -0.36    0.76
   8  -3   1   -0.05    0.63
   8  -3   1    0.46    0.85
   8  -3   1   -0.52    0.71
  -9   3  -1    2.32    1.46
  -9   3  -1    2.52    1.03
  -9   3  -1    2.94    1.00
  -9   3  -1    2.07    1.07
  -9   3  -1    4.05    1.10
   9  -3   1    2.31    1.59
   9  -3   1    2.81    1.50
   9  -3   1    2.82    1.49
   9  -3   1    2.14    1.98
   9  -3   1    2.26    1.29
 -10   3  -1    8.11    1.95
 -10   3  -1    4.09    1.21
 -10   3  -1    2.97    1.49
 -10   3  -1    4.09    1.36
  10  -3   1    1.71    1.97
  10  -3   1    6.66    2.07
  10  -3   1    6.37    3.11
  10  -3   1    6.46    2.26
 -11   3  -1    3.69    1.55
 -11   3  -1    2.98    1.16
 -11   3  -1    2.90    1.06
 -11   3  -1    4.81    1.37
  11  -3   1    3.62    1.79
  11  -3   1   -0.72    1.09
  11  -3   1    5.55    1.91
  11  -3   1    0.80    1.22
  13   2  -1    0.16    1.57
  13   2  -1    1.57    1.50
  13   2  -1    1.41    1.12
 -13  -2   1    0.68    0.76
 -13  -2   1    2.81    2.25
 -13  -2   1   -1.39    1.12
 -13  -2   1    1.30    0.84
 -13  -2   1    0.26    0.82
  12   2  -1    1.06    1.27
  12   2  -1    0.45    1.07
  12   2  -1    0.89    1.13
  12   2  -1    0.48    0.78
  12   2  -1    0.65    1.23
 -12  -2   1   -0.47    1.06
 -12  -2   1   -0.71    0.55
 -12  -2   1   -0.28    0.50
 -12  -2   1   -1.13    0.96
  11   2  -1    1.34    1.11
  11   2  -1    1.53    1.02
  11   2  -1   -0.39    0.53
  11   2  -1    0.89    0.81
 -11  -2   1    1.60    1.44
 -11  -2   1    0.59    1.50
 -11  -2   1    0.07    0.56
  10   2  -1    0.55    0.73
  10   2  -1    4.09    1.64
  10   2  -1    0.94    1.03
  10   2  -1    0.24    0.72
  10   2  -1   -0.24    0.85
 -10  -2   1    0.06    1.05
 -10  -2   1    1.80    0.74
 -10  -2   1    1.17    1.59
 -10  -2   1    0.04    0.59
   9   2  -1   90.04    6.01
   9   2  -1   81.08    6.98
   9   2  -1  102.00    6.73
   9   2  -1   98.39    6.23
   9   2  -1   92.68    6.71
  -9  -2   1  102.68    8.66
  -9  -2   1   98.53    5.29
  -9  -2   1  110.74    8.41
  -9  -2   1   93.89    5.94
  -8  -2   1    5.52    2.19
  -8  -2   1   15.36    3.39
  -8  -2   1    8.20    2.17
   7   2  -1   61.36    7.01
   7   2  -1   51.92    3.91
   7   2  -1   62.55    4.70
   7   2  -1   67.11    4.20
   7   2  -1   65.31    4.50
   7   2  -1   61.68    5.28
  -7  -2   1   64.99    7.44
  -7  -2   1   58.87    3.86
  -7  -2   1   55.39    4.89
  -7  -2   1   59.97    6.83
  -7  -2   1   60.19    3.37
   6   2  -1   16.83    2.00
   6   2  -1   14.13    1.07
   6   2  -1   12.43    2.18
   6   2  -1   15.69    1.95
   6   2  -1   15.99    2.15
   6   2  -1   12.72    1.89
   6   2  -1   14.02    2.85
  -6  -2   1   14.92    1.12
  -6  -2   1   19.90    3.26
  -6  -2   1   17.68    2.10
  -6  -2   1   13.46    1.57
  -6  -2   1   15.42    2.82
  -6  -2   1   12.89    1.56
  -6  -2   1   14.18    1.61
  -6  -2   1   14.22    3.00
   5   2  -1   72.51    4.27
   5   2  -1   73.34    4.78
   5   2  -1   64.51    5.49
   5   2  -1   74.90    3.67
   5   2  -1   68.78    4.45
   5   2  -1   69.93    4.43
  -5  -2   1   68.16    5.63
  -5  -2   1   70.08    3.93
  -5  -2   1   71.96    3.68
  -5  -2   1   74.64    5.54
  -5  -2   1   70.20    5.27
  -5  -2   1   71.94    4.06
  -5  -2   1   80.32    4.47
   4   2  -1   83.21    4.70
   4   2  -1   83.34    5.66
   4   2  -1   79.79    5.39
   4   2  -1   80.05    4.24
   4   2  -1   83.30    3.98
   4   2  -1   85.95    4.69
   4   2  -1   83.69    4.49
   4   2  -1   73.00    4.83
  -4  -2   1   81.55    5.61
  -4  -2   1   78.16    4.56
  -4  -2   1   82.16    5.63
  -4  -2   1   80.37    4.29
  -4  -2   1   80.88    5.81
  -4  -2   1   78.06    4.17
  -4  -2   1   83.92    4.00
  -4  -2   1   80.54    4.58
  -4  -2   1   83.18    4.32
   3   2  -1   91.95    5.79
   3   2  -1   88.86    4.60
   3   2  -1   89.93    4.81
   3   2  -1   85.23    4.78
   3   2  -1   83.03    5.20
   3   2  -1   88.62    4.45
   3   2  -1   90.67    5.04
   3   2  -1   93.84    5.62
  -3  -2   1   89.76    4.36
  -3  -2   1   92.68    4.54
  -3  -2   1   91.92    4.51
  -3  -2   1   84.05    4.73
  -3  -2   1   87.03    5.64
  -3  -2   1   91.85    5.83
  -3  -2   1   92.12    4.75
  -3  -2   1   98.52    5.93
  -3  -2   1   84.90    4.23
   2   2  -1   77.95    3.82
   2   2  -1   77.49    4.39
   2   2  -1   68.73    4.60
   2   2  -1   82.26    5.07
   2   2  -1   80.56    4.08
   2   2  -1   79.30    3.73
   2   2  -1   80.40    4.34
   2   2  -1   78.36    3.95
   2   2  -1   80.70    4.12
  -2  -2   1   76.46    3.69
  -2  -2   1   74.25    3.99
  -2  -2   1   77.29    4.49
  -2  -2   1   80.85    5.13
  -2  -2   1   78.40    3.94
  -2  -2   1   84.76    4.89
  -2  -2   1   74.28    4.08
  -2  -2   1   81.58    4.97
  -2  -2   1   82.05    3.85
   1   2  -1  165.41    7.95
   1   2  -1  158.65    8.80
   1   2  -1  165.05    7.79
   1   2  -1  160.27    7.58
   1   2  -1  163.28    7.85
   1   2  -1  172.44    8.02
   1   2  -1  160.86    8.33
   1   2  -1  164.62    7.64
  -1  -2   1  171.25    7.63
  -1  -2   1  161.39    7.84
  -1  -2   1  163.34    7.60
  -1  -2   1  165.18    8.90
  -1  -2   1  165.62    7.95
  -1  -2   1  159.73    8.69
  -1  -2   1  158.20    8.36
  -1  -2   1  170.84    8.10
   0   2  -1  177.91    7.79
   0   2  -1  170.46    7.97
   0   2  -1  154.38    8.14
   0   2  -1  163.94    7.78
   0   2  -1  163.44    7.63
   0   2  -1  166.13    8.74
   0   2  -1  160.32    7.97
   0   2  -1  157.68    7.91
   0   2  -1  166.42    8.01
   0  -2   1  172.94    7.78
   0  -2   1  162.07    8.05
   0  -2   1  164.01    7.91
   0  -2   1  167.41    8.01
   0  -2   1  156.09    8.69
   0  -2   1  170.52    8.83
   0  -2   1  169.28    8.22
  -1   2  -1   32.77    1.86
  -1   2  -1   35.45    2.24
  -1   2  -1   40.70    2.10
  -1   2  -1   35.23    2.14
  -1   2  -1   36.77    2.61
  -1   2  -1   40.81    2.01
  -1   2  -1   35.82    2.30
  -1   2  -1   36.13    2.00
   1  -2   1   35.83    1.86
   1  -2   1   36.13    2.18
   1  -2   1   35.15    1.95
   1  -2   1   33.91    2.08
   1  -2   1   35.74    3.02
   1  -2   1   31.44    2.62
   1  -2   1   37.65    2.37
   1  -2   1   33.89    2.02
   1  -2   1   35.33    1.81
  -2   2  -1   27.20    1.58
  -2   2  -1   26.76    1.87
  -2   2  -1   23.31    1.84
  -2   2  -1   27.17    2.12
  -2   2  -1   23.23    1.74
  -2   2  -1   24.76    1.91
  -2   2  -1   25.81    1.43
  -2   2  -1   24.63    1.64
   2  -2   1   27.14    1.53
   2  -2   1   27.92    1.91
   2  -2   1   24.92    1.52
   2  -2   1   26.24    2.01
   2  -2   1   24.43    1.57
   2  -2   1   28.53    2.29
   2  -2   1   26.67    2.91
   2  -2   1   26.03    1.90
   2  -2   1   24.56    1.61
   2  -2   1   28.71    2.05
  -3   2  -1    7.75    0.94
  -3   2  -1    6.76    1.19
  -3   2  -1    7.21    1.19
  -3   2  -1    6.24    1.11
  -3   2  -1    7.40    0.94
  -3   2  -1    7.26    1.38
  -3   2  -1    4.45    0.90
  -3   2  -1    6.09    0.87
  -3   2  -1    6.14    0.79
   3  -2   1    8.05    1.64
   3  -2   1    4.16    1.33
   3  -2   1    6.92    0.88
   3  -2   1    7.26    1.00
   3  -2   1    6.57    1.32
   3  -2   1    7.57    1.19
   3  -2   1    5.17    1.12
   3  -2   1    5.07    0.97
   3  -2   1    5.37    0.71
  -4   2  -1    4.00    0.91
  -4   2  -1    4.20    0.97
  -4   2  -1    6.66    0.93
  -4   2  -1    5.08    0.86
  -4   2  -1    4.27    1.09
  -4   2  -1    3.79    0.93
  -4   2  -1    3.23    0.70
   4  -2   1    4.65    1.41
   4  -2   1    5.00    1.10
   4  -2   1    3.90    1.45
   4  -2   1    5.90    1.15
   4  -2   1    5.14    1.32
   4  -2   1    6.35    1.09
   4  -2   1    6.95    1.42
  -5   2  -1    8.54    1.14
  -5   2  -1   10.98    1.39
  -5   2  -1    8.27    1.47
  -5   2  -1    6.20    1.51
  -5   2  -1    5.65    0.98
   5  -2   1    7.71    1.41
   5  -2   1    9.54    1.52
   5  -2   1    3.91    1.72
   5  -2   1    7.70    1.56
   5  -2   1    7.77    1.86
   5  -2   1   10.12    1.64
   5  -2   1   10.26    2.32
  -6   2  -1   30.52    3.57
  -6   2  -1   26.06    2.22
  -6   2  -1   25.68    2.03
  -6   2  -1   25.65    2.06
  -6   2  -1   30.98    2.30
  -6   2  -1   23.04    2.91
   6  -2   1   21.47    2.81
   6  -2   1   26.33    2.47
   6  -2   1   25.01    2.87
   6  -2   1   32.96    4.49
   6  -2   1   28.47    3.51
   6  -2   1   35.09    3.79
   6  -2   1   34.94    5.02
   6  -2   1   29.00    3.71
  -7   2  -1    2.27    0.69
  -7   2  -1    2.22    1.12
  -7   2  -1    0.62    0.71
  -7   2  -1    2.14    0.69
  -7   2  -1    1.32    0.72
  -7   2  -1    1.83    0.77
   7  -2   1    1.56    0.97
   7  -2   1    1.84    1.14
   7  -2   1    1.88    0.92
   7  -2   1    1.06    0.99
   7  -2   1   -0.04    0.93
   7  -2   1    2.98    1.13
   7  -2   1    2.46    0.93
  -8   2  -1    2.54    1.00
  -8   2  -1    2.18    0.86
  -8   2  -1    3.54    0.96
  -8   2  -1    3.54    1.47
   8  -2   1    3.47    1.39
   8  -2   1    4.59    1.46
   8  -2   1    2.83    1.32
   8  -2   1    1.77    1.52
   8  -2   1    3.28    1.22
  -9   2  -1   36.29    2.93
  -9   2  -1   33.19    2.82
  -9   2  -1   45.84    5.02
  -9   2  -1   40.25    3.36
  -9   2  -1   31.23    4.42
   9  -2   1   45.83    6.68
   9  -2   1   37.14    5.17
   9  -2   1   38.98    4.90
   9  -2   1   32.70    3.93
   9  -2   1   41.20    4.77
 -10   2  -1    4.62    1.75
 -10   2  -1    1.15    1.14
 -10   2  -1    4.14    1.14
 -10   2  -1    1.33    0.86
  10  -2   1    2.01    1.31
  10  -2   1    1.68    1.06
  10  -2   1    4.31    1.68
  10  -2   1    1.33    1.41
  10  -2   1    2.50    2.28
 -11   2  -1   16.88    3.43
 -11   2  -1   17.09    2.69
 -11   2  -1   17.35    2.43
 -11   2  -1   16.78    4.62
 -11   2  -1   21.68    2.68
  11  -2   1   17.13    2.90
  11  -2   1   21.37    3.64
  11  -2   1   20.26    4.91
  11  -2   1   16.57    3.01
  11  -2   1   22.77    4.10
 -12   2  -1    0.58    0.83
 -12   2  -1    2.41    1.06
 -12   2  -1    0.88    1.31
 -12   2  -1    0.58    0.99
  12  -2   1    2.66    1.88
  12  -2   1    4.72    3.02
  12  -2   1    2.96    1.71
  12  -2   1    3.33    1.47
  13   1  -1   -0.70    1.10
  13   1  -1    0.16    0.76
  13   1  -1    0.30    1.63
 -13  -1   1    4.58    2.65
 -13  -1   1    0.10    0.64
 -13  -1   1   -0.74    0.57
 -13  -1   1   -0.05    0.79
  12   1  -1    8.57    2.01
  12   1  -1    3.74    1.84
  12   1  -1    5.82    2.02
  12   1  -1    7.77    2.55
  12   1  -1    4.75    2.45
 -12  -1   1    5.50    2.57
 -12  -1   1    9.45    1.54
 -12  -1   1    5.65    1.65
 -12  -1   1    4.44    2.53
 -12  -1   1    7.97    1.52
  11   1  -1    6.07    1.84
  11   1  -1    1.48    1.10
  11   1  -1    3.06    1.96
  11   1  -1    4.16    1.82
  11   1  -1    1.41    0.88
 -11  -1   1    1.23    1.59
 -11  -1   1    2.00    0.82
 -11  -1   1    0.73    1.64
 -11  -1   1    1.36    0.83
  10   1  -1    6.33    1.93
  10   1  -1    6.61    1.93
  10   1  -1    9.33    1.89
  10   1  -1    5.99    2.33
  10   1  -1    8.58    1.98
 -10  -1   1    5.99    1.16
 -10  -1   1   10.56    1.88
 -10  -1   1    9.93    3.20
 -10  -1   1    2.16    1.75
   9   1  -1    1.68    1.38
   9   1  -1    2.06    1.13
   9   1  -1    2.08    0.96
   9   1  -1    0.06    0.92
   9   1  -1    1.40    0.94
  -9  -1   1    2.13    1.49
  -9  -1   1    1.18    1.41
  -9  -1   1    0.28    0.59
  -9  -1   1    1.21    0.63
   8   1  -1   89.86    6.63
   8   1  -1   76.26    5.76
   8   1  -1   76.77    5.66
   8   1  -1   78.00    5.25
   8   1  -1   86.67    5.55
  -8  -1   1   88.90    4.71
  -8  -1   1   87.96    6.97
  -8  -1   1   78.34    5.14
  -8  -1   1   94.65    7.60
   7   1  -1    1.44    1.09
   7   1  -1   -0.04    0.35
   7   1  -1    0.10    0.56
   7   1  -1   -0.26    0.41
   7   1  -1   -0.59    0.33
   7   1  -1   -0.86    0.37
  -7  -1   1   -0.39    0.52
  -7  -1   1    0.08    0.36
  -7  -1   1   -0.12    0.69
  -7  -1   1   -0.04    0.29
   6   1  -1    2.91    0.93
   6   1  -1    2.74    0.95
   6   1  -1    3.09    1.14
   6   1  -1    2.64    0.55
   6   1  -1    3.32    0.95
   6   1  -1    0.99    1.05
   6   1  -1    2.86    0.81
  -6  -1   1    1.32    0.60
  -6  -1   1    3.11    1.37
  -6  -1   1    2.76    1.41
  -6  -1   1    1.77    0.99
  -6  -1   1    1.82    0.62
  -6  -1   1    1.78    0.62
  -6  -1   1    2.38    0.89
  -6  -1   1    2.43    0.55
   5   1  -1    1.11    0.55
   5   1  -1    2.71    1.01
   5   1  -1    1.73    0.75
   5   1  -1    4.97    1.66
   5   1  -1    2.07    0.77
   5   1  -1    1.76    0.71
   5   1  -1    1.57    0.96
   5   1  -1    3.09    1.33
  -5  -1   1    2.18    0.61
  -5  -1   1    2.15    0.60
  -5  -1   1    3.37    0.60
  -5  -1   1    1.74    0.70
  -5  -1   1    1.16    0.88
   4   1  -1  204.18    9.76
   4   1  -1  199.70   10.44
   4   1  -1  222.95   11.45
   4   1  -1  216.95   11.27
   4   1  -1  208.13   10.02
   4   1  -1  217.15   11.81
   4   1  -1  195.81   10.31
   4   1  -1  201.87   10.17
   4   1  -1  211.11   10.84
   4   1  -1  219.83   10.50
  -4  -1   1  209.27   11.19
  -4  -1   1  204.68   10.33
  -4  -1   1  203.37   10.05
  -4  -1   1  209.76   11.38
  -4  -1   1  198.13   11.62
  -4  -1   1  203.44   10.40
  -4  -1   1  196.22    9.76
  -4  -1   1  209.59   10.10
   3   1  -1    3.85    0.73
   3   1  -1    6.21    1.31
   3   1  -1    3.49    1.12
   3   1  -1    4.51    0.83
   3   1  -1    4.94    0.49
   3   1  -1    4.78    0.72
   3   1  -1    6.75    1.58
   3   1  -1    4.67    0.97
   3   1  -1    4.26    0.58
  -3  -1   1    3.51    1.08
  -3  -1   1    4.37    0.61
  -3  -1   1    5.73    1.35
  -3  -1   1    5.04    0.77
  -3  -1   1    4.41    0.82
  -3  -1   1    3.76    0.61
  -3  -1   1    4.59    0.49
  -3  -1   1    4.75    1.29
   2   1  -1  101.54    5.71
   2   1  -1   98.70    4.80
   2   1  -1  102.11    4.98
   2   1  -1  107.41    5.21
   2   1  -1  100.48    4.99
   2   1  -1  101.12    5.36
   2   1  -1  100.48    5.82
   2   1  -1  100.44    5.15
   2   1  -1  113.66    5.91
  -2  -1   1  100.43    4.90
  -2  -1   1  110.68    4.82
  -2  -1   1  106.18    5.81
  -2  -1   1  103.24    5.00
  -2  -1   1  103.81    5.88
  -2  -1   1   97.15    5.15
  -2  -1   1  100.42    5.14
  -2  -1   1  106.49    5.90
  -2  -1   1  101.19    4.95
   1   1  -1    0.29    0.43
   1   1  -1    0.10    0.25
   1   1  -1    0.33    0.12
   1   1  -1    0.50    0.41
   1   1  -1    0.20    0.15
   1   1  -1    0.40    0.12
   1   1  -1    0.17    0.17
   1   1  -1    0.05    0.21
   1   1  -1    0.33    0.23
  -1  -1   1    0.38    0.13
  -1  -1   1    1.21    0.56
  -1  -1   1    0.53    0.27
  -1  -1   1    0.44    0.15
  -1  -1   1    0.29    0.20
  -1  -1   1    0.07    0.36
  -1  -1   1    0.28    0.31
  -1   1  -1   34.70    2.03
  -1   1  -1   41.04    1.95
  -1   1  -1   35.50    1.99
  -1   1  -1   35.63    2.12
  -1   1  -1   34.94    2.15
  -1   1  -1   38.10    1.97
  -1   1  -1   38.44    1.89
  -1   1  -1   37.58    2.25
   1  -1   1   36.66    1.87
   1  -1   1   41.00    2.53
   1  -1   1   39.57    1.93
   1  -1   1   34.91    2.11
   1  -1   1   34.85    2.04
   1  -1   1   38.36    2.31
   1  -1   1   35.07    2.16
   1  -1   1   34.88    1.94
  -2   1  -1   20.66    1.31
  -2   1  -1   21.57    1.56
  -2   1  -1   20.11    1.59
  -2   1  -1   24.33    1.35
  -2   1  -1   21.28    1.45
  -2   1  -1   21.88    1.61
  -2   1  -1   20.86    1.50
  -2   1  -1   22.50    1.53
  -2   1  -1   21.28    1.34
   2  -1   1   22.45    1.36
   2  -1   1   21.24    1.55
   2  -1   1   20.15    1.59
   2  -1   1   19.44    1.52
   2  -1   1   22.02    1.65
   2  -1   1   23.69    1.45
   2  -1   1   18.11    1.73
   2  -1   1   19.97    1.29
  -3   1  -1   29.59    2.15
  -3   1  -1   32.84    1.99
  -3   1  -1   32.36    2.25
  -3   1  -1   31.48    2.04
  -3   1  -1   30.75    2.46
  -3   1  -1   29.27    2.13
   3  -1   1   32.95    2.72
   3  -1   1   32.71    2.01
   3  -1   1   30.85    2.74
   3  -1   1   31.31    2.21
   3  -1   1   31.91    2.21
   3  -1   1   31.40    2.17
   3  -1   1   32.70    2.58
   3  -1   1   28.17    2.17
  -4   1  -1   49.46    3.33
  -4   1  -1   51.84    3.44
  -4   1  -1   50.92    3.11
  -4   1  -1   49.84    2.95
  -4   1  -1   48.81    3.34
  -4   1  -1   51.23    3.54
  -4   1  -1   52.72    3.07
  -4   1  -1   57.60    3.96
   4  -1   1   47.98    2.96
   4  -1   1   53.19    3.40
   4  -1   1   50.76    3.45
   4  -1   1   51.05    3.55
   4  -1   1   50.14    4.20
   4  -1   1   51.05    3.57
   4  -1   1   53.14    4.04
   4  -1   1   58.61    3.00
   4  -1   1   59.82    3.48
   4  -1   1   58.83    3.56
  -5   1  -1   25.51    2.22
  -5   1  -1   27.11    1.99
  -5   1  -1   22.60    1.80
  -5   1  -1   22.68    3.05
  -5   1  -1   26.61    1.99
  -5   1  -1   29.56    3.61
   5  -1   1   30.21    2.51
   5  -1   1   25.04    2.21
   5  -1   1   27.74    3.54
   5  -1   1   26.23    2.35
   5  -1   1   30.55    2.37
   5  -1   1   30.01    2.58
   5  -1   1   28.13    2.51
   5  -1   1   34.53    4.43
  -6   1  -1    2.62    0.71
  -6   1  -1    3.41    1.33
  -6   1  -1    3.97    0.82
  -6   1  -1    3.20    0.83
  -6   1  -1    3.69    1.27
   6  -1   1    6.13    2.12
   6  -1   1    5.01    1.22
   6  -1   1    3.80    1.11
   6  -1   1    4.15    1.57
   6  -1   1    6.29    1.46
   6  -1   1    4.15    1.25
   6  -1   1    3.37    1.22
  -7   1  -1    6.32    1.13
  -7   1  -1    7.26    1.93
  -7   1  -1    5.12    1.69
  -7   1  -1    7.74    1.35
  -7   1  -1    5.87    1.07
   7  -1   1    9.70    2.37
   7  -1   1    6.05    1.70
   7  -1   1    6.75    1.43
   7  -1   1    6.57    1.64
   7  -1   1    7.23    1.63
  -8   1  -1   92.76    7.61
  -8   1  -1   98.80    6.88
  -8   1  -1  101.21    5.49
  -8   1  -1   93.47    5.77
  -8   1  -1   87.97    5.35
   8  -1   1   84.84    6.56
   8  -1   1   95.71    6.49
   8  -1   1   90.21    6.03
   8  -1   1  105.97    6.91
   8  -1   1   97.33    6.23
   8  -1   1   81.43    7.27
  -9   1  -1   10.33    1.87
  -9   1  -1    4.73    1.22
  -9   1  -1    5.81    1.25
  -9   1  -1    3.30    1.53
  -9   1  -1    4.80    1.79
   9  -1   1    2.83    1.41
   9  -1   1    3.72    1.34
   9  -1   1    5.95    1.67
   9  -1   1    7.29    2.59
 -10   1  -1   29.97    3.53
 -10   1  -1   39.58    5.37
 -10   1  -1   30.81    2.73
 -10   1  -1   39.32    5.16
 -10   1  -1   37.98    2.90
  10  -1   1   41.97    4.98
  10  -1   1   31.33    3.78
  10  -1   1   44.92    5.36
  10  -1   1   32.77    4.06
 -11   1  -1    0.95    0.95
 -11   1  -1   -0.18    0.62
 -11   1  -1   -0.54    0.90
 -11   1  -1    0.94    1.34
 -11   1  -1    0.45    0.65
  11  -1   1    0.25    0.79
  11  -1   1   -0.47    0.89
  11  -1   1   -0.11    0.71
  11  -1   1    0.58    1.70
  11  -1   1   -0.34    0.70
 -12   1  -1   22.18    2.67
 -12   1  -1   25.85    3.56
 -12   1  -1   23.79    2.86
 -12   1  -1   28.20    4.69
  12  -1   1   17.58    4.74
  12  -1   1   19.71    3.30
  12  -1   1   13.10    3.32
  12  -1   1   24.61    4.00
  13   0  -1   14.63    2.67
 -13   0   1   14.10    2.87
 -13   0   1   17.08    2.46
  12   0  -1    0.73    0.95
  12   0  -1   -0.61    0.79
  12   0  -1    0.24    1.44
  12   0  -1   -0.11    0.95
 -12   0   1    0.65    1.51
 -12   0   1   -1.10    0.41
 -12   0   1   -0.10    0.83
 -12   0   1    0.70    1.43
 -12   0   1   -0.61    0.51
  11   0  -1   11.97    2.89
  11   0  -1   11.34    3.50
  11   0  -1   14.00    2.82
  11   0  -1   10.51    2.08
 -11   0   1   10.60    3.27
 -11   0   1   13.93    2.34
 -11   0   1   18.17    3.80
 -11   0   1   13.69    1.92
 -11   0   1   14.93    1.87
  10   0  -1    1.33    1.21
  10   0  -1    1.95    1.19
  10   0  -1    1.29    0.92
  10   0  -1    0.42    0.58
  10   0  -1    1.63    1.40
 -10   0   1    0.34    0.66
 -10   0   1   -0.01    0.87
 -10   0   1    0.81    0.60
 -10   0   1    1.65    1.47
 -10   0   1    1.08    0.68
   9   0  -1   55.11    4.98
   9   0  -1   63.06    4.40
   9   0  -1   66.33    4.90
   9   0  -1   61.77    4.93
   9   0  -1   53.12    6.51
  -9   0   1   59.63    7.55
  -9   0   1   61.60    4.37
  -9   0   1   62.38    7.54
  -9   0   1   56.36    3.74
   8   0  -1   13.97    2.97
   8   0  -1    9.81    2.03
   8   0  -1   13.34    2.32
   8   0  -1   13.45    2.02
   8   0  -1   14.13    2.32
  -8   0   1   14.11    2.02
  -8   0   1    8.90    2.62
  -8   0   1   11.19    1.48
  -8   0   1   10.08    2.89
   7   0  -1    0.49    0.55
   7   0  -1    0.66    0.55
   7   0  -1    0.86    0.75
   7   0  -1   -0.03    0.52
   7   0  -1   -0.01    0.71
   7   0  -1    0.82    1.01
  -7   0   1    0.22    0.70
  -7   0   1   -0.03    0.49
  -7   0   1    0.11    0.33
   6   0  -1   12.95    2.03
   6   0  -1   15.55    2.16
   6   0  -1   13.06    2.50
   6   0  -1   15.81    1.96
   6   0  -1   18.07    3.04
   6   0  -1   13.39    1.95
  -6   0   1   21.79    3.30
  -6   0   1   16.08    1.86
  -6   0   1   17.29    3.19
  -6   0   1   13.89    1.24
  -6   0   1   12.06    1.59
   5   0  -1  100.24    5.96
   5   0  -1   98.28    6.56
   5   0  -1   88.53    5.14
   5   0  -1  105.97    6.01
   5   0  -1  109.08    7.42
   5   0  -1  105.68    6.59
   5   0  -1  104.86    5.95
   5   0  -1  100.43    6.47
  -5   0   1  111.56    7.76
  -5   0   1  100.63    5.23
  -5   0   1  106.10    5.97
  -5   0   1  102.34    5.58
  -5   0   1  105.16    5.58
  -5   0   1  108.62    6.73
   4   0  -1    1.66    0.46
   4   0  -1    1.79    1.03
   4   0  -1    2.29    0.86
   4   0  -1    1.44    0.40
   4   0  -1    2.43    0.98
   4   0  -1    2.95    0.82
   4   0  -1    2.62    1.06
   4   0  -1    3.33    0.85
   4   0  -1    1.83    0.56
   4   0  -1    3.49    0.82
  -4   0   1    1.89    1.02
  -4   0   1    2.63    0.61
  -4   0   1    2.04    0.60
  -4   0   1    3.44    0.71
  -4   0   1    1.40    0.62
   3   0  -1   70.03    3.63
   3   0  -1   68.99    3.85
   3   0  -1   68.78    3.56
   3   0  -1   64.05    3.83
   3   0  -1   66.27    4.17
   3   0  -1   69.59    3.85
   3   0  -1   65.64    3.39
   3   0  -1   63.34    4.22
   3   0  -1   69.23    4.37
   3   0  -1   67.42    4.67
  -3   0   1   73.60    4.72
  -3   0   1   67.64    3.41
  -3   0   1   62.22    3.82
  -3   0   1   73.22    4.40
  -3   0   1   62.91    3.72
  -3   0   1   69.91    3.62
  -3   0   1   67.16    3.61
   2   0  -1   57.68    2.88
   2   0  -1   57.98    3.08
   2   0  -1   55.57    3.63
   2   0  -1   54.96    2.86
   2   0  -1   53.88    3.45
   2   0  -1   57.45    2.75
   2   0  -1   56.99    3.43
   2   0  -1   58.80    3.33
   2   0  -1   55.89    3.06
   2   0  -1   53.84    3.00
  -2   0   1   51.13    3.35
  -2   0   1   54.77    2.75
  -2   0   1   56.90    2.90
  -2   0   1   52.98    3.05
  -2   0   1   55.13    2.99
  -2   0   1   52.81    2.84
  -2   0   1   52.66    3.02
  -2   0   1   56.09    3.46
  -2   0   1   57.04    3.63
  -2   0  -1    4.12    0.76
  -2   0  -1    2.17    0.68
  -2   0  -1    2.72    0.51
  -2   0  -1    3.16    0.41
  -2   0  -1    2.81    0.58
  -2   0  -1    2.85    0.41
  -2   0  -1    3.58    0.61
  -2   0  -1    2.46    0.35
   2   0   1    2.60    0.37
   2   0   1    2.53    0.52
   2   0   1    2.85    0.41
   2   0   1    3.09    0.42
   2   0   1    3.01    0.60
   2   0   1    3.46    0.60
   2   0   1    3.06    0.64
   2   0   1    2.43    0.51
   2   0   1    1.55    0.66
   2   0   1    3.70    0.71
  -3   0  -1  271.70   12.66
  -3   0  -1  274.37   12.78
  -3   0  -1  253.22   13.35
  -3   0  -1  273.46   13.12
  -3   0  -1  258.78   13.01
  -3   0  -1  256.18   12.99
  -3   0  -1  274.37   13.84
   3   0   1  285.66   13.48
   3   0   1  268.37   12.72
   3   0   1  271.05   13.12
   3   0   1  275.46   13.21
   3   0   1  277.39   12.78
   3   0   1  257.11   13.25
   3   0   1  265.59   13.96
   3   0   1  277.39   13.08
   3   0   1  261.27   12.63
  -4   0  -1   27.80    2.12
  -4   0  -1   29.55    1.80
  -4   0  -1   28.40    2.15
  -4   0  -1   26.90    1.88
  -4   0  -1   28.98    2.21
  -4   0  -1   31.68    3.52
  -4   0  -1   28.88    2.53
   4   0   1   24.52    2.15
   4   0   1   30.10    1.98
   4   0   1   32.40    2.40
   4   0   1   35.91    4.06
   4   0   1   28.73    2.31
   4   0   1   27.49    1.74
   4   0   1   28.01    2.38
   4   0   1   29.35    2.39
   4   0   1   29.42    2.56
   4   0   1   28.60    1.85
  -5   0  -1   24.48    3.42
  -5   0  -1   28.23    3.37
  -5   0  -1   24.57    2.12
  -5   0  -1   27.52    1.96
  -5   0  -1   26.33    1.78
  -5   0  -1   29.03    2.27
   5   0   1   23.18    1.96
   5   0   1   26.89    3.94
   5   0   1   28.95    2.38
   5   0   1   27.37    2.51
   5   0   1   26.96    2.23
   5   0   1   30.48    3.40
   5   0   1   27.11    2.40
   5   0   1   26.62    2.43
  -6   0  -1    1.86    1.21
  -6   0  -1    2.05    1.00
  -6   0  -1    1.59    0.65
  -6   0  -1    2.82    0.67
   6   0   1    4.24    1.29
   6   0   1    3.03    1.00
   6   0   1    0.97    0.74
   6   0   1    2.27    0.79
   6   0   1    1.88    1.35
   6   0   1    1.35    0.84
   6   0   1    2.63    0.81
   6   0   1    4.98    1.44
  -7   0  -1   13.74    2.85
  -7   0  -1    9.49    2.29
  -7   0  -1   13.48    1.49
  -7   0  -1   14.71    2.14
   7   0   1   12.77    2.06
   7   0   1   17.52    2.65
   7   0   1   12.71    2.67
   7   0   1   11.33    2.13
   7   0   1   11.69    2.10
  -8   0  -1    0.95    1.34
  -8   0  -1    0.80    0.96
  -8   0  -1    0.65    0.57
  -8   0  -1    1.64    0.79
   8   0   1    2.17    1.00
   8   0   1    1.92    1.41
   8   0   1    2.39    1.11
   8   0   1   -0.40    0.71
   8   0   1    1.56    0.83
   8   0   1    1.40    1.14
  -9   0  -1  112.08    8.27
  -9   0  -1  111.07    6.78
  -9   0  -1  129.62    9.03
  -9   0  -1  104.71    6.22
   9   0   1  106.81    7.72
   9   0   1  118.98    8.77
   9   0   1  110.42    7.74
   9   0   1  109.40    7.48
   9   0   1  111.65    6.94
   9   0   1  116.63    7.17
 -10   0  -1    4.33    1.87
 -10   0  -1    3.59    1.22
 -10   0  -1    5.32    1.21
 -10   0  -1    3.13    1.95
  10   0   1    4.49    1.43
  10   0   1    3.95    1.98
  10   0   1    1.97    1.33
  10   0   1    6.73    2.02
  10   0   1    3.56    1.34
 -11   0  -1   16.32    2.15
 -11   0  -1   18.83    4.08
 -11   0  -1   16.90    2.14
 -11   0  -1   11.95    2.21
 -11   0  -1   20.88    4.24
  11   0   1   13.14    2.75
  11   0   1   16.27    2.76
  11   0   1   14.03    2.60
  11   0   1   17.86    3.46
  11   0   1   10.33    3.30
 -12   0  -1    0.19    0.77
 -12   0  -1   -0.24    1.30
 -12   0  -1   -0.34    0.63
 -12   0  -1    0.28    0.65
  12   0   1    0.91    0.95
  12   0   1   -0.68    1.23
  12   0   1   -0.39    0.82
  12   0   1    0.15    1.10
 -13   0  -1    8.62    2.12
 -13   0  -1    6.56    1.55
 -13   0  -1    6.84    1.60
  13   0   1   12.13    3.20
  13   0   1   11.32    3.98
  13   0   1    6.87    1.96
  12  -1  -1   41.10    5.51
  12  -1  -1   32.99    6.49
  12  -1  -1   44.34    3.94
  12  -1  -1   31.72    4.99
  12  -1  -1   37.98    5.41
 -12   1   1   41.42    5.93
 -12   1   1   47.65    3.44
 -12   1   1   48.73    5.09
 -12   1   1   45.46    3.54
  11  -1  -1    1.65    1.39
  11  -1  -1    1.51    0.94
  11  -1  -1    0.95    1.09
  11  -1  -1    1.46    1.57
  11  -1  -1    0.52    1.11
 -11   1   1    0.47    0.60
 -11   1   1    1.57    1.09
 -11   1   1   -0.33    0.58
 -11   1   1    0.26    1.05
 -11   1   1    0.97    1.23
  10  -1  -1   18.75    4.18
  10  -1  -1   18.00    3.20
  10  -1  -1   28.89    4.11
  10  -1  -1   19.21    3.28
 -10   1   1   26.98    4.69
 -10   1   1   23.93    4.27
 -10   1   1   23.37    2.58
 -10   1   1   19.51    2.23
 -10   1   1   20.99    2.85
   9  -1  -1    2.53    1.30
   9  -1  -1    1.56    1.34
   9  -1  -1    3.19    1.06
   9  -1  -1    3.24    1.47
   9  -1  -1    2.60    1.37
  -9   1   1    2.32    0.79
  -9   1   1    2.44    1.08
  -9   1   1    3.54    1.64
  -9   1   1    1.13    0.70
  -9   1   1    4.40    1.92
   8  -1  -1  103.83    7.90
   8  -1  -1   99.28    6.04
   8  -1  -1  100.31    6.70
   8  -1  -1   94.84    6.71
   8  -1  -1   98.86    6.61
  -8   1   1   91.18    5.40
  -8   1   1  104.29    7.27
  -8   1   1  100.56    6.08
  -8   1   1   94.70    7.52
  -8   1   1   97.95    5.78
   7  -1  -1   21.17    2.85
   7  -1  -1   22.00    3.68
   7  -1  -1   22.09    2.52
   7  -1  -1   25.09    3.23
   7  -1  -1   20.93    2.92
  -7   1   1   19.36    3.52
  -7   1   1   21.47    1.80
  -7   1   1   23.11    2.42
  -7   1   1   22.36    1.74
  -7   1   1   20.59    3.19
   6  -1  -1    0.10    0.51
   6  -1  -1    1.24    0.68
   6  -1  -1   -0.09    0.75
   6  -1  -1    0.62    0.47
   6  -1  -1    0.44    0.55
   6  -1  -1   -0.41    0.48
  -6   1   1    0.28    0.62
  -6   1   1    1.00    0.88
  -6   1   1    0.32    0.39
  -6   1   1    0.26    0.38
  -6   1   1   -0.13    0.35
  -6   1   1   -0.06    0.38
  -6   1   1    0.86    0.40
   5  -1  -1    5.48    1.40
   5  -1  -1    7.42    1.18
   5  -1  -1    4.80    1.46
   5  -1  -1    4.47    1.50
   5  -1  -1    5.24    1.24
   5  -1  -1    6.34    1.34
   5  -1  -1    7.69    2.05
  -5   1   1    4.95    1.16
  -5   1   1    5.29    0.86
  -5   1   1    4.68    0.75
  -5   1   1    4.92    1.53
  -5   1   1    6.04    1.02
  -5   1   1    5.37    1.04
  -5   1   1    5.61    1.10
  -5   1   1    7.38    1.69
   4  -1  -1  279.72   15.21
   4  -1  -1  286.80   14.00
   4  -1  -1  284.35   13.65
   4  -1  -1  267.04   14.55
   4  -1  -1  297.01   14.76
   4  -1  -1  268.85   14.29
   4  -1  -1  245.11   13.26
   4  -1  -1  289.03   14.04
   4  -1  -1  297.71   14.17
  -4   1   1  270.60   13.63
  -4   1   1  258.91   13.33
  -4   1   1  298.70   14.93
  -4   1   1  302.66   13.33
  -4   1   1  273.51   13.79
  -4   1   1  276.68   13.81
  -4   1   1  281.69   13.58
  -4   1   1  290.08   14.38
  -4   1   1  289.07   14.03
   3  -1  -1  237.47   11.29
   3  -1  -1  223.76   11.35
   3  -1  -1  227.90   11.53
   3  -1  -1  232.59   11.71
   3  -1  -1  231.18   12.10
   3  -1  -1  251.01   12.22
   3  -1  -1  238.24   11.58
   3  -1  -1  226.98   11.83
   3  -1  -1  222.14   12.39
   3  -1  -1  237.39   11.08
  -3   1   1  204.64   11.47
  -3   1   1  234.36   11.30
  -3   1   1  234.71   11.55
  -3   1   1  236.26   11.26
  -3   1   1  227.48   11.78
  -3   1   1  232.42   11.45
  -3   1   1  241.43   12.24
  -3   1   1  253.13   11.14
  -3   1   1  234.26   11.03
   2  -1  -1  207.98    9.62
   2  -1  -1  195.66    9.78
   2  -1  -1  199.09   10.19
   2  -1  -1  193.45   10.01
   2  -1  -1  190.45    9.53
   2  -1  -1  197.16    9.80
   2  -1  -1  199.75    9.34
   2  -1  -1  195.40    9.38
   2  -1  -1  193.48    9.25
  -2   1   1  191.19    9.49
  -2   1   1  195.77    9.73
  -2   1   1  200.13   10.01
  -2   1   1  191.21    9.36
  -2   1   1  189.45    9.57
  -2   1   1  199.98    9.22
  -2   1   1  193.68    9.67
  -2   1   1  195.40    9.27
  -2   1   1  195.18    9.40
   1  -1  -1    2.21    0.34
   1  -1  -1    2.90    0.48
   1  -1  -1    2.60    0.31
   1  -1  -1    2.39    0.61
   1  -1  -1    2.61    0.35
   1  -1  -1    3.55    0.66
   1  -1  -1    3.26    0.45
   1  -1  -1    2.04    0.55
   1  -1  -1    2.32    0.48
  -1   1   1    3.55    0.45
  -1   1   1    2.70    0.37
  -1   1   1    2.58    0.56
  -1   1   1    2.08    0.48
  -1   1   1    2.57    0.35
  -1   1   1    2.43    0.47
  -1   1   1    2.81    0.48
  -1   1   1    1.96    0.29
  -1  -1  -1   39.56    2.44
  -1  -1  -1   39.25    1.94
  -1  -1  -1   41.01    2.14
  -1  -1  -1   43.10    2.00
  -1  -1  -1   39.18    2.30
  -1  -1  -1   35.91    1.98
  -1  -1  -1   39.27    2.04
  -1  -1  -1   39.86    2.02
  -1  -1  -1   38.21    2.06
   1   1   1   38.95    2.08
   1   1   1   40.13    2.18
   1   1   1   36.66    2.26
   1   1   1   38.05    1.98
   1   1   1   39.44    1.94
   1   1   1   40.92    2.01
   1   1   1   38.88    2.25
   1   1   1   38.80    1.97
   1   1   1   38.82    2.04
  -3  -1  -1    8.15    1.26
  -3  -1  -1    6.96    0.95
  -3  -1  -1    8.71    0.74
  -3  -1  -1    6.94    0.91
  -3  -1  -1    9.44    1.80
  -3  -1  -1    7.42    0.99
  -3  -1  -1    7.08    1.37
  -3  -1  -1    6.60    0.69
  -3  -1  -1    8.28    1.02
   3   1   1    9.11    1.26
   3   1   1    8.16    1.12
   3   1   1    7.62    1.05
   3   1   1    6.46    0.58
   3   1   1   10.08    1.83
   3   1   1    8.98    1.35
   3   1   1    6.21    0.95
   3   1   1    6.28    1.25
   3   1   1    7.91    0.68
  -4  -1  -1  135.98    6.49
  -4  -1  -1  126.67    6.59
  -4  -1  -1  131.88    6.36
  -4  -1  -1  120.88    7.70
  -4  -1  -1  130.98    6.92
  -4  -1  -1  120.50    6.63
  -4  -1  -1  112.06    6.09
  -4  -1  -1  126.74    6.59
   4   1   1  120.45    6.24
   4   1   1  119.23    6.92
   4   1   1  128.18    7.19
   4   1   1  124.91    6.96
   4   1   1  122.98    6.78
   4   1   1  123.95    6.10
   4   1   1  121.53    7.81
   4   1   1  123.93    6.72
   4   1   1  133.51    6.74
   4   1   1  125.22    6.33
  -5  -1  -1    6.50    0.83
  -5  -1  -1    4.96    0.98
  -5  -1  -1    5.12    1.23
  -5  -1  -1    5.22    1.76
  -5  -1  -1    4.19    1.32
  -5  -1  -1    5.76    0.90
  -5  -1  -1    5.17    1.04
  -5  -1  -1    3.76    0.95
   5   1   1    7.69    1.56
   5   1   1    5.10    1.79
   5   1   1    3.39    1.15
   5   1   1    6.45    1.44
   5   1   1    4.50    1.10
   5   1   1    6.86    1.24
   5   1   1    5.08    0.74
   5   1   1    4.20    1.09
   5   1   1    5.83    0.93
  -6  -1  -1   84.12    6.55
  -6  -1  -1   88.60    4.86
  -6  -1  -1   82.51    6.08
  -6  -1  -1   90.63    4.56
   6   1   1   66.61    6.28
   6   1   1   83.22    5.18
   6   1   1   85.51    4.86
   6   1   1   83.18    5.71
   6   1   1   93.39    5.76
   6   1   1   82.48    5.43
   6   1   1   78.22    5.29
  -7  -1  -1   56.36    4.81
  -7  -1  -1   49.37    2.95
  -7  -1  -1   45.93    3.23
   7   1   1   41.70    3.65
   7   1   1   45.71    3.96
   7   1   1   45.20    3.81
   7   1   1   52.29    3.68
  -8  -1  -1   59.29    3.69
  -8  -1  -1   62.91    7.45
  -8  -1  -1   69.10    5.78
  -8  -1  -1   60.10    4.10
   8   1   1   62.17    4.19
   8   1   1   61.77    4.48
   8   1   1   62.00    5.04
   8   1   1   62.14    4.78
   8   1   1   68.57    5.05
   8   1   1   61.36    5.34
  -9  -1  -1    3.09    1.72
  -9  -1  -1    0.79    0.73
  -9  -1  -1    1.53    1.50
   9   1   1    1.09    1.26
   9   1   1    0.35    0.84
   9   1   1    0.69    0.84
   9   1   1    6.06    1.77
   9   1   1    1.54    0.95
   9   1   1    1.59    1.22
 -10  -1  -1   18.82    2.15
 -10  -1  -1   18.48    3.95
 -10  -1  -1   25.10    4.76
 -10  -1  -1   17.98    2.54
  10   1   1   19.82    3.00
  10   1   1   17.42    3.05
  10   1   1   22.14    3.65
  10   1   1   15.42    2.43
  10   1   1   19.98    3.96
 -11  -1  -1    0.68    1.31
 -11  -1  -1    0.55    1.28
 -11  -1  -1    0.76    0.61
 -11  -1  -1    0.16    0.66
  11   1   1   -0.10    0.75
  11   1   1   -0.18    1.08
  11   1   1   -0.86    0.54
 -12  -1  -1    3.34    1.35
 -12  -1  -1    3.10    1.03
 -12  -1  -1    1.34    0.81
 -12  -1  -1    2.89    1.99
 -12  -1  -1    7.51    3.03
  12   1   1    3.72    1.87
  12   1   1    2.16    1.85
  12   1   1    3.94    1.56
  12   1   1    3.31    1.57
  12   1   1    3.71    1.48
 -13  -1  -1    0.23    1.50
 -13  -1  -1    0.03    0.80
 -13  -1  -1    1.11    0.84
 -13  -1  -1    0.24    0.68
  13   1   1   -0.77    1.29
  13   1   1    0.07    0.87
  13   1   1    0.11    1.00
  13   1   1    1.20    1.61
  12  -2  -1    5.70    2.17
  12  -2  -1    1.50    1.81
  12  -2  -1    1.94    1.58
  12  -2  -1    1.99    1.45
 -12   2   1    2.50    1.21
 -12   2   1    0.41    0.75
 -12   2   1    1.02    1.11
 -12   2   1   -0.16    1.14
  11  -2  -1   14.63    3.06
  11  -2  -1   14.28    4.26
  11  -2  -1   17.19    3.51
  11  -2  -1   13.99    3.42
 -11   2   1   24.80    3.40
 -11   2   1   16.86    3.62
 -11   2   1   22.65    2.47
 -11   2   1   13.40    3.09
  10  -2  -1    0.68    0.71
  10  -2  -1    0.84    1.19
  10  -2  -1    1.35    1.18
  10  -2  -1    0.07    0.78
  10  -2  -1    0.35    1.73
 -10   2   1    0.74    0.79
 -10   2   1    2.03    1.47
 -10   2   1    1.87    0.81
   9  -2  -1    7.58    2.79
   9  -2  -1   10.93    2.47
   9  -2  -1   10.62    2.64
   9  -2  -1   11.82    2.37
   9  -2  -1   13.48    2.20
  -9   2   1   12.35    2.73
  -9   2   1   11.01    1.59
  -9   2   1   10.20    1.73
  -9   2   1   16.67    3.39
  -9   2   1   14.32    2.25
   8  -2  -1   12.88    2.65
   8  -2  -1   10.07    2.97
   8  -2  -1    8.38    2.14
   8  -2  -1    7.53    1.88
   8  -2  -1   12.13    1.95
  -8   2   1   12.76    2.71
  -8   2   1   11.87    1.55
  -8   2   1   11.11    1.85
  -8   2   1   10.64    2.39
  -8   2   1    8.21    1.43
   7  -2  -1    3.80    1.12
   7  -2  -1    4.02    1.47
   7  -2  -1    3.40    1.22
   7  -2  -1    7.46    2.27
   7  -2  -1    9.00    2.11
  -7   2   1    5.63    1.78
  -7   2   1    4.91    1.57
  -7   2   1    6.13    1.28
  -7   2   1    7.14    1.10
   6  -2  -1    4.54    1.04
   6  -2  -1    5.96    1.58
   6  -2  -1    4.11    1.19
   6  -2  -1    4.51    1.31
   6  -2  -1    4.49    1.83
   6  -2  -1    4.23    1.39
  -6   2   1    2.18    1.11
  -6   2   1    4.47    0.85
  -6   2   1    3.98    0.84
  -6   2   1    4.55    1.00
  -6   2   1    6.11    1.57
   5  -2  -1  124.20    8.46
   5  -2  -1  113.30    7.70
   5  -2  -1  121.12    6.70
   5  -2  -1  129.88    7.16
   5  -2  -1  116.78    7.98
   5  -2  -1  124.20    7.18
   5  -2  -1  124.36    7.72
   5  -2  -1  118.77    7.39
  -5   2   1  119.42    6.29
  -5   2   1  119.26    6.90
  -5   2   1  121.84    7.15
  -5   2   1  124.58    6.40
  -5   2   1  120.22    6.73
  -5   2   1  131.68    7.73
  -5   2   1  123.13    6.63
   4  -2  -1    0.81    0.60
   4  -2  -1    0.52    0.60
   4  -2  -1    0.10    0.45
   4  -2  -1   -0.30    0.45
   4  -2  -1   -0.47    0.30
   4  -2  -1    0.22    0.33
  -4   2   1    1.14    0.78
  -4   2   1   -0.18    0.27
  -4   2   1    0.04    0.21
  -4   2   1    0.60    0.47
  -4   2   1    0.23    0.44
  -4   2   1    0.25    0.31
  -4   2   1    0.71    0.48
  -4   2   1    0.45    0.31
   3  -2  -1   29.78    1.89
   3  -2  -1   30.34    3.31
   3  -2  -1   30.30    1.87
   3  -2  -1   31.39    2.83
   3  -2  -1   33.10    2.31
   3  -2  -1   30.72    2.09
   3  -2  -1   31.90    2.36
   3  -2  -1   28.37    2.52
  -3   2   1   28.52    2.42
  -3   2   1   29.83    1.85
  -3   2   1   28.07    2.15
  -3   2   1   27.22    2.19
  -3   2   1   30.85    1.99
  -3   2   1   32.45    2.14
  -3   2   1   30.00    1.89
  -3   2   1   25.30    2.25
  -3   2   1   30.82    2.19
   2  -2  -1  141.97    7.55
   2  -2  -1  138.07    7.76
   2  -2  -1  133.88    7.08
   2  -2  -1  139.83    6.73
   2  -2  -1  139.65    6.78
   2  -2  -1  144.32    6.78
   2  -2  -1  142.91    7.66
   2  -2  -1  137.72    7.09
   2  -2  -1  134.03    7.12
  -2   2   1  135.16    6.93
  -2   2   1  146.76    7.28
  -2   2   1  147.42    6.91
  -2   2   1  136.41    7.02
  -2   2   1  130.97    6.94
  -2   2   1  138.18    7.43
  -2   2   1  134.91    7.10
  -2   2   1  139.45    6.84
  -2   2   1  133.31    6.74
   0  -2  -1   36.87    1.95
   0  -2  -1   34.62    2.13
   0  -2  -1   34.06    1.85
   0  -2  -1   33.42    1.95
   0  -2  -1   33.59    2.01
   0  -2  -1   37.78    2.08
   0  -2  -1   36.20    1.89
   0  -2  -1   38.21    2.46
   0  -2  -1   33.18    2.56
   0   2   1   38.21    1.92
   0   2   1   37.05    2.04
   0   2   1   38.43    2.60
   0   2   1   35.69    2.35
   0   2   1   35.22    2.12
   0   2   1   37.93    1.97
   0   2   1   36.32    1.90
   0   2   1   34.29    1.93
   0   2   1   36.13    2.01
   0   2   1   33.74    1.84
  -1  -2  -1  264.49   12.88
  -1  -2  -1  272.78   13.43
  -1  -2  -1  280.78   13.42
  -1  -2  -1  279.62   13.00
  -1  -2  -1  279.50   13.82
   1   2   1  281.82   13.00
   1   2   1  265.95   13.71
   1   2   1  279.14   13.35
   1   2   1  284.62   13.04
   1   2   1  285.15   13.34
  -2  -2  -1   -0.05    0.10
  -2  -2  -1   -0.09    0.48
  -2  -2  -1    0.13    0.44
  -2  -2  -1   -0.20    0.38
  -2  -2  -1    0.27    0.21
  -2  -2  -1    0.20    0.49
  -2  -2  -1   -0.23    0.16
  -2  -2  -1    0.04    0.22
  -2  -2  -1    0.27    0.22
   2   2   1    0.16    0.38
   2   2   1    0.04    0.42
   2   2   1   -0.22    0.34
   2   2   1    0.16    0.22
   2   2   1   -0.08    0.16
   2   2   1   -0.34    0.38
   2   2   1    0.10    0.24
   2   2   1    0.04    0.22
   2   2   1   -0.03    0.12
   2   2   1    0.05    0.24
  -3  -2  -1  127.77    7.71
  -3  -2  -1  138.21    6.42
  -3  -2  -1  129.25    7.36
  -3  -2  -1  141.18    6.27
  -3  -2  -1  121.14    7.36
  -3  -2  -1  130.33    6.68
  -3  -2  -1  134.41    6.45
  -3  -2  -1  125.94    6.53
  -3  -2  -1  123.86    6.57
   3   2   1  124.18    6.69
   3   2   1  129.29    7.28
   3   2   1  132.65    6.70
   3   2   1  136.61    6.78
   3   2   1  125.96    6.65
   3   2   1  141.14    7.39
   3   2   1  130.11    6.36
   3   2   1  132.56    7.74
   3   2   1  128.36    6.46
  -4  -2  -1   30.92    2.25
  -4  -2  -1   33.12    2.10
  -4  -2  -1   27.89    1.78
  -4  -2  -1   33.51    2.02
  -4  -2  -1   35.42    2.42
  -4  -2  -1   30.70    2.72
  -4  -2  -1   36.12    2.23
  -4  -2  -1   32.10    2.96
  -4  -2  -1   39.16    3.45
   4   2   1   29.48    2.04
   4   2   1   30.40    2.75
   4   2   1   35.07    2.39
   4   2   1   43.60    4.63
   4   2   1   29.75    2.46
   4   2   1   32.44    2.42
   4   2   1   38.33    2.91
   4   2   1   29.40    1.92
   4   2   1   34.10    2.42
  -5  -2  -1  315.40   14.88
  -5  -2  -1  318.56   15.12
  -5  -2  -1  292.82   15.00
  -5  -2  -1  285.16   16.30
  -5  -2  -1  304.53   16.90
  -5  -2  -1  310.66   14.67
  -5  -2  -1  312.12   15.96
   5   2   1  299.08   15.90
   5   2   1  322.52   15.46
   5   2   1  308.21   15.30
   5   2   1  295.16   16.49
   5   2   1  332.72   15.51
   5   2   1  300.71   15.56
  -6  -2  -1   41.13    2.73
  -6  -2  -1   43.33    3.51
  -6  -2  -1   46.01    5.34
  -6  -2  -1   41.24    5.21
  -6  -2  -1   41.54    2.77
  -6  -2  -1   39.72    2.41
   6   2   1   39.48    3.34
   6   2   1   37.80    2.35
   6   2   1   43.59    3.29
   6   2   1   42.50    3.13
   6   2   1   39.84    3.18
   6   2   1   39.84    2.77
   6   2   1   39.99    5.24
   6   2   1   41.37    3.56
  -7  -2  -1   63.38    5.46
  -7  -2  -1   58.92    3.83
  -7  -2  -1   48.06    6.21
  -7  -2  -1   57.40    4.56
  -7  -2  -1   60.79    3.49
   7   2   1   62.36    3.90
   7   2   1   62.71    4.79
   7   2   1   63.98    4.35
   7   2   1   62.11    5.14
   7   2   1   63.38    4.58
   7   2   1   63.93    4.50
  -8  -2  -1    5.32    1.20
  -8  -2  -1    2.29    1.20
  -8  -2  -1    6.66    2.29
  -8  -2  -1    7.42    1.03
  -8  -2  -1    4.87    1.96
   8   2   1    3.80    1.25
   8   2   1    2.03    1.25
   8   2   1    3.49    1.21
   8   2   1    3.54    1.11
   8   2   1    5.29    1.21
   8   2   1    3.70    1.56
  -9  -2  -1   44.52    6.47
  -9  -2  -1   55.78    3.28
  -9  -2  -1   42.81    6.00
  -9  -2  -1   46.44    3.64
   9   2   1   44.61    3.89
   9   2   1   54.56    4.44
   9   2   1   49.62    5.72
   9   2   1   47.94    3.65
   9   2   1   54.58    4.65
   9   2   1   52.90    5.85
 -10  -2  -1   -0.01    1.19
 -10  -2  -1    0.00    0.95
 -10  -2  -1   -0.28    0.45
 -10  -2  -1    0.25    0.49
  10   2   1   -0.07    0.72
  10   2   1    0.73    0.86
  10   2   1    0.57    1.10
  10   2   1    0.17    0.60
  10   2   1    0.08    0.98
 -11  -2  -1    0.92    1.49
 -11  -2  -1    0.74    1.36
 -11  -2  -1    0.44    0.57
  11   2   1    1.09    0.91
  11   2   1   -0.32    0.68
  11   2   1    2.48    1.23
  11   2   1    0.26    1.25
  11   2   1   -0.11    0.98
 -12  -2  -1    0.35    1.33
 -12  -2  -1   -0.66    1.09
 -12  -2  -1    0.34    0.58
 -12  -2  -1    0.07    0.63
  12   2   1    0.40    0.99
  12   2   1    0.86    1.01
  12   2   1    1.59    1.04
  12   2   1    2.27    1.82
  12   2   1   -0.09    0.93
 -13  -2  -1    0.61    1.04
 -13  -2  -1    0.13    1.44
 -13  -2  -1    0.42    0.67
  13   2   1    1.76    1.22
  13   2   1    2.42    2.05
  13   2   1   -0.44    0.96
  13   2   1    1.87    1.56
  11  -3  -1   10.89    2.89
  11  -3  -1    7.40    2.45
  11  -3  -1    4.83    2.16
  11  -3  -1    4.80    2.70
 -11   3   1    5.10    1.34
 -11   3   1    4.43    1.69
 -11   3   1    5.95    1.51
 -11   3   1    3.26    1.33
  10  -3  -1    0.05    0.95
  10  -3  -1   -0.36    0.99
  10  -3  -1    0.44    0.94
 -10   3   1    0.77    0.96
 -10   3   1   -0.27    0.75
 -10   3   1   -0.60    0.54
 -10   3   1    0.45    0.75
 -10   3   1    0.03    0.53
   9  -3  -1    4.67    1.73
   9  -3  -1    9.40    2.42
   9  -3  -1    5.03    2.07
   9  -3  -1    3.30    2.09
  -9   3   1    4.82    1.89
  -9   3   1    4.02    1.33
  -9   3   1    6.88    1.48
  -9   3   1    3.19    1.24
  -9   3   1    4.57    1.55
   8  -3  -1   11.14    2.37
   8  -3  -1   10.40    3.10
   8  -3  -1   18.75    2.97
   8  -3  -1   17.06    3.37
  -8   3   1   12.96    2.78
  -8   3   1   15.68    2.05
  -8   3   1   15.33    1.87
  -8   3   1   12.81    2.37
  -8   3   1   25.71    2.96
   7  -3  -1    0.10    0.72
   7  -3  -1    0.19    0.77
   7  -3  -1    0.18    0.91
   7  -3  -1    0.57    0.81
  -7   3   1   -0.14    0.50
  -7   3   1    0.53    0.54
  -7   3   1    0.69    0.67
  -7   3   1    0.49    0.66
  -7   3   1   -0.31    0.46
   6  -3  -1    8.40    1.78
   6  -3  -1   12.91    2.56
   6  -3  -1    9.55    1.98
   6  -3  -1    8.21    1.76
   6  -3  -1   10.38    2.71
  -6   3   1   11.18    1.41
  -6   3   1    7.42    1.37
  -6   3   1    8.93    1.94
  -6   3   1   10.18    1.60
  -6   3   1   11.58    1.93
   5  -3  -1   21.94    2.76
   5  -3  -1   29.09    4.15
   5  -3  -1   22.04    2.67
   5  -3  -1   25.89    3.44
   5  -3  -1   29.39    3.10
  -5   3   1   20.11    2.17
  -5   3   1   21.00    1.72
  -5   3   1   22.30    1.81
  -5   3   1   19.65    2.68
   4  -3  -1  304.24   14.95
   4  -3  -1  267.30   15.76
   4  -3  -1  282.41   16.05
   4  -3  -1  301.62   15.66
   4  -3  -1  290.48   14.75
   4  -3  -1  292.59   14.86
  -4   3   1  284.61   14.98
  -4   3   1  291.73   14.15
  -4   3   1  293.04   14.42
  -4   3   1  296.11   14.59
  -4   3   1  298.36   14.20
  -4   3   1  302.42   15.00
  -4   3   1  290.67   14.32
   3  -3  -1    3.71    0.92
   3  -3  -1    2.82    0.56
   3  -3  -1    2.80    0.81
   3  -3  -1    4.60    1.35
   3  -3  -1    3.79    0.63
   3  -3  -1    3.88    1.20
   3  -3  -1    4.75    1.47
  -3   3   1    4.17    0.77
  -3   3   1    3.39    1.04
  -3   3   1    2.23    0.69
  -3   3   1    4.72    1.03
  -3   3   1    4.51    0.72
  -3   3   1    4.23    0.92
  -3   3   1    3.55    0.89
  -3   3   1    5.64    0.87
  -3   3   1    2.87    0.61
   2  -3  -1   45.66    2.65
   2  -3  -1   49.98    2.61
   2  -3  -1   46.75    2.71
   2  -3  -1   47.55    3.80
   2  -3  -1   52.24    3.13
   2  -3  -1   52.84    3.42
   2  -3  -1   54.74    3.93
   2  -3  -1   49.67    2.95
   2  -3  -1   48.46    3.11
   2  -3  -1   40.73    2.64
  -2   3   1   47.93    2.73
  -2   3   1   49.14    3.00
  -2   3   1   49.49    2.71
  -2   3   1   45.57    2.71
  -2   3   1   46.86    2.98
  -2   3   1   44.06    3.01
  -2   3   1   48.65    3.00
  -2   3   1   47.80    2.75
   1  -3  -1   51.24    2.65
   1  -3  -1   57.25    3.80
   1  -3  -1   50.64    2.78
   1  -3  -1   49.65    3.00
   1  -3  -1   51.70    3.04
   1  -3  -1   48.32    2.72
   1  -3  -1   44.39    2.72
   1  -3  -1   49.09    3.73
   1  -3  -1   45.75    2.74
   1  -3  -1   47.53    3.04
  -1   3   1   47.59    2.82
  -1   3   1   48.18    2.76
  -1   3   1   52.95    2.70
  -1   3   1   51.39    2.97
  -1   3   1   52.46    3.66
  -1   3   1   49.70    3.02
  -1   3   1   48.31    2.61
   0  -3  -1  122.38    6.19
   0  -3  -1  118.10    6.14
   0  -3  -1  111.99    5.95
   0  -3  -1  123.38    5.87
   0  -3  -1  122.86    6.01
   0  -3  -1  125.88    6.31
   0  -3  -1  120.00    5.78
   0  -3  -1  115.64    7.07
   0   3   1  124.47    6.17
   0   3   1  120.49    6.24
   0   3   1  123.22    5.89
   0   3   1  122.54    6.00
   0   3   1  115.94    5.77
   0   3   1  122.07    6.04
   0   3   1  117.56    5.93
   0   3   1  120.14    5.94
   0   3   1  115.28    6.90
  -1  -3  -1   61.13    3.34
  -1  -3  -1   64.82    3.38
  -1  -3  -1   64.44    4.43
  -1  -3  -1   66.57    3.80
  -1  -3  -1   66.75    3.21
  -1  -3  -1   64.26    4.03
  -1  -3  -1   63.47    3.06
  -1  -3  -1   62.76    3.28
  -1  -3  -1   61.83    3.12
   1   3   1   64.74    3.11
   1   3   1   63.11    3.68
   1   3   1   59.87    3.21
   1   3   1   63.00    3.66
   1   3   1   56.95    4.18
   1   3   1   65.11    3.40
   1   3   1   59.93    3.33
   1   3   1   62.97    3.27
  -2  -3  -1   18.67    1.29
  -2  -3  -1   20.12    2.32
  -2  -3  -1   18.27    2.20
  -2  -3  -1   17.95    1.11
  -2  -3  -1   17.13    1.20
  -2  -3  -1   16.84    1.04
  -2  -3  -1   16.57    1.96
  -2  -3  -1   17.63    1.08
  -2  -3  -1   18.02    1.32
  -2  -3  -1   18.62    2.62
   2   3   1   19.36    2.21
   2   3   1   17.51    1.30
   2   3   1   15.95    1.27
   2   3   1   15.99    1.12
   2   3   1   17.26    1.22
   2   3   1   17.40    1.04
   2   3   1   18.82    1.68
   2   3   1   22.26    2.74
  -3  -3  -1  110.38    6.86
  -3  -3  -1  117.28    6.48
  -3  -3  -1  111.66    5.35
  -3  -3  -1  105.87    5.57
  -3  -3  -1  108.10    6.75
  -3  -3  -1  101.17    5.48
  -3  -3  -1  103.59    6.51
  -3  -3  -1  111.58    5.34
   3   3   1  101.82    5.28
   3   3   1  106.46    5.92
   3   3   1  110.50    6.33
   3   3   1  113.77    5.75
   3   3   1  107.57    5.41
   3   3   1  107.99    5.61
   3   3   1  109.66    6.42
   3   3   1  107.77    6.58
  -4  -3  -1  135.69    7.33
  -4  -3  -1  143.68    6.77
  -4  -3  -1  140.84    7.18
  -4  -3  -1  147.87    8.55
  -4  -3  -1  144.36    8.52
  -4  -3  -1  137.99    6.96
  -4  -3  -1  143.90    7.00
  -4  -3  -1  144.84    7.22
  -4  -3  -1  140.94    8.79
   4   3   1  127.42    8.06
   4   3   1  145.26    7.45
   4   3   1  143.59    6.94
   4   3   1  140.98    7.43
   4   3   1  140.88    8.16
   4   3   1  132.74    8.21
   4   3   1  134.86    7.35
   4   3   1  139.15    7.35
   4   3   1  143.57    7.05
  -5  -3  -1   33.22    2.34
  -5  -3  -1   39.06    4.78
  -5  -3  -1   35.27    2.20
  -5  -3  -1   32.68    4.51
  -5  -3  -1   31.85    2.13
  -5  -3  -1   29.47    1.87
  -5  -3  -1   40.69    3.65
  -5  -3  -1   32.45    2.29
   5   3   1   36.23    4.53
   5   3   1   33.33    2.58
   5   3   1   33.14    2.52
   5   3   1   33.19    2.21
   5   3   1   33.63    2.64
   5   3   1   30.43    2.52
   5   3   1   38.14    4.18
  -6  -3  -1  242.92   14.16
  -6  -3  -1  249.19   12.15
  -6  -3  -1  242.85   13.65
  -6  -3  -1  243.35   14.61
  -6  -3  -1  238.44   12.07
  -6  -3  -1  241.14   11.72
   6   3   1  236.09   13.51
   6   3   1  256.00   12.75
   6   3   1  243.07   12.75
   6   3   1  248.28   12.93
   6   3   1  255.43   12.86
  -7  -3  -1   16.65    1.87
  -7  -3  -1   16.72    2.92
  -7  -3  -1   15.00    3.20
  -7  -3  -1   25.62    4.38
  -7  -3  -1   16.10    1.34
   7   3   1   18.41    2.45
   7   3   1   15.34    2.38
   7   3   1   20.99    3.31
   7   3   1   19.17    2.62
   7   3   1   17.24    2.51
  -8  -3  -1   19.56    3.30
  -8  -3  -1   20.32    3.97
  -8  -3  -1   17.72    1.49
  -8  -3  -1   15.65    1.99
  -8  -3  -1   25.59    4.58
   8   3   1   19.83    2.79
   8   3   1   19.50    2.29
   8   3   1   18.60    2.97
   8   3   1   18.05    2.76
   8   3   1   23.03    3.75
   8   3   1   20.66    2.75
  -9  -3  -1   26.28    2.81
  -9  -3  -1   26.64    4.78
  -9  -3  -1   29.34    4.14
  -9  -3  -1   23.23    4.77
  -9  -3  -1   22.12    1.87
   9   3   1   26.17    2.86
   9   3   1   20.74    3.04
   9   3   1   23.95    3.35
   9   3   1   24.83    3.42
   9   3   1   25.45    3.64
 -10  -3  -1   31.66    6.05
 -10  -3  -1   32.43    5.59
 -10  -3  -1   30.17    2.30
 -10  -3  -1   32.77    3.44
  10   3   1   25.85    3.78
  10   3   1   29.92    4.03
  10   3   1   32.43    2.90
  10   3   1   31.29    4.46
  10   3   1   34.49    4.12
 -11  -3  -1    5.58    2.85
 -11  -3  -1    2.68    1.20
 -11  -3  -1    3.12    1.93
 -11  -3  -1    5.42    1.11
  11   3   1    6.10    1.66
  11   3   1    5.38    2.17
  11   3   1    5.17    1.40
  11   3   1    3.60    1.67
  11   3   1    3.42    1.83
 -12  -3  -1    1.87    1.05
 -12  -3  -1    1.04    0.73
 -12  -3  -1    1.18    1.68
 -12  -3  -1    1.28    1.78
  12   3   1    0.93    1.53
  12   3   1    2.11    1.09
  12   3   1   -0.51    0.56
  12   3   1    0.10    0.93
  12   3   1    0.25    1.29
 -13  -3  -1    1.09    1.72
 -13  -3  -1    0.82    0.95
 -13  -3  -1    1.14    0.84
  13   3   1   -0.04    0.82
  13   3   1    2.36    1.71
  13   3   1   -1.02    1.01
  13   3   1    0.45    1.13
  11  -4  -1    0.63    1.35
  11  -4  -1   -0.70    1.34
  11  -4  -1    1.71    2.16
  11  -4  -1   -0.32    0.81
 -11   4   1    1.50    0.92
 -11   4   1   -0.36    0.69
 -11   4   1    0.46    0.80
  10  -4  -1    0.75    1.39
  10  -4  -1    0.46    1.43
  10  -4  -1    0.46    1.09
 -10   4   1   -0.41    0.50
 -10   4   1    0.82    1.15
 -10   4   1    0.87    0.86
 -10   4   1    0.53    0.73
 -10   4   1   -1.32    0.44
   9  -4  -1    0.89    1.24
   9  -4  -1   -0.34    0.65
   9  -4  -1   -0.90    0.70
   9  -4  -1   -0.25    0.99
  -9   4   1    1.62    0.93
  -9   4   1   -0.81    0.68
  -9   4   1    1.00    0.81
  -9   4   1    0.32    0.66
  -9   4   1    0.46    0.55
   8  -4  -1    3.30    1.82
   8  -4  -1    5.33    1.75
   8  -4  -1    2.32    1.32
  -8   4   1    3.38    1.39
  -8   4   1    1.85    0.87
  -8   4   1    3.85    1.24
  -8   4   1    2.36    1.02
   7  -4  -1   22.58    3.25
   7  -4  -1   16.68    3.40
   7  -4  -1   20.41    4.44
   7  -4  -1   26.60    3.35
   7  -4  -1   26.43    3.64
  -7   4   1   24.05    2.59
  -7   4   1   23.47    3.24
  -7   4   1   25.41    2.82
  -7   4   1   23.42    2.10
  -7   4   1   24.40    2.78
   6  -4  -1   18.72    2.64
   6  -4  -1   14.54    3.08
   6  -4  -1   18.64    3.89
   6  -4  -1   22.43    3.09
   6  -4  -1   24.88    3.10
  -6   4   1   14.32    2.38
  -6   4   1   20.83    2.34
  -6   4   1   19.30    2.20
  -6   4   1   21.90    1.98
  -6   4   1   20.34    1.83
   5  -4  -1  117.90    8.85
   5  -4  -1  122.29    7.14
   5  -4  -1  125.52    7.54
   5  -4  -1  120.31    6.25
   5  -4  -1  131.09    8.51
   5  -4  -1  128.35    7.52
  -5   4   1  124.62    6.67
  -5   4   1  116.46    6.60
  -5   4   1  117.22    6.80
  -5   4   1  132.48    7.85
  -5   4   1  125.94    6.71
   4  -4  -1   39.91    4.68
   4  -4  -1   39.99    4.81
   4  -4  -1   41.90    5.19
   4  -4  -1   40.01    2.38
   4  -4  -1   44.64    3.09
   4  -4  -1   42.23    3.27
   4  -4  -1   37.22    3.16
  -4   4   1   37.05    2.54
  -4   4   1   39.42    2.68
  -4   4   1   41.56    3.12
  -4   4   1   41.11    2.70
  -4   4   1   41.21    2.77
   3  -4  -1  269.11   14.90
   3  -4  -1  259.16   14.60
   3  -4  -1  259.65   13.18
   3  -4  -1  280.13   13.84
   3  -4  -1  270.02   13.76
   3  -4  -1  263.23   15.08
   3  -4  -1  264.73   13.41
   3  -4  -1  277.01   12.89
  -3   4   1  261.66   13.56
  -3   4   1  269.06   12.98
  -3   4   1  280.33   13.57
  -3   4   1  281.74   13.20
  -3   4   1  258.86   13.12
  -3   4   1  277.93   13.19
   2  -4  -1   16.08    1.93
   2  -4  -1   15.49    1.87
   2  -4  -1   12.71    1.09
   2  -4  -1   12.62    1.17
   2  -4  -1   17.93    2.83
   2  -4  -1   18.07    3.01
   2  -4  -1   14.59    1.45
   2  -4  -1   14.44    1.96
   2  -4  -1   14.59    1.33
  -2   4   1   13.22    1.22
  -2   4   1   14.63    1.73
  -2   4   1   13.38    1.16
  -2   4   1   11.29    1.46
  -2   4   1   19.27    1.97
  -2   4   1   10.77    2.06
  -2   4   1   14.23    1.22
  -2   4   1   15.24    1.80
   1  -4  -1  278.20   15.52
   1  -4  -1  291.90   14.25
   1  -4  -1  286.55   13.65
   1  -4  -1  273.06   13.87
   1  -4  -1  285.50   14.17
   1  -4  -1  295.67   13.87
   1  -4  -1  297.57   15.44
   1  -4  -1  289.80   14.36
   1  -4  -1  294.35   13.94
   1  -4  -1  278.28   13.74
  -1   4   1  279.87   13.89
  -1   4   1  290.27   13.70
  -1   4   1  296.59   15.26
  -1   4   1  296.99   13.84
  -1   4   1  306.39   14.57
  -1   4   1  281.61   13.68
  -1   4   1  300.93   13.95
  -1   4   1  285.93   14.16
   0  -4  -1   31.72    2.81
   0  -4  -1   24.33    2.01
   0  -4  -1   25.38    1.49
   0  -4  -1   30.77    3.74
   0  -4  -1   26.68    1.98
   0  -4  -1   23.85    1.92
   0  -4  -1   25.28    1.66
   0  -4  -1   23.94    1.73
   0  -4  -1   23.47    1.69
   0   4   1   27.01    1.75
   0   4   1   23.56    1.46
   0   4   1   22.80    1.71
   0   4   1   26.58    1.69
   0   4   1   22.84    1.88
   0   4   1   28.19    1.80
   0   4   1   24.34    1.61
   0   4   1   25.10    1.97
   0   4   1   26.61    3.31
  -1  -4  -1   26.39    1.70
  -1  -4  -1   25.95    1.47
  -1  -4  -1   27.86    3.11
  -1  -4  -1   23.97    1.71
  -1  -4  -1   25.43    1.38
  -1  -4  -1   23.93    1.72
  -1  -4  -1   26.32    2.22
  -1  -4  -1   24.98    1.57
  -1  -4  -1   30.50    3.77
  -1  -4  -1   24.93    2.10
   1   4   1   28.43    1.64
   1   4   1   26.17    1.79
   1   4   1   25.21    2.00
   1   4   1   26.27    1.66
   1   4   1   23.55    1.70
   1   4   1   27.71    2.02
   1   4   1   27.12    1.45
   1   4   1   26.47    3.41
   1   4   1   24.68    1.98
  -2  -4  -1    0.16    0.22
  -2  -4  -1    0.44    0.18
  -2  -4  -1    0.25    0.27
  -2  -4  -1    0.69    0.69
  -2  -4  -1   -0.37    0.55
  -2  -4  -1    0.24    0.18
  -2  -4  -1    0.20    0.44
  -2  -4  -1    0.45    0.26
  -2  -4  -1    0.06    0.24
  -2  -4  -1    0.80    0.62
   2   4   1    0.46    0.27
   2   4   1   -0.25    0.33
   2   4   1    0.01    0.55
   2   4   1    0.10    0.13
   2   4   1    0.09    0.27
   2   4   1    0.29    0.42
   2   4   1    0.03    0.22
   2   4   1   -0.10    0.26
  -3  -4  -1    1.45    0.32
  -3  -4  -1    0.91    0.31
  -3  -4  -1    1.63    0.93
  -3  -4  -1    0.89    0.34
  -3  -4  -1   -0.02    0.59
  -3  -4  -1    1.70    0.51
  -3  -4  -1    1.49    0.89
  -3  -4  -1    1.19    0.43
  -3  -4  -1    1.30    0.81
   3   4   1    1.44    0.46
   3   4   1    0.71    0.41
   3   4   1    1.70    0.76
   3   4   1    1.17    0.42
   3   4   1    3.10    1.33
   3   4   1    1.21    0.29
   3   4   1    1.85    0.44
   3   4   1    0.15    0.55
  -4  -4  -1    2.58    0.50
  -4  -4  -1    2.13    1.11
  -4  -4  -1    1.48    0.98
  -4  -4  -1    1.99    0.55
  -4  -4  -1    3.09    0.55
  -4  -4  -1    2.40    1.29
  -4  -4  -1    1.73    1.01
  -4  -4  -1    2.40    0.62
   4   4   1    1.11    0.52
   4   4   1    3.90    1.37
   4   4   1    2.24    0.99
   4   4   1    3.05    0.63
   4   4   1    2.26    0.63
   4   4   1    3.51    0.84
   4   4   1    2.89    0.49
   4   4   1    2.82    0.75
  -5  -4  -1  213.91   10.89
  -5  -4  -1  231.08   13.27
  -5  -4  -1  217.38   10.70
  -5  -4  -1  221.79   10.41
  -5  -4  -1  218.70   12.79
  -5  -4  -1  240.56   12.96
  -5  -4  -1  215.23   10.61
   5   4   1  209.19   11.21
   5   4   1  217.30   11.29
   5   4   1  221.23   11.23
   5   4   1  223.59   10.76
   5   4   1  214.15   11.29
   5   4   1  217.50   12.19
   5   4   1  219.52   12.53
  -6  -4  -1   14.52    1.31
  -6  -4  -1   13.39    1.08
  -6  -4  -1   13.60    2.86
  -6  -4  -1   14.08    1.52
  -6  -4  -1   12.49    2.72
  -6  -4  -1   23.17    4.04
   6   4   1   13.99    1.97
   6   4   1   11.67    1.87
   6   4   1   13.68    1.62
   6   4   1   19.04    2.32
   6   4   1   16.17    2.11
   6   4   1   26.57    3.88
  -7  -4  -1   45.26    3.03
  -7  -4  -1   49.34    6.04
  -7  -4  -1   62.15    5.06
  -7  -4  -1   59.40    7.07
  -7  -4  -1   49.05    2.78
  -7  -4  -1   48.77    3.22
   7   4   1   49.06    3.80
   7   4   1   51.39    3.92
   7   4   1   49.51    3.73
   7   4   1   39.54    3.56
  -8  -4  -1    8.83    1.34
  -8  -4  -1    5.94    0.91
  -8  -4  -1    3.17    1.80
  -8  -4  -1    5.52    1.92
  -8  -4  -1    7.71    2.64
   8   4   1    5.67    1.88
   8   4   1    8.97    1.79
   8   4   1    7.05    1.75
   8   4   1    7.24    1.65
  -9  -4  -1   17.55    3.45
  -9  -4  -1   16.78    1.51
  -9  -4  -1   20.76    2.41
  -9  -4  -1   28.18    4.98
  -9  -4  -1   19.28    4.52
   9   4   1   18.64    2.90
   9   4   1   21.28    3.01
   9   4   1   18.70    3.05
   9   4   1   18.89    2.52
   9   4   1   17.67    2.93
 -10  -4  -1   10.53    1.39
 -10  -4  -1    9.84    2.73
 -10  -4  -1    9.54    1.85
 -10  -4  -1    8.72    3.29
 -10  -4  -1    5.04    2.24
  10   4   1   19.55    3.20
  10   4   1   14.99    2.29
  10   4   1   12.48    2.70
  10   4   1    9.56    2.08
  10   4   1   10.88    2.38
 -11  -4  -1    0.15    0.94
 -11  -4  -1    2.77    1.16
 -11  -4  -1    5.54    2.73
 -11  -4  -1    1.75    2.03
 -11  -4  -1    0.62    0.63
  11   4   1    3.95    1.52
  11   4   1    1.00    1.08
  11   4   1    1.66    0.98
  11   4   1    2.92    1.68
  11   4   1    1.01    1.09
 -12  -4  -1    2.18    2.15
 -12  -4  -1    1.87    1.09
 -12  -4  -1   -0.11    1.66
 -12  -4  -1    1.23    0.71
  12   4   1    0.49    0.99
  12   4   1    1.01    1.51
  12   4   1    0.64    0.84
  12   4   1    1.05    0.98
  12   4   1    0.67    0.99
 -13  -4  -1   10.91    1.65
 -13  -4  -1    3.35    2.46
 -13  -4  -1    5.18    2.73
 -13  -4  -1   12.45    2.43
  13   4   1    6.19    2.51
  13   4   1   11.77    3.15
  13   4   1   13.48    3.28
  13   4   1   15.71    3.11
  10  -5  -1   -0.39    0.91
  10  -5  -1    0.55    1.89
  10  -5  -1    0.21    1.00
  10  -5  -1   -1.29    1.02
 -10   5   1    1.63    1.01
 -10   5   1    0.45    0.84
 -10   5   1    0.58    0.77
   9  -5  -1    4.51    2.50
   9  -5  -1    5.44    2.06
   9  -5  -1    5.38    1.78
   9  -5  -1    4.22    0.94
   9  -5  -1    5.81    2.46
  -9   5   1    6.65    1.89
  -9   5   1    4.76    1.25
  -9   5   1    4.82    1.34
  -9   5   1    5.57    1.26
   8  -5  -1   11.41    1.40
   8  -5  -1   11.05    2.96
   8  -5  -1   11.30    2.75
   8  -5  -1    5.86    2.84
   8  -5  -1    9.86    2.42
  -8   5   1   10.31    1.80
  -8   5   1   10.86    1.71
  -8   5   1   10.74    2.13
  -8   5   1    8.51    1.44
  -8   5   1    9.84    1.92
   7  -5  -1   17.46    2.53
   7  -5  -1   15.43    3.74
   7  -5  -1   13.88    1.34
   7  -5  -1   13.09    2.60
   7  -5  -1   18.01    3.03
   7  -5  -1   13.52    3.73
  -7   5   1   17.16    1.97
  -7   5   1   14.56    2.40
  -7   5   1   15.99    2.02
  -7   5   1   14.55    2.06
  -7   5   1   17.23    2.33
   6  -5  -1   27.41    4.96
   6  -5  -1   27.61    3.65
   6  -5  -1   37.27    4.20
   6  -5  -1   29.13    4.70
  -6   5   1   29.71    2.44
  -6   5   1   31.29    2.54
  -6   5   1   30.50    2.62
  -6   5   1   24.89    3.14
  -6   5   1   33.81    3.76
   5  -5  -1    9.15    1.10
   5  -5  -1   11.48    2.14
   5  -5  -1    8.38    2.66
   5  -5  -1    8.17    2.47
   5  -5  -1    8.27    1.79
   5  -5  -1    9.14    1.67
  -5   5   1    7.77    1.34
  -5   5   1   10.29    1.45
  -5   5   1   10.68    1.30
  -5   5   1    9.89    1.47
   4  -5  -1  124.87    7.11
   4  -5  -1  146.62    7.89
   4  -5  -1  129.67    7.68
   4  -5  -1  114.37    8.93
   4  -5  -1  127.20    6.49
   4  -5  -1  127.99    8.91
  -4   5   1  130.24    6.94
  -4   5   1  133.74    7.32
  -4   5   1  117.07    6.82
  -4   5   1  126.37    6.92
   3  -5  -1   -0.12    0.49
   3  -5  -1    0.23    0.32
   3  -5  -1   -0.33    0.61
   3  -5  -1    0.23    0.41
   3  -5  -1    0.12    0.53
   3  -5  -1    0.60    0.94
   3  -5  -1   -0.05    0.35
  -3   5   1   -0.08    0.27
  -3   5   1    0.06    0.36
  -3   5   1   -0.19    0.23
  -3   5   1   -0.14    0.26
   2  -5  -1  120.76    6.02
   2  -5  -1  109.39    7.88
   2  -5  -1  110.54    6.07
   2  -5  -1  109.31    6.54
   2  -5  -1  114.78    6.67
   2  -5  -1  107.66    5.77
   2  -5  -1  119.59    8.01
  -2   5   1  114.78    6.13
  -2   5   1  112.32    6.00
  -2   5   1  105.28    6.38
  -2   5   1  121.19    6.20
  -2   5   1  115.67    5.92
   1  -5  -1    0.52    0.36
   1  -5  -1    0.90    0.54
   1  -5  -1    1.40    0.37
   1  -5  -1    1.46    1.06
   1  -5  -1    1.01    0.50
   1  -5  -1    0.73    0.47
   1  -5  -1    1.89    1.10
   1  -5  -1    1.40    0.61
  -1   5   1    0.75    0.40
  -1   5   1    0.63    0.40
  -1   5   1    1.00    0.52
  -1   5   1    0.96    0.51
  -1   5   1    0.77    0.34
  -1   5   1    1.24    0.45
  -1   5   1    0.95    0.42
  -1   5   1    0.58    0.30
   0  -5  -1   55.58    3.47
   0  -5  -1   51.69    4.32
   0  -5  -1   46.43    3.04
   0  -5  -1   56.25    4.76
   0  -5  -1   49.85    2.86
   0  -5  -1   44.11    3.37
   0  -5  -1   48.80    3.37
   0  -5  -1   48.28    2.67
   0   5   1   51.90    2.92
   0   5   1   55.49    3.43
   0   5   1   47.95    3.32
   0   5   1   47.73    3.02
   0   5   1   52.15    3.10
   0   5   1   47.19    3.01
   0   5   1   54.20    2.99
   0   5   1   50.05    2.68
  -1  -5  -1   24.91    1.49
  -1  -5  -1   25.00    1.62
  -1  -5  -1   36.42    4.02
  -1  -5  -1   25.68    1.80
  -1  -5  -1   23.77    1.80
  -1  -5  -1   21.11    3.53
  -1  -5  -1   28.68    2.44
  -1  -5  -1   30.99    2.45
   1   5   1   23.43    1.43
   1   5   1   22.37    2.04
   1   5   1   23.59    1.69
   1   5   1   26.03    1.86
   1   5   1   27.37    1.72
   1   5   1   23.86    2.09
   1   5   1   27.67    2.32
   1   5   1   26.75    1.91
  -2  -5  -1  139.85    7.51
  -2  -5  -1  150.85    7.39
  -2  -5  -1  157.00    9.59
  -2  -5  -1  151.19    8.74
  -2  -5  -1  143.49    8.45
  -2  -5  -1  142.96    7.04
  -2  -5  -1  153.97    8.85
  -2  -5  -1  145.96    6.97
  -2  -5  -1  140.28    7.24
   2   5   1  136.12    8.03
   2   5   1  153.15    7.58
   2   5   1  146.51    7.37
   2   5   1  151.93    7.60
   2   5   1  147.60    7.98
  -3  -5  -1    3.54    1.36
  -3  -5  -1    6.18    1.98
  -3  -5  -1    4.69    1.47
  -3  -5  -1    4.10    0.55
  -3  -5  -1    4.53    0.75
  -3  -5  -1    4.96    0.70
  -3  -5  -1    5.34    1.38
  -3  -5  -1    4.89    0.63
  -3  -5  -1    4.66    0.86
   3   5   1    5.55    0.59
   3   5   1    5.67    0.93
   3   5   1    5.29    0.77
   3   5   1    5.77    1.01
   3   5   1    4.74    0.91
   3   5   1    6.58    1.34
  -4  -5  -1   49.84    2.74
  -4  -5  -1   46.89    3.15
  -4  -5  -1   48.95    2.68
  -4  -5  -1   48.22    4.02
  -4  -5  -1   50.53    4.35
  -4  -5  -1   38.20    5.12
  -4  -5  -1   47.73    4.07
   4   5   1   54.04    3.20
   4   5   1   44.90    2.79
   4   5   1   45.87    3.69
   4   5   1   48.13    2.66
   4   5   1   51.21    3.24
   4   5   1   48.02    3.21
   4   5   1   50.34    3.35
  -5  -5  -1   12.99    1.56
  -5  -5  -1   14.15    3.19
  -5  -5  -1   19.28    3.59
  -5  -5  -1   13.90    2.83
  -5  -5  -1   14.29    1.20
  -5  -5  -1   16.59    2.97
  -5  -5  -1   13.90    1.10
   5   5   1   14.51    1.27
   5   5   1   12.02    1.70
   5   5   1   11.87    1.73
   5   5   1   16.11    1.97
   5   5   1   13.16    1.82
  -6  -5  -1   93.83    4.97
  -6  -5  -1   90.62    7.07
  -6  -5  -1   81.30    4.85
  -6  -5  -1   79.60    4.62
  -6  -5  -1   83.23    7.16
  -6  -5  -1   91.17    7.13
   6   5   1  112.25    6.35
   6   5   1   97.35    5.59
   6   5   1   88.72    4.92
   6   5   1   94.40    5.64
   6   5   1   88.45    5.56
  -7  -5  -1   12.34    1.58
  -7  -5  -1    9.39    1.04
  -7  -5  -1   11.50    1.35
  -7  -5  -1   10.21    2.75
  -7  -5  -1   19.47    4.10
   7   5   1    9.69    1.80
   7   5   1    9.72    1.89
   7   5   1   10.18    1.87
   7   5   1    8.58    1.36
  -8  -5  -1    1.70    1.57
  -8  -5  -1    2.07    0.76
  -8  -5  -1    2.40    1.57
  -8  -5  -1    1.93    1.45
  -8  -5  -1    2.12    0.55
   8   5   1    1.63    0.85
   8   5   1    3.64    1.34
   8   5   1    2.69    1.09
  -9  -5  -1   -0.68    0.95
  -9  -5  -1    1.50    0.52
  -9  -5  -1    0.04    0.99
  -9  -5  -1   -0.51    0.84
  -9  -5  -1    0.72    0.59
   9   5   1    0.77    0.93
   9   5   1    1.16    0.91
   9   5   1   -0.54    0.42
   9   5   1   -0.06    0.63
 -10  -5  -1   42.28    5.88
 -10  -5  -1   44.78    2.84
 -10  -5  -1   43.62    3.52
 -10  -5  -1   40.57    6.65
 -10  -5  -1   45.25    7.36
  10   5   1   39.64    4.68
  10   5   1   50.59    5.31
  10   5   1   41.99    4.66
  10   5   1   51.73    4.67
 -11  -5  -1    6.77    2.39
 -11  -5  -1    4.12    2.59
 -11  -5  -1    7.23    1.68
 -11  -5  -1    6.57    2.83
 -11  -5  -1    6.19    1.05
  11   5   1    5.20    1.66
  11   5   1    6.39    2.09
  11   5   1    4.94    1.78
  11   5   1    5.13    1.47
 -12  -5  -1    1.71    2.40
 -12  -5  -1    3.62    0.93
 -12  -5  -1    4.52    2.72
 -12  -5  -1    1.01    0.95
 -12  -5  -1    4.84    2.28
  12   5   1    1.14    1.24
  12   5   1    2.50    1.32
  12   5   1    5.26    2.04
  12   5   1    2.20    1.29
  12   5   1    4.68    2.02
 -13  -5  -1    0.06    0.57
 -13  -5  -1    0.04    1.52
 -13  -5  -1   -0.30    0.76
  13   5   1   -0.77    0.83
  13   5   1    0.05    0.87
  13   5   1    0.33    1.27
  13   5   1    0.46    1.16
  10  -6  -1    2.25    2.11
  10  -6  -1    0.25    1.28
  10  -6  -1   -0.36    1.09
  10  -6  -1    3.61    2.87
 -10   6   1   -0.50    0.66
 -10   6   1   -0.37    0.72
 -10   6   1    0.00    0.81
   9  -6  -1   19.96    3.74
   9  -6  -1   21.50    5.23
   9  -6  -1   15.07    3.98
   9  -6  -1   23.69    4.21
  -9   6   1   21.87    3.04
  -9   6   1   15.00    2.44
  -9   6   1   18.42    2.48
   8  -6  -1    7.59    2.22
   8  -6  -1    7.08    2.09
   8  -6  -1    3.31    2.41
   8  -6  -1    5.52    2.43
  -8   6   1    5.39    1.56
  -8   6   1    7.53    1.59
  -8   6   1    4.78    1.37
  -8   6   1   11.77    2.15
   7  -6  -1   21.94    4.50
   7  -6  -1   37.53    4.66
   7  -6  -1   27.88    5.89
   7  -6  -1   33.27    4.42
   7  -6  -1   34.66    2.51
   7  -6  -1   33.29    2.79
  -7   6   1   33.20    3.69
  -7   6   1   38.29    3.09
  -7   6   1   34.86    2.93
  -7   6   1   38.57    3.22
   6  -6  -1    6.08    1.36
   6  -6  -1    7.48    1.96
   6  -6  -1    4.34    2.11
   6  -6  -1    8.63    2.11
   6  -6  -1    7.28    1.05
   6  -6  -1    6.71    2.66
  -6   6   1    7.28    1.51
  -6   6   1    6.95    1.36
  -6   6   1    3.86    1.17
  -6   6   1    8.19    1.76
   5  -6  -1   28.76    3.62
   5  -6  -1   24.54    3.38
   5  -6  -1   24.29    4.50
   5  -6  -1   23.94    2.21
   5  -6  -1   14.52    3.75
   5  -6  -1   22.78    1.74
  -5   6   1   23.61    2.49
  -5   6   1   22.93    2.59
  -5   6   1   24.46    2.18
   4  -6  -1    1.18    1.24
   4  -6  -1    3.99    0.82
   4  -6  -1    4.70    1.42
   4  -6  -1    5.88    1.51
   4  -6  -1    3.18    1.85
   4  -6  -1    5.26    1.19
  -4   6   1    4.96    1.15
  -4   6   1    4.06    1.08
  -4   6   1    4.74    0.98
  -4   6   1    2.41    0.79
   3  -6  -1   39.59    3.23
   3  -6  -1   34.77    3.10
   3  -6  -1   34.56    2.36
   3  -6  -1   31.79    4.84
   3  -6  -1   43.17    5.76
   3  -6  -1   29.50    2.47
  -3   6   1   31.45    2.59
  -3   6   1   31.47    2.35
  -3   6   1   32.97    2.56
  -3   6   1   32.86    2.53
   2  -6  -1   50.79    6.31
   2  -6  -1   47.38    3.06
   2  -6  -1   41.26    2.64
   2  -6  -1   42.84    2.99
   2  -6  -1   48.52    3.67
   2  -6  -1   46.84    3.60
   2  -6  -1   42.99    3.44
   2  -6  -1   64.99    6.87
  -2   6   1   45.58    2.82
  -2   6   1   44.92    3.08
  -2   6   1   47.89    3.08
  -2   6   1   45.00    2.98
   1  -6  -1   24.31    2.18
   1  -6  -1   22.09    3.96
   1  -6  -1   24.15    3.99
   1  -6  -1   29.11    2.60
   1  -6  -1   28.71    2.37
   1  -6  -1   27.20    2.00
   1  -6  -1   32.18    2.60
   1  -6  -1   26.98    1.73
  -1   6   1   25.64    1.83
  -1   6   1   25.28    2.07
  -1   6   1   26.79    2.01
  -1   6   1   30.05    2.07
  -1   6   1   24.67    2.05
   0  -6  -1    4.89    1.71
   0  -6  -1    4.60    1.15
   0  -6  -1    4.10    1.14
   0  -6  -1    4.04    1.02
   0  -6  -1    4.27    1.14
   0  -6  -1    3.85    1.77
   0  -6  -1    4.77    0.65
   0   6   1    4.32    0.84
   0   6   1    3.31    0.83
   0   6   1    4.63    0.63
   0   6   1    4.18    0.79
   0   6   1    5.84    0.99
   0   6   1    3.74    1.03
   0   6   1    6.02    0.97
  -1  -6  -1  287.23   13.96
  -1  -6  -1  291.60   15.93
  -1  -6  -1  298.21   14.86
  -1  -6  -1  278.99   13.42
  -1  -6  -1  288.28   14.91
  -1  -6  -1  300.66   16.78
  -1  -6  -1  292.57   14.04
   1   6   1  286.21   13.77
   1   6   1  286.96   13.38
   1   6   1  287.99   13.82
   1   6   1  279.09   14.47
   1   6   1  285.70   14.09
   1   6   1  271.14   13.97
   1   6   1  272.73   14.24
  -2  -6  -1    1.22    0.81
  -2  -6  -1    1.22    0.29
  -2  -6  -1    1.52    1.27
  -2  -6  -1    1.65    0.37
  -2  -6  -1    1.50    1.14
  -2  -6  -1    1.48    0.90
  -2  -6  -1    1.25    0.48
  -2  -6  -1    1.83    0.51
   2   6   1    1.82    0.66
   2   6   1    1.34    0.51
   2   6   1    1.21    0.58
   2   6   1    2.03    0.58
  -3  -6  -1  440.44   22.13
  -3  -6  -1  432.66   19.93
  -3  -6  -1  438.40   23.36
  -3  -6  -1  426.64   19.84
  -3  -6  -1  434.28   22.26
  -3  -6  -1  430.70   21.71
  -3  -6  -1  417.37   19.99
   3   6   1  439.90   20.14
   3   6   1  417.17   20.56
   3   6   1  421.70   20.56
   3   6   1  401.95   20.32
  -4  -6  -1    5.19    1.79
  -4  -6  -1    4.96    1.84
  -4  -6  -1    4.70    0.76
  -4  -6  -1    4.29    1.87
  -4  -6  -1    4.47    0.87
  -4  -6  -1    3.60    0.59
  -4  -6  -1    3.35    1.21
  -4  -6  -1    4.93    0.68
   4   6   1    2.58    0.83
   4   6   1    4.13    0.88
   4   6   1    4.21    1.01
   4   6   1    3.28    0.53
   4   6   1    3.99    0.76
  -5  -6  -1  191.37    9.53
  -5  -6  -1  204.38   11.85
  -5  -6  -1  190.54    9.87
  -5  -6  -1  191.71   11.99
  -5  -6  -1  204.93   12.80
   5   6   1  185.32   10.09
   5   6   1  204.82   10.50
   5   6   1  193.36   10.24
   5   6   1  197.34    9.67
   5   6   1  188.92   10.25
  -6  -6  -1   33.22    2.21
  -6  -6  -1   30.11    5.18
  -6  -6  -1   29.25    4.72
  -6  -6  -1   29.66    1.96
  -6  -6  -1   29.03    4.82
   6   6   1   33.12    2.24
   6   6   1   30.98    2.77
   6   6   1   28.50    2.62
   6   6   1   29.26    2.71
  -7  -6  -1   29.49    4.93
  -7  -6  -1   19.77    1.46
  -7  -6  -1   30.13    5.39
  -7  -6  -1   24.50    4.53
  -7  -6  -1   22.04    1.63
  -7  -6  -1   22.02    1.85
   7   6   1   21.33    1.80
   7   6   1   23.61    2.85
   7   6   1   22.73    2.83
   7   6   1   22.73    2.77
   7   6   1   25.45    3.08
  -8  -6  -1    3.89    1.98
  -8  -6  -1    2.78    0.96
  -8  -6  -1    0.68    1.23
  -8  -6  -1    1.43    1.43
  -8  -6  -1    3.28    0.64
   8   6   1    0.67    0.73
   8   6   1    3.07    1.17
   8   6   1    3.47    1.31
  -9  -6  -1    4.89    2.77
  -9  -6  -1    5.34    0.87
  -9  -6  -1    7.14    1.37
  -9  -6  -1    7.64    3.04
  -9  -6  -1    6.54    2.57
   9   6   1    4.58    1.54
   9   6   1    5.69    1.73
   9   6   1    8.63    2.03
   9   6   1    7.72    1.96
 -10  -6  -1    1.35    1.76
 -10  -6  -1    1.81    2.03
 -10  -6  -1    0.82    1.30
 -10  -6  -1    0.16    0.57
 -10  -6  -1    0.94    0.51
  10   6   1    2.43    1.33
  10   6   1    0.77    1.06
  10   6   1    0.14    0.82
  10   6   1    0.32    0.95
 -11  -6  -1    6.90    1.53
 -11  -6  -1   10.64    1.34
 -11  -6  -1    5.95    3.14
 -11  -6  -1    9.49    3.55
  11   6   1   12.58    2.67
  11   6   1   13.44    3.00
  11   6   1    5.86    1.89
  11   6   1    7.20    2.07
 -12  -6  -1   -0.23    0.62
 -12  -6  -1    3.09    2.85
 -12  -6  -1    0.12    1.12
 -12  -6  -1    0.29    0.51
 -12  -6  -1    0.79    1.42
  12   6   1   -0.02    0.88
  12   6   1    1.23    1.30
  12   6   1    0.75    1.02
  12   6   1   -0.31    0.76
  12   6   1    0.13    1.09
 -13  -6  -1   12.75    3.55
 -13  -6  -1   24.66    3.34
 -13  -6  -1   22.78    1.92
 -13  -6  -1   17.64    5.16
 -13  -6  -1   11.38    3.80
  13   6   1   16.67    3.13
  13   6   1   17.62    3.77
  13   6   1   20.87    3.16
  13   6   1   15.83    3.39
   9  -7  -1    4.54    2.00
   9  -7  -1    3.96    2.90
   9  -7  -1    3.64    2.33
   9  -7  -1    1.66    1.51
  -9   7   1    4.92    1.56
  -9   7   1    3.96    1.34
  -9   7   1    4.71    1.50
   8  -7  -1   38.10    5.03
   8  -7  -1   32.40    5.92
   8  -7  -1   37.07    4.99
   8  -7  -1   37.80    7.17
  -8   7   1   35.26    3.91
  -8   7   1   38.43    3.28
  -8   7   1   31.39    3.64
   7  -7  -1    2.08    2.02
   7  -7  -1    2.24    1.36
   7  -7  -1    1.21    0.46
   7  -7  -1    1.64    1.28
   7  -7  -1    0.98    1.54
  -7   7   1    1.41    0.90
  -7   7   1    0.62    0.74
  -7   7   1    2.10    1.05
  -7   7   1    3.01    1.20
   6  -7  -1   74.92    5.62
   6  -7  -1   61.91    8.79
   6  -7  -1   54.96    3.71
   6  -7  -1   60.77    7.93
   6  -7  -1   61.45    3.50
   6  -7  -1   65.07    5.32
  -6   7   1   59.41    4.32
  -6   7   1   66.95    4.41
  -6   7   1   51.13    4.12
  -6   7   1   64.87    4.54
   5  -7  -1    2.99    2.11
   5  -7  -1    3.94    1.02
   5  -7  -1    2.78    1.28
   5  -7  -1    1.03    1.51
   5  -7  -1    3.61    1.45
   5  -7  -1    2.03    0.63
  -5   7   1    3.33    1.03
  -5   7   1    1.49    0.89
  -5   7   1    2.52    0.93
   4  -7  -1   22.90    3.20
   4  -7  -1   22.46    1.82
   4  -7  -1   23.61    2.13
   4  -7  -1   22.92    4.73
   4  -7  -1   22.18    3.18
   4  -7  -1   21.16    4.30
  -4   7   1   19.50    2.36
  -4   7   1   19.75    2.24
  -4   7   1   18.94    2.34
  -4   7   1   24.23    2.64
   3  -7  -1    6.78    1.59
   3  -7  -1    7.47    1.35
   3  -7  -1    5.98    1.17
   3  -7  -1    5.51    1.51
   3  -7  -1    5.71    2.32
  -3   7   1    7.57    1.23
  -3   7   1    7.70    1.35
  -3   7   1    7.60    1.32
  -3   7   1    7.33    1.36
   2  -7  -1   11.06    1.98
   2  -7  -1    7.12    2.55
   2  -7  -1   10.67    2.03
   2  -7  -1   10.84    1.70
   2  -7  -1    6.58    2.42
  -2   7   1   12.99    1.72
  -2   7   1   10.20    1.27
  -2   7   1    7.97    1.42
  -2   7   1    9.53    1.43
   1  -7  -1   30.28    5.03
   1  -7  -1   34.85    5.05
   1  -7  -1   25.76    2.06
   1  -7  -1   27.90    2.48
   1  -7  -1   24.72    1.70
   1  -7  -1   26.21    2.85
   1  -7  -1   23.85    3.00
   1  -7  -1   30.03    3.20
  -1   7   1   27.94    2.27
  -1   7   1   21.28    1.94
  -1   7   1   27.15    2.08
  -1   7   1   25.67    2.18
  -1   7   1   28.02    1.94
  -1   7   1   27.42    1.81
   0  -7  -1   26.89    1.66
   0  -7  -1   33.55    4.86
   0  -7  -1   29.14    5.09
   0  -7  -1   27.39    3.08
   0  -7  -1   32.75    3.50
   0  -7  -1   26.90    2.27
   0  -7  -1   22.15    2.85
   0   7   1   22.77    1.97
   0   7   1   26.51    1.66
   0   7   1   26.34    2.15
   0   7   1   24.56    2.13
   0   7   1   24.84    1.96
   0   7   1   26.97    2.03
  -1  -7  -1    0.28    0.54
  -1  -7  -1    2.02    1.35
  -1  -7  -1    2.69    0.39
  -1  -7  -1    3.21    1.74
  -1  -7  -1    0.96    0.80
  -1  -7  -1    2.52    0.71
  -1  -7  -1    2.33    0.45
   1   7   1    2.78    0.45
   1   7   1    2.27    0.77
   1   7   1    2.10    0.57
   1   7   1    2.98    0.82
   1   7   1    1.50    0.68
  -2  -7  -1  150.36   10.04
  -2  -7  -1  149.83    7.51
  -2  -7  -1  158.74    9.49
  -2  -7  -1  161.97   11.09
  -2  -7  -1  154.97    7.39
  -2  -7  -1  141.86    8.02
  -2  -7  -1  162.50    9.29
   2   7   1  168.02    8.37
   2   7   1  154.08    7.87
   2   7   1  155.12    8.32
   2   7   1  160.00    8.05
  -3  -7  -1    0.19    0.78
  -3  -7  -1    0.02    0.23
  -3  -7  -1    0.32    0.62
  -3  -7  -1    0.00    0.19
  -3  -7  -1   -0.14    0.24
  -3  -7  -1    0.50    0.86
  -3  -7  -1    2.43    1.70
   3   7   1   -0.23    0.28
   3   7   1    0.08    0.43
   3   7   1    0.23    0.40
   3   7   1   -0.40    0.34
  -4  -7  -1  158.49    8.23
  -4  -7  -1  170.61   10.71
  -4  -7  -1  154.07    8.60
  -4  -7  -1  161.23   10.59
  -4  -7  -1  171.57    8.19
  -4  -7  -1  161.11   10.22
  -4  -7  -1  171.00   11.82
  -4  -7  -1  164.94    8.23
   4   7   1  179.80    9.11
   4   7   1  179.96    9.12
   4   7   1  177.26    8.49
   4   7   1  166.82    8.81
  -5  -7  -1   11.76    1.20
  -5  -7  -1   10.11    1.14
  -5  -7  -1   10.85    0.98
  -5  -7  -1   11.24    3.14
  -5  -7  -1   12.09    3.04
  -5  -7  -1   11.92    2.57
  -5  -7  -1   11.68    2.62
   5   7   1   10.36    1.73
   5   7   1    9.96    1.14
   5   7   1   11.75    1.89
   5   7   1    9.43    1.64
   5   7   1   11.80    1.68
   5   7   1   11.05    1.40
  -6  -7  -1  127.71    9.08
  -6  -7  -1  102.57    5.44
  -6  -7  -1  103.97    7.74
  -6  -7  -1  121.30    9.17
  -6  -7  -1   92.26    5.18
  -6  -7  -1  104.99    8.15
   6   7   1  107.39    6.43
   6   7   1   95.58    5.48
   6   7   1   97.97    6.21
  -7  -7  -1   10.07    1.20
  -7  -7  -1   13.63    1.05
  -7  -7  -1   13.57    3.53
  -7  -7  -1    7.68    2.97
  -7  -7  -1   12.81    1.49
  -7  -7  -1   22.46    4.80
   7   7   1   13.48    2.16
   7   7   1   10.25    1.92
   7   7   1   10.84    1.50
   7   7   1   12.67    2.14
   7   7   1   11.03    1.95
  -8  -7  -1    2.61    0.69
  -8  -7  -1    3.80    2.14
  -8  -7  -1    5.07    2.28
  -8  -7  -1    3.59    0.64
  -8  -7  -1    3.77    2.36
   8   7   1    2.93    0.85
   8   7   1    5.21    1.50
   8   7   1    3.96    1.34
   8   7   1    2.58    1.09
   8   7   1    2.91    1.29
  -9  -7  -1   19.03    4.36
  -9  -7  -1   23.05    1.63
  -9  -7  -1   27.66    6.03
  -9  -7  -1   31.25    6.06
  -9  -7  -1   21.62    2.43
   9   7   1   18.80    3.01
   9   7   1   20.46    3.21
   9   7   1   26.06    3.50
   9   7   1   21.53    3.19
 -10  -7  -1   20.64    1.64
 -10  -7  -1   26.34    5.87
 -10  -7  -1   20.52    4.50
 -10  -7  -1   24.00    5.25
 -10  -7  -1   24.16    2.69
  10   7   1   21.39    3.41
  10   7   1   25.29    3.66
  10   7   1   27.40    3.67
  10   7   1   27.02    3.69
 -11  -7  -1    1.19    0.83
 -11  -7  -1    2.42    2.48
 -11  -7  -1    2.70    1.98
 -11  -7  -1    1.01    0.50
 -11  -7  -1   -0.51    1.47
  11   7   1    2.33    1.35
  11   7   1    1.77    1.36
  11   7   1    1.01    1.11
  11   7   1    0.78    1.00
 -12  -7  -1   -0.48    1.30
 -12  -7  -1    0.99    0.59
 -12  -7  -1   -0.05    1.37
 -12  -7  -1    0.62    0.78
 -12  -7  -1    1.16    2.00
  12   7   1    1.79    1.48
  12   7   1    1.94    1.34
  12   7   1    0.84    1.15
  12   7   1   -0.55    0.98
  12   7   1    0.12    0.95
 -13  -7  -1   -1.08    2.08
 -13  -7  -1    0.93    1.61
 -13  -7  -1    4.91    2.94
 -13  -7  -1    0.59    0.86
  13   7   1   -0.88    0.76
  13   7   1    1.60    1.62
  13   7   1    0.85    1.18
  13   7   1   -0.78    0.83
   8  -8  -1    1.50    2.12
   8  -8  -1    1.97    2.24
   8  -8  -1    2.92    1.67
  -8   8   1    1.96    1.12
  -8   8   1    1.22    0.95
  -8   8   1    4.82    1.62
   7  -8  -1   14.62    4.34
   7  -8  -1   13.77    4.40
   7  -8  -1    9.66    2.55
   7  -8  -1   14.27    3.05
  -7   8   1   14.17    2.39
  -7   8   1   15.93    2.35
  -7   8   1   15.55    2.46
   6  -8  -1    4.84    2.79
   6  -8  -1    2.06    1.20
   6  -8  -1    6.23    2.14
   6  -8  -1    3.53    2.42
  -6   8   1    5.12    1.41
  -6   8   1    3.64    1.23
  -6   8   1    3.14    1.06
  -6   8   1    6.93    1.62
   5  -8  -1   39.05    4.72
   5  -8  -1   37.50    2.50
   5  -8  -1   38.52    6.89
   5  -8  -1   33.01    2.54
   5  -8  -1   40.36    6.59
   5  -8  -1   40.15    4.85
  -5   8   1   47.57    3.49
  -5   8   1   49.29    3.53
  -5   8   1   35.59    3.00
   4  -8  -1   10.02    3.34
   4  -8  -1    9.34    3.19
   4  -8  -1    5.93    1.82
   4  -8  -1   13.15    1.86
   4  -8  -1   13.24    2.90
   4  -8  -1   10.17    1.46
  -4   8   1    8.34    1.57
  -4   8   1   11.44    1.89
  -4   8   1    9.67    1.63
  -4   8   1   10.03    1.60
   3  -8  -1   13.41    3.83
   3  -8  -1   17.97    2.86
   3  -8  -1   15.42    2.08
   3  -8  -1   16.97    2.79
   3  -8  -1   17.01    4.14
  -3   8   1   15.97    2.15
  -3   8   1   10.97    1.85
  -3   8   1   16.39    1.88
  -3   8   1   15.41    1.99
   2  -8  -1    1.14    0.66
   2  -8  -1    0.95    0.67
   2  -8  -1    2.11    1.06
   2  -8  -1    0.31    0.96
   2  -8  -1    0.50    0.56
   2  -8  -1    2.02    1.42
  -2   8   1   -0.04    0.44
  -2   8   1    0.93    0.64
  -2   8   1    0.81    0.44
  -2   8   1    0.31    0.59
  -2   8   1    1.05    0.58
   1  -8  -1   35.32    2.26
   1  -8  -1   39.85    5.84
   1  -8  -1   33.78    3.12
   1  -8  -1   35.86    5.95
   1  -8  -1   37.93    3.39
   1  -8  -1   40.61    3.63
   1  -8  -1   43.04    2.89
  -1   8   1   37.69    2.72
  -1   8   1   35.26    2.49
  -1   8   1   39.38    2.40
  -1   8   1   37.74    2.93
  -1   8   1   35.95    2.72
  -1   8   1   39.94    3.01
   0  -8  -1   17.77    3.78
   0  -8  -1   17.77    2.72
   0  -8  -1   17.82    1.26
   0  -8  -1   17.68    2.71
   0  -8  -1   25.55    5.08
   0   8   1   19.11    2.19
   0   8   1   17.99    1.64
   0   8   1   18.74    2.57
   0   8   1   15.28    1.22
   0   8   1   18.20    1.98
  -1  -8  -1   76.42    3.86
  -1  -8  -1   67.79    6.51
  -1  -8  -1   73.13    3.97
  -1  -8  -1   71.30    5.54
  -1  -8  -1   79.89    5.67
   1   8   1   82.37    4.86
   1   8   1   79.83    4.57
   1   8   1   83.30    4.57
   1   8   1   79.13    3.95
  -2  -8  -1   21.08    1.42
  -2  -8  -1   21.47    3.38
  -2  -8  -1   21.99    3.22
  -2  -8  -1   22.63    1.33
  -2  -8  -1   25.93    4.42
  -2  -8  -1   26.02    2.70
   2   8   1   23.06    2.76
   2   8   1   23.19    1.82
   2   8   1   18.40    2.05
   2   8   1   21.96    2.37
  -3  -8  -1  116.48    5.58
  -3  -8  -1  121.03    7.81
  -3  -8  -1  113.62    5.70
  -3  -8  -1  108.03   10.12
  -3  -8  -1  121.77    8.63
  -3  -8  -1  120.69    8.14
   3   8   1  113.68    6.32
   3   8   1  101.50    6.43
   3   8   1  111.62    6.07
  -4  -8  -1    3.79    1.81
  -4  -8  -1    0.30    1.26
  -4  -8  -1    4.93    2.10
  -4  -8  -1    3.67    0.58
  -4  -8  -1    2.83    0.61
  -4  -8  -1    2.21    1.23
   4   8   1    4.24    1.09
   4   8   1    1.65    0.83
   4   8   1    3.37    0.79
   4   8   1    3.34    0.92
  -5  -8  -1    8.44    2.42
  -5  -8  -1   10.34    1.16
  -5  -8  -1   11.91    3.03
  -5  -8  -1   10.17    1.11
  -5  -8  -1    7.60    2.41
   5   8   1   13.31    1.88
   5   8   1    8.81    1.61
   5   8   1   10.10    1.75
   5   8   1    9.11    0.99
   5   8   1    9.68    1.37
  -6  -8  -1    0.94    1.16
  -6  -8  -1    3.26    1.56
  -6  -8  -1    2.21    0.59
  -6  -8  -1   -0.12    1.21
   6   8   1    1.41    0.62
   6   8   1    2.98    1.02
   6   8   1    2.69    1.00
   6   8   1    2.89    1.05
  -7  -8  -1    1.78    1.32
  -7  -8  -1    1.05    1.19
  -7  -8  -1    1.71    2.01
  -7  -8  -1    1.42    0.49
  -7  -8  -1    3.23    0.77
   7   8   1    3.11    0.87
   7   8   1    2.50    1.10
   7   8   1    2.26    1.03
   7   8   1    2.01    1.03
  -8  -8  -1    8.19    3.04
  -8  -8  -1    9.75    3.38
  -8  -8  -1   11.94    1.84
  -8  -8  -1   11.11    1.01
  -8  -8  -1   11.36    3.92
   8   8   1   14.58    2.48
   8   8   1   12.80    2.25
   8   8   1   10.07    2.15
   8   8   1   11.68    2.22
   8   8   1   12.74    1.68
  -9  -8  -1   18.22    2.16
  -9  -8  -1   23.73    5.62
  -9  -8  -1   18.33    1.39
  -9  -8  -1   23.65    5.45
  -9  -8  -1   11.42    3.65
   9   8   1   18.12    2.85
   9   8   1   15.23    2.78
   9   8   1   19.08    3.02
   9   8   1   18.03    2.98
 -10  -8  -1    6.87    2.85
 -10  -8  -1    7.09    3.79
 -10  -8  -1    4.84    0.81
 -10  -8  -1    8.62    1.54
 -10  -8  -1    8.80    3.67
  10   8   1    7.83    2.13
  10   8   1    5.91    1.88
  10   8   1    7.60    2.08
  10   8   1    7.07    1.98
 -11  -8  -1   30.21    5.90
 -11  -8  -1   21.96    1.64
 -11  -8  -1   23.11    2.83
 -11  -8  -1    9.93    3.81
  11   8   1   22.40    3.54
  11   8   1   19.67    3.46
  11   8   1   23.73    3.77
  11   8   1   24.06    3.92
 -12  -8  -1   -0.70    1.10
 -12  -8  -1    1.72    0.97
 -12  -8  -1   -0.08    0.38
 -12  -8  -1   -0.28    1.31
 -12  -8  -1   -0.90    1.60
  12   8   1   -0.23    0.93
  12   8   1    0.86    1.21
  12   8   1    1.53    1.43
  12   8   1   -0.23    0.87
 -13  -8  -1   -0.39    1.62
 -13  -8  -1    6.51    4.14
 -13  -8  -1    2.34    1.11
 -13  -8  -1    5.08    2.72
  13   8   1    0.13    1.30
  13   8   1    3.31    1.52
  13   8   1    3.85    1.68
  13   8   1    0.34    1.14
   7  -9  -1    2.96    2.59
   7  -9  -1   -0.70    0.77
   7  -9  -1   -1.00    1.02
   7  -9  -1   -0.50    0.84
  -7   9   1   -0.23    0.75
  -7   9   1    0.27    0.68
   6  -9  -1    4.32    2.57
   6  -9  -1    0.95    2.01
   6  -9  -1    2.99    1.72
   6  -9  -1    0.76    1.13
  -6   9   1    3.94    1.36
  -6   9   1    3.51    1.23
  -6   9   1    4.35    1.42
   5  -9  -1    0.28    1.50
   5  -9  -1    3.30    2.20
   5  -9  -1    0.21    0.86
   5  -9  -1    0.31    1.05
  -5   9   1    0.24    0.66
  -5   9   1    1.78    0.89
  -5   9   1   -0.64    0.43
  -5   9   1    0.57    0.96
   4  -9  -1    7.75    3.22
   4  -9  -1    3.30    2.39
   4  -9  -1    5.34    1.92
   4  -9  -1    5.51    1.18
   4  -9  -1    4.11    0.99
   4  -9  -1    3.56    1.54
  -4   9   1    4.52    1.27
  -4   9   1    3.35    1.03
  -4   9   1    4.23    1.29
  -4   9   1    4.36    1.24
  -4   9   1    3.51    1.23
   3  -9  -1   10.13    2.27
   3  -9  -1    9.81    2.16
   3  -9  -1   11.91    3.94
   3  -9  -1    9.93    1.94
   3  -9  -1   13.02    3.91
  -3   9   1    7.98    1.56
  -3   9   1    6.61    1.47
  -3   9   1   11.47    1.93
  -3   9   1   12.30    1.84
  -3   9   1    9.73    1.45
   2  -9  -1   28.92    2.57
   2  -9  -1   30.79    2.85
   2  -9  -1   28.29    3.92
   2  -9  -1   28.05    5.36
   2  -9  -1   23.85    5.31
  -2   9   1   31.23    3.24
  -2   9   1   30.85    2.52
  -2   9   1   28.97    2.17
  -2   9   1   32.93    2.67
   1  -9  -1    3.01    1.25
   1  -9  -1    2.95    1.26
   1  -9  -1    5.15    1.52
   1  -9  -1    2.93    2.13
   1  -9  -1    2.80    0.59
   1  -9  -1    5.23    2.72
  -1   9   1    3.66    1.10
  -1   9   1    6.12    1.30
  -1   9   1    2.31    0.85
  -1   9   1    3.63    1.10
  -1   9   1    2.34    0.60
   0  -9  -1   78.04    5.96
   0  -9  -1   79.48    4.76
   0  -9  -1   77.09    9.77
   0  -9  -1   93.78    6.49
   0  -9  -1   82.79    7.76
   0   9   1   95.79    5.65
   0   9   1   89.67    5.13
   0   9   1   83.58    5.37
   0   9   1   91.58    5.20
  -1  -9  -1   13.35    3.49
  -1  -9  -1   17.60    3.04
  -1  -9  -1   12.07    3.87
  -1  -9  -1   12.88    2.69
  -1  -9  -1   14.16    0.98
  -1  -9  -1   14.07    1.07
   1   9   1   15.58    1.06
   1   9   1   20.03    2.09
   1   9   1   15.04    1.98
   1   9   1   15.74    2.06
   1   9   1   13.03    2.01
  -2  -9  -1   11.07    2.61
  -2  -9  -1   12.36    2.52
  -2  -9  -1   24.22    4.70
  -2  -9  -1   11.44    0.92
  -2  -9  -1   11.25    0.81
  -2  -9  -1   12.77    3.92
   2   9   1   11.94    1.58
   2   9   1    9.93    1.73
   2   9   1   10.58    1.69
   2   9   1    9.12    1.43
  -3  -9  -1   27.99    5.46
  -3  -9  -1   21.75    3.89
  -3  -9  -1   23.56    1.56
  -3  -9  -1   24.02    1.45
  -3  -9  -1   22.48    4.30
  -3  -9  -1   28.05    3.96
   3   9   1   24.99    2.80
   3   9   1   23.48    2.11
   3   9   1   25.65    2.03
   3   9   1   23.83    2.58
  -4  -9  -1    0.97    1.63
  -4  -9  -1    0.73    0.99
  -4  -9  -1    0.04    0.76
  -4  -9  -1    0.07    0.70
   4   9   1    0.13    0.39
   4   9   1    0.26    0.51
   4   9   1    0.44    0.44
  -5  -9  -1    0.90    1.48
  -5  -9  -1    1.02    1.21
  -5  -9  -1    1.18    0.41
  -5  -9  -1    4.10    1.98
  -5  -9  -1    0.83    0.40
  -5  -9  -1    2.50    1.45
   5   9   1    1.61    0.87
   5   9   1    2.43    0.98
   5   9   1    0.59    0.58
   5   9   1    1.45    0.60
  -6  -9  -1    1.13    1.32
  -6  -9  -1    0.27    1.18
  -6  -9  -1    1.74    0.56
  -6  -9  -1    2.57    1.83
  -6  -9  -1    0.81    1.21
   6   9   1    2.11    0.75
   6   9   1    3.22    1.23
   6   9   1    3.05    1.08
   6   9   1    0.34    0.61
  -7  -9  -1    2.67    0.73
  -7  -9  -1    2.65    1.77
  -7  -9  -1    2.21    1.80
  -7  -9  -1    3.14    2.20
  -7  -9  -1    5.65    2.84
   7   9   1    2.35    1.14
   7   9   1    3.95    1.41
   7   9   1    3.14    1.14
   7   9   1    1.92    1.03
   7   9   1    2.99    0.86
  -8  -9  -1    7.33    1.27
  -8  -9  -1    7.66    2.85
  -8  -9  -1   16.47    4.80
  -8  -9  -1    8.28    3.44
  -8  -9  -1   11.18    1.18
   8   9   1    9.44    1.96
   8   9   1   10.48    2.15
   8   9   1   12.58    2.36
   8   9   1    8.38    1.40
   8   9   1    8.45    2.01
  -9  -9  -1   15.66    4.66
  -9  -9  -1   16.89    2.07
  -9  -9  -1   16.10    1.29
  -9  -9  -1   21.72    4.90
  -9  -9  -1   15.47    5.08
   9   9   1   13.12    2.55
   9   9   1   16.40    2.91
   9   9   1   13.89    2.65
   9   9   1   15.80    2.73
   9   9   1   16.83    2.02
 -10  -9  -1   26.11    5.78
 -10  -9  -1   30.80    1.95
 -10  -9  -1   25.26    5.43
 -10  -9  -1   21.32    5.63
 -10  -9  -1   31.41    3.17
  10   9   1   31.85    4.21
  10   9   1   27.82    3.89
  10   9   1   26.00    3.89
  10   9   1   30.70    4.18
 -11  -9  -1    1.04    0.82
 -11  -9  -1    1.52    2.03
 -11  -9  -1    0.48    0.43
 -11  -9  -1    0.77    1.78
 -11  -9  -1   -0.24    1.69
  11   9   1    0.22    0.95
  11   9   1    0.11    0.95
  11   9   1    0.30    1.02
  11   9   1    0.56    1.22
 -12  -9  -1   18.50    5.10
 -12  -9  -1   22.75    5.43
 -12  -9  -1   16.45    2.43
 -12  -9  -1   11.00    4.26
  12   9   1   16.83    3.33
  12   9   1   14.55    3.16
  12   9   1   10.60    2.65
   6 -10  -1    4.14    1.97
   6 -10  -1   -0.90    1.52
   6 -10  -1    3.15    1.97
   6 -10  -1   -0.16    1.54
  -6  10   1    3.15    1.31
  -6  10   1    2.82    1.22
  -6  10   1    2.55    1.13
   5 -10  -1    2.17    1.47
   5 -10  -1    5.17    3.30
   5 -10  -1    1.22    1.23
   5 -10  -1    2.52    2.39
  -5  10   1    1.75    0.88
  -5  10   1    1.38    0.98
  -5  10   1    1.15    0.98
  -5  10   1    0.93    1.02
   4 -10  -1    6.44    1.08
   4 -10  -1    8.39    2.19
   4 -10  -1    7.05    3.58
   4 -10  -1    7.12    3.52
   4 -10  -1   10.40    2.56
  -4  10   1    7.24    1.75
  -4  10   1    7.75    1.75
  -4  10   1    7.57    1.54
  -4  10   1   10.93    2.07
  -4  10   1    5.36    1.24
   3 -10  -1    2.04    0.90
   3 -10  -1    2.06    2.00
   3 -10  -1    0.96    1.06
   3 -10  -1    1.82    2.17
   3 -10  -1    1.25    1.23
  -3  10   1    1.18    0.71
  -3  10   1    2.74    0.84
  -3  10   1    3.58    1.24
  -3  10   1    1.38    0.78
  -3  10   1    2.52    1.04
   2 -10  -1    1.01    0.82
   2 -10  -1    1.65    1.28
   2 -10  -1    1.88    1.74
   2 -10  -1    0.76    1.69
   2 -10  -1   -0.62    0.46
  -2  10   1   -0.63    0.54
  -2  10   1    0.35    0.59
  -2  10   1   -0.40    0.26
  -2  10   1    0.22    0.64
  -2  10   1    0.15    0.58
   1 -10  -1   33.39    4.56
   1 -10  -1   38.62    6.92
   1 -10  -1   33.19    4.19
   1 -10  -1   46.71    7.22
   1 -10  -1   31.06    2.02
   1 -10  -1   32.98    4.01
  -1  10   1   30.38    2.07
  -1  10   1   33.06    2.95
  -1  10   1   29.22    2.61
  -1  10   1   31.11    2.58
  -1  10   1   26.43    3.14
   0 -10  -1    9.07    3.78
   0 -10  -1    4.74    2.48
   0 -10  -1   13.68    3.05
   0 -10  -1   13.96    2.64
   0  10   1    7.09    1.23
   0  10   1    9.85    1.67
   0  10   1   11.28    1.89
   0  10   1   10.32    1.86
   0  10   1    7.39    1.38
  -1 -10  -1   93.74    6.99
  -1 -10  -1   85.92    9.91
  -1 -10  -1   92.57    6.90
  -1 -10  -1   86.35    4.55
  -1 -10  -1   90.83    4.47
  -1 -10  -1   97.04   11.45
   1  10   1   96.40    5.85
   1  10   1   95.37    5.49
   1  10   1   86.46    5.38
   1  10   1  101.39    6.03
   1  10   1   86.74    4.52
  -2 -10  -1    0.24    1.42
  -2 -10  -1   -0.34    0.65
  -2 -10  -1    0.10    1.25
  -2 -10  -1    0.13    0.21
  -2 -10  -1   -0.71    0.72
  -2 -10  -1    0.19    0.23
   2  10   1    0.58    0.48
   2  10   1    1.16    0.59
   2  10   1    2.51    0.98
   2  10   1    0.00    0.51
  -3 -10  -1   82.51    4.23
  -3 -10  -1   90.09    6.93
  -3 -10  -1  106.26   11.91
  -3 -10  -1   80.24    4.33
  -3 -10  -1   84.62    7.09
  -3 -10  -1   88.03    7.90
   3  10   1   93.50    5.37
   3  10   1   86.68    5.65
   3  10   1   85.91    5.53
   3  10   1   85.93    5.06
  -4 -10  -1    1.00    1.21
  -4 -10  -1    1.82    1.58
  -4 -10  -1    1.78    1.44
  -4 -10  -1    4.45    2.32
  -5 -10  -1    6.45    0.85
  -5 -10  -1   10.46    2.84
  -5 -10  -1    6.49    2.40
  -5 -10  -1    5.73    0.90
  -5 -10  -1   11.23    4.10
  -5 -10  -1    8.44    2.77
   5  10   1    7.35    1.58
   5  10   1    7.71    1.31
   5  10   1   11.25    2.01
   5  10   1    4.63    1.23
  -6 -10  -1    6.46    0.96
  -6 -10  -1    3.95    2.23
  -6 -10  -1    4.80    3.09
  -6 -10  -1    8.71    2.93
   6  10   1    5.78    1.52
   6  10   1    8.98    1.43
   6  10   1    4.71    1.50
   6  10   1    5.25    1.40
  -7 -10  -1   14.49    3.65
  -7 -10  -1   15.76    4.41
  -7 -10  -1   12.42    4.31
  -7 -10  -1   11.13    3.43
  -7 -10  -1   12.42    1.48
   7  10   1   10.27    1.59
   7  10   1   13.37    2.37
   7  10   1   12.68    2.18
   7  10   1   12.32    2.31
   7  10   1   16.05    2.73
  -8 -10  -1    0.23    0.43
  -8 -10  -1   -0.67    1.31
  -8 -10  -1    0.68    1.46
  -8 -10  -1   -0.65    0.90
  -8 -10  -1   -0.67    1.11
   8  10   1   -0.50    0.71
   8  10   1    0.15    0.63
   8  10   1    0.50    0.54
   8  10   1    0.12    0.66
   8  10   1    0.89    0.79
  -9 -10  -1   26.06    5.75
  -9 -10  -1   26.12    2.35
  -9 -10  -1   22.69    5.49
  -9 -10  -1   28.79    1.89
  -9 -10  -1   30.87    6.61
   9  10   1   30.66    4.03
   9  10   1   31.73    2.40
   9  10   1   26.08    3.64
   9  10   1   24.59    3.55
   9  10   1   25.82    3.62
 -10 -10  -1    2.16    0.56
 -10 -10  -1   -0.41    1.58
 -10 -10  -1    3.78    2.77
 -10 -10  -1    1.60    0.90
 -10 -10  -1    0.33    1.62
  10  10   1    1.28    1.21
  10  10   1    0.81    1.03
  10  10   1    1.50    1.32
 -11 -10  -1   18.97    5.13
 -11 -10  -1   11.02    4.67
 -11 -10  -1   13.22    2.10
 -11 -10  -1   11.70    4.27
  11  10   1    9.91    2.53
  11  10   1   15.61    3.03
  11  10   1   17.62    3.40
 -12 -10  -1    2.61    2.65
 -12 -10  -1    0.86    2.23
 -12 -10  -1    5.15    1.51
 -12 -10  -1    6.40    3.47
  12  10   1   -0.60    1.01
  12  10   1    0.37    1.04
  12  10   1    3.04    2.00
   5 -11  -1    0.01    0.94
   5 -11  -1    4.42    3.02
   5 -11  -1    0.30    1.06
   5 -11  -1    1.02    1.96
  -5  11   1    2.48    1.23
  -5  11   1    0.20    0.77
  -5  11   1    1.61    0.88
  -5  11   1    1.99    1.22
   4 -11  -1    6.59    3.24
   4 -11  -1   13.77    4.53
   4 -11  -1   10.28    2.50
   4 -11  -1   12.18    2.92
  -4  11   1    8.03    1.87
  -4  11   1   11.38    1.70
  -4  11   1    7.95    1.76
  -4  11   1   14.40    2.34
   3 -11  -1   -0.41    0.69
   3 -11  -1   -0.51    0.64
   3 -11  -1    1.27    2.28
   3 -11  -1    0.02    1.91
  -3  11   1   -0.14    0.60
  -3  11   1    1.06    0.92
  -3  11   1    0.41    0.45
  -3  11   1   -0.82    0.97
   2 -11  -1   21.44    3.95
   2 -11  -1   18.11    2.81
   2 -11  -1   14.87    4.25
   2 -11  -1   22.68    5.74
   2 -11  -1   13.74    2.86
  -2  11   1   19.62    2.80
  -2  11   1   20.34    2.84
  -2  11   1   19.24    1.64
  -2  11   1   23.40    2.86
  -2  11   1   18.43    2.32
   1 -11  -1    8.00    3.54
   1 -11  -1   12.53    4.62
   1 -11  -1   14.48    2.77
   1 -11  -1   10.88    2.73
  -1  11   1    8.86    1.83
  -1  11   1   12.11    2.00
  -1  11   1   11.17    2.19
  -1  11   1    9.75    1.61
  -1  11   1   10.24    1.21
   0 -11  -1   66.24    5.60
   0 -11  -1   49.74    3.08
   0 -11  -1   51.85    4.83
   0 -11  -1   63.92    9.00
   0 -11  -1   69.06    9.99
   0  11   1   53.95    4.26
   0  11   1   51.75    3.74
   0  11   1   53.88    3.88
   0  11   1   54.07    4.15
  -1 -11  -1    1.91    1.26
  -1 -11  -1    0.65    0.26
  -1 -11  -1    0.35    1.75
  -1 -11  -1    0.27    1.59
  -1 -11  -1    0.76    1.20
  -1 -11  -1    0.51    0.22
   1  11   1   -1.03    0.59
   1  11   1   -0.08    0.41
   1  11   1   -0.23    0.54
   1  11   1    2.23    1.01
  -2 -11  -1    4.75    2.97
  -2 -11  -1   14.82    4.23
  -2 -11  -1    8.41    2.53
  -2 -11  -1    8.61    2.54
  -2 -11  -1   11.47    0.73
  -2 -11  -1   10.66    0.77
   2  11   1   10.40    1.91
   2  11   1   12.97    1.82
   2  11   1   12.21    1.78
   2  11   1   12.77    2.15
  -3 -11  -1    3.24    0.43
  -3 -11  -1    4.31    2.24
  -3 -11  -1    3.46    1.74
  -3 -11  -1    9.72    3.81
  -3 -11  -1    3.71    2.00
  -3 -11  -1    4.37    0.54
   3  11   1    4.28    1.29
   3  11   1    2.91    0.94
   3  11   1    2.34    1.02
   3  11   1    4.67    1.16
  -4 -11  -1   42.88    2.31
  -4 -11  -1   45.49    6.15
  -4 -11  -1   39.81    2.37
  -4 -11  -1   39.02    6.13
  -4 -11  -1   42.05    7.83
  -4 -11  -1   42.71    5.83
   4  11   1   43.18    3.64
   4  11   1   41.14    3.62
   4  11   1   45.87    3.42
  -5 -11  -1    3.98    2.31
  -5 -11  -1    3.54    2.01
  -5 -11  -1    2.74    2.37
  -5 -11  -1    5.04    0.79
  -5 -11  -1    1.58    1.63
  -5 -11  -1    6.39    0.82
   5  11   1    2.60    1.24
   5  11   1    6.27    1.27
   5  11   1    4.01    1.33
   5  11   1    5.83    1.44
  -6 -11  -1   14.24    1.41
  -6 -11  -1   15.28    4.02
  -6 -11  -1   15.60    4.89
  -6 -11  -1    8.54    3.00
  -6 -11  -1   17.66    4.02
   6  11   1   10.61    1.68
   6  11   1   13.48    2.37
   6  11   1   12.87    2.33
  -7 -11  -1    2.91    2.06
  -7 -11  -1    2.56    0.68
  -7 -11  -1    2.75    2.63
  -7 -11  -1    3.64    2.31
   7  11   1    2.19    1.35
   7  11   1    2.33    0.89
   7  11   1    1.58    0.98
   7  11   1    2.58    1.25
   7  11   1    3.55    1.32
  -8 -11  -1   40.79    7.71
  -8 -11  -1   51.42    7.29
  -8 -11  -1   41.79    2.88
  -8 -11  -1   31.35    7.05
  -8 -11  -1   34.55    6.37
   8  11   1   36.37    4.41
   8  11   1   40.65    4.65
   8  11   1   41.01    2.99
   8  11   1   38.09    4.40
   8  11   1   45.92    4.19
  -9 -11  -1    1.22    2.09
  -9 -11  -1    0.73    0.62
  -9 -11  -1    0.39    1.69
  -9 -11  -1   -0.34    1.59
  -9 -11  -1    0.43    0.42
   9  11   1   -0.28    0.91
   9  11   1   -0.52    0.63
   9  11   1    1.15    1.16
   9  11   1    0.98    1.04
   9  11   1    0.72    0.66
 -10 -11  -1   18.66    2.33
 -10 -11  -1   22.80    5.81
  10  11   1   16.30    3.15
  10  11   1   15.75    3.02
  10  11   1   19.07    3.31
 -11 -11  -1    5.27    3.40
 -11 -11  -1    3.31    1.15
 -11 -11  -1    8.44    4.35
 -11 -11  -1    0.65    2.15
  11  11   1   -0.35    1.04
  11  11   1    4.21    1.79
  11  11   1    2.66    1.57
   4 -12  -1    1.06    1.23
   4 -12  -1    0.40    1.19
   4 -12  -1    0.15    1.80
   4 -12  -1   -1.25    1.61
  -4  12   1    0.91    0.97
  -4  12   1    0.52    0.61
  -4  12   1    0.61    0.96
  -4  12   1    0.89    1.05
   3 -12  -1   29.48    6.83
   3 -12  -1   20.81    3.72
   3 -12  -1   15.79    5.08
   3 -12  -1   22.02    4.32
  -3  12   1   26.83    2.10
  -3  12   1   20.06    3.09
  -3  12   1   29.74    3.54
  -3  12   1   22.37    3.12
   2 -12  -1    4.58    2.91
   2 -12  -1    7.92    2.88
   2 -12  -1    4.91    3.15
   2 -12  -1    4.95    1.58
  -2  12   1   10.84    2.12
  -2  12   1    3.28    1.39
  -2  12   1    7.65    1.65
  -2  12   1    6.10    0.98
   1 -12  -1   19.26    5.39
   1 -12  -1   20.45    3.32
   1 -12  -1   24.21    5.66
   1 -12  -1   30.29    4.86
  -1  12   1   21.36    1.54
  -1  12   1   24.46    3.25
  -1  12   1   21.11    2.91
  -1  12   1   19.74    2.93
   0 -12  -1   10.43    2.62
   0 -12  -1   19.58    5.47
   0 -12  -1   19.47    5.19
   0 -12  -1   13.79    0.92
   0 -12  -1   20.50    4.04
   0  12   1   13.34    1.91
   0  12   1   13.20    0.96
   0  12   1   12.40    2.18
   0  12   1   14.10    2.42
   0  12   1    9.18    1.85
  -1 -12  -1   12.45    3.09
  -1 -12  -1   17.09    3.41
  -1 -12  -1   10.26    4.07
   1  12   1    7.11    1.43
   1  12   1   16.51    2.26
   1  12   1   11.06    2.04
  -2 -12  -1    0.57    1.73
  -2 -12  -1    2.30    1.52
  -2 -12  -1   -0.03    0.97
   2  12   1    2.86    1.85
   2  12   1    1.37    0.88
   2  12   1    2.05    0.95
   2  12   1    0.60    0.70
  -3 -12  -1    2.07    1.77
  -3 -12  -1    4.85    2.84
  -3 -12  -1   14.20    3.42
   3  12   1    7.40    1.72
   3  12   1    6.50    1.99
   3  12   1   10.44    1.69
   3  12   1    7.75    1.50
  -4 -12  -1    0.33    1.89
  -4 -12  -1    1.79    1.84
  -4 -12  -1    2.84    1.90
  -4 -12  -1    0.38    1.35
   4  12   1   -0.35    0.50
   4  12   1    1.59    0.97
   4  12   1   -0.31    0.66
   4  12   1    2.25    1.11
  -5 -12  -1   38.02    6.04
  -5 -12  -1   45.95    7.40
  -5 -12  -1   33.90    2.01
  -5 -12  -1   40.30    6.46
   5  12   1   34.80    3.20
   5  12   1   35.63    2.87
   5  12   1   35.25    4.01
  -6 -12  -1    5.93    3.05
  -6 -12  -1    5.24    2.61
  -6 -12  -1    4.90    2.66
  -6 -12  -1    4.16    0.70
   6  12   1    4.23    1.58
   6  12   1    4.07    1.31
   6  12   1    4.77    1.50
  -7 -12  -1   17.44    5.56
  -7 -12  -1   35.58    6.08
  -7 -12  -1   32.90    2.14
  -7 -12  -1   20.25    5.85
  -7 -12  -1   27.02    5.42
   7  12   1   27.89    3.92
   7  12   1   29.37    3.79
   7  12   1   27.42    2.45
   7  12   1   26.55    3.73
  -8 -12  -1    0.02    0.49
  -8 -12  -1   -1.66    1.07
  -8 -12  -1   -0.62    1.41
  -8 -12  -1    1.47    2.59
  -8 -12  -1   -0.08    1.47
   8  12   1    2.03    1.40
   8  12   1    0.45    1.00
   8  12   1   -0.13    0.58
   8  12   1    1.40    1.26
  -9 -12  -1   32.83    2.48
  -9 -12  -1   19.92    6.21
  -9 -12  -1   28.03    1.94
  -9 -12  -1   26.80    6.34
  -9 -12  -1   22.26    5.45
   9  12   1   28.07    4.02
   9  12   1   24.10    3.74
   9  12   1   29.09    2.41
   9  12   1   25.16    3.73
 -10 -12  -1   -0.85    1.46
 -10 -12  -1   -1.67    1.93
 -10 -12  -1   -0.38    2.11
 -10 -12  -1    1.20    0.78
  10  12   1    1.05    1.17
  10  12   1    0.44    1.17
  10  12   1    1.62    1.38
   2 -13  -1    2.93    1.92
   2 -13  -1    6.99    4.05
   2 -13  -1   12.37    4.85
  -2  13   1    6.78    1.74
  -2  13   1    7.33    1.92
  -2  13   1   12.65    2.49
   1 -13  -1    0.67    1.12
   1 -13  -1    1.89    2.77
   1 -13  -1    7.70    2.72
   1 -13  -1    2.54    2.74
  -1  13   1    3.62    1.36
  -1  13   1    1.74    1.14
  -1  13   1    1.13    0.89
   0 -13  -1   12.73    3.61
   0 -13  -1   11.76    3.05
   0 -13  -1   11.64    4.16
   0 -13  -1   13.81    5.18
   0  13   1    9.68    2.15
   0  13   1   11.82    2.27
   0  13   1    8.96    1.83
  -1 -13  -1   -0.01    1.86
  -1 -13  -1    0.31    2.65
  -1 -13  -1    0.86    1.39
  -1 -13  -1    0.30    1.10
   1  13   1    0.30    0.79
   1  13   1    0.02    0.69
   1  13   1   -0.27    0.63
  -2 -13  -1    1.04    1.55
  -2 -13  -1    3.63    1.80
  -2 -13  -1    0.23    2.00
  -2 -13  -1   -1.89    1.37
   2  13   1   -0.60    0.69
   2  13   1    2.37    1.19
   2  13   1    1.62    0.90
  -3 -13  -1    0.16    1.43
  -3 -13  -1    0.22    1.38
  -3 -13  -1   -1.05    1.56
  -3 -13  -1    0.57    1.94
   3  13   1   -0.40    0.78
   3  13   1    0.58    0.78
   3  13   1   -0.36    0.60
  -4 -13  -1   13.89    5.19
  -4 -13  -1    8.13    3.43
  -4 -13  -1    7.00    2.58
  -4 -13  -1   15.31    3.98
   4  13   1    9.21    2.04
   4  13   1   10.40    1.83
   4  13   1    7.51    1.98
  -5 -13  -1    3.25    2.14
  -5 -13  -1    5.15    2.60
  -5 -13  -1    3.69    2.50
  -5 -13  -1    6.19    3.74
   5  13   1    2.86    1.37
   5  13   1    7.51    1.96
   5  13   1    5.57    1.45
  -6 -13  -1   13.88    4.08
  -6 -13  -1   14.54    4.30
  -6 -13  -1    6.38    3.13
  -6 -13  -1   17.84    5.69
   6  13   1   11.10    2.36
   6  13   1   10.03    1.83
  -7 -13  -1   -0.13    1.55
  -7 -13  -1    3.50    2.34
  -7 -13  -1   -0.79    1.27
  -7 -13  -1    0.17    1.64
   7  13   1    0.84    1.05
   7  13   1    1.07    0.79
   7  13   1   -0.07    0.68
   7  13   1   -0.48    0.85
  -8 -13  -1   13.79    4.94
  -8 -13  -1   11.35    3.90
  -8 -13  -1   14.52    2.20
  -8 -13  -1   11.42    4.06
  -8 -13  -1   17.40    5.57
   8  13   1   13.05    2.77
   8  13   1   16.51    3.19
   8  13   1   12.14    2.70
   8  13   1   17.40    2.23
  -9 -13  -1   -0.34    1.69
  -9 -13  -1    0.88    2.21
  -9 -13  -1   -0.59    1.65
   9  13   1    1.39    1.39
   9  13   1    1.25    1.27
   9  13   1    0.77    1.15
   0 -14  -1    1.26    1.79
   0 -14  -1   -0.96    1.13
   0 -14  -1    5.82    3.65
   0 -14  -1    1.10    2.57
   0  14   1    2.88    1.40
   0  14   1    2.06    1.14
   0  14   1    3.71    2.34
  -1 -14  -1    2.86    2.12
  -1 -14  -1    3.47    2.02
  -1 -14  -1   10.04    4.25
  -1 -14  -1    6.46    3.80
   1  14   1    3.22    1.46
   1  14   1    5.26    1.52
   1  14   1    3.07    2.15
  -2 -14  -1    4.52    2.43
  -2 -14  -1    3.62    2.07
  -2 -14  -1   -1.41    1.41
  -2 -14  -1    3.66    3.02
   2  14   1    3.70    1.68
   2  14   1    3.74    1.46
   2  14   1    2.35    1.09
  -3 -14  -1   -0.42    1.20
  -3 -14  -1    0.23    1.60
  -3 -14  -1    1.36    1.80
  -3 -14  -1    0.73    2.49
   3  14   1   -0.24    0.76
   3  14   1   -0.16    0.72
  -4 -14  -1   -0.35    1.62
  -4 -14  -1    1.07    2.24
  -4 -14  -1    1.47    1.80
  -4 -14  -1   -0.39    1.21
   4  14   1    1.51    0.99
   4  14   1   -0.59    0.67
   4  14   1    0.46    0.83
  -5 -14  -1   14.94    4.93
  -5 -14  -1   17.82    4.52
  -5 -14  -1   21.69    4.99
  -5 -14  -1   14.67    5.52
   5  14   1   23.91    2.86
   5  14   1   21.99    3.47
   5  14   1   17.07    2.90
  -6 -14  -1   -0.27    1.69
  -6 -14  -1    0.62    1.67
  -6 -14  -1   -0.22    1.39
  -6 -14  -1   -1.05    1.47
   6  14   1    0.15    1.02
   6  14   1    1.49    1.26
   6  14   1    0.27    0.72
  -7 -14  -1    2.74    2.40
  -7 -14  -1    1.25    2.23
  -7 -14  -1   -0.44    1.97
  -7 -14  -1    5.55    3.00
   7  14   1    1.54    1.51
   7  14   1    1.66    1.29
   7  14   1    2.24    1.36
   7  14   1    3.30    1.22
  -8 -14  -1    0.48    1.78
  -8 -14  -1    2.49    3.23
  -8 -14  -1    1.63    2.11
  -8 -14  -1    4.03    3.29
   8  14   1    2.18    1.46
   8  14   1    2.57    1.66
   8  14   1    3.36    1.63
   7  14  -2    0.33    1.19
   7  14  -2   -0.53    0.78
   7  14  -2   -0.14    0.71
  -7 -14   2   -1.59    1.39
  -7 -14   2   -1.22    1.81
  -7 -14   2    0.21    1.65
  -7 -14   2    0.82    1.98
   6  14  -2   -0.19    0.59
   6  14  -2    0.44    0.93
   6  14  -2    0.64    0.93
  -6 -14   2    0.51    1.94
  -6 -14   2    1.12    1.68
  -6 -14   2    0.21    1.86
  -6 -14   2    0.88    1.82
   5  14  -2   -0.86    0.51
   5  14  -2    0.03    0.75
   5  14  -2    0.64    0.75
  -5 -14   2   -0.58    1.78
  -5 -14   2    0.42    2.18
  -5 -14   2    0.52    1.65
  -5 -14   2    0.72    1.46
   4  14  -2    3.33    1.15
   4  14  -2    4.40    1.67
   4  14  -2    6.52    1.89
  -4 -14   2    1.29    1.62
  -4 -14   2    5.35    3.66
  -4 -14   2    3.89    2.41
  -4 -14   2    0.13    1.91
   3  14  -2   -0.66    0.68
   3  14  -2    0.65    0.76
   3  14  -2    1.78    1.25
  -3 -14   2    2.78    2.11
  -3 -14   2    5.98    3.88
  -3 -14   2    1.34    1.70
  -3 -14   2    0.24    1.80
   2  14  -2    0.16    0.89
   2  14  -2    0.41    0.89
  -2 -14   2   -0.06    1.20
  -2 -14   2    0.68    1.46
  -2 -14   2    2.15    2.69
  -2 -14   2    1.23    2.49
   1  14  -2    0.09    0.63
   1  14  -2   -0.55    0.80
   1  14  -2   -0.10    0.75
  -1 -14   2    0.36    1.39
  -1 -14   2    1.51    1.61
  -1 -14   2   -1.13    1.44
  -1 -14   2    0.36    2.39
   0  14  -2   18.49    3.20
   0  14  -2   19.35    2.87
   0  14  -2   21.47    3.30
   0 -14   2   22.39    4.66
   0 -14   2   15.39    5.69
   0 -14   2   23.11    6.42
   9  13  -2   24.94    3.79
   9  13  -2   17.48    3.22
   9  13  -2   33.08    4.79
  -9 -13   2   13.95    5.36
  -9 -13   2   26.09    6.36
  -9 -13   2   14.72    4.80
  -9 -13   2   16.18    5.44
   8  13  -2    1.12    0.98
   8  13  -2    0.17    1.01
   8  13  -2   -0.51    0.97
  -8 -13   2   -1.29    1.36
  -8 -13   2   -0.84    1.47
  -8 -13   2   -0.62    1.46
   7  13  -2    1.12    1.15
   7  13  -2    2.53    1.54
   7  13  -2    1.08    1.16
   7  13  -2    1.50    1.14
  -7 -13   2    3.88    3.09
  -7 -13   2    1.45    2.10
  -7 -13   2    0.53    1.88
  -7 -13   2    2.31    1.95
   6  13  -2    0.24    0.61
   6  13  -2    1.10    1.11
   6  13  -2   -0.54    0.60
  -6 -13   2   -0.69    1.69
  -6 -13   2   -0.59    1.11
  -6 -13   2    0.75    1.87
  -6 -13   2    1.19    1.56
   5  13  -2    1.33    0.76
   5  13  -2   -0.06    0.73
   5  13  -2    1.81    1.20
  -5 -13   2    0.90    1.97
  -5 -13   2    2.71    1.80
  -5 -13   2    1.56    2.14
  -5 -13   2    0.22    1.53
   4  13  -2    0.30    0.53
   4  13  -2   -0.04    0.64
   4  13  -2    1.40    1.69
  -4 -13   2   -0.48    1.10
  -4 -13   2   -0.42    1.06
  -4 -13   2   -0.34    1.63
  -4 -13   2   -0.19    1.27
   3  13  -2    1.45    1.08
   3  13  -2   -0.96    0.52
   3  13  -2    0.68    0.71
  -3 -13   2    1.11    1.70
  -3 -13   2    2.79    2.65
  -3 -13   2    0.68    2.10
  -3 -13   2   -0.72    1.17
   2  13  -2    1.47    1.15
   2  13  -2   -0.65    0.62
   2  13  -2    0.08    0.53
  -2 -13   2    1.29    2.06
  -2 -13   2    2.32    1.67
  -2 -13   2    0.37    1.27
  -2 -13   2    1.83    2.46
   1  13  -2    6.61    1.76
   1  13  -2    5.91    1.41
  -1 -13   2    1.00    2.20
  -1 -13   2    5.05    3.12
  -1 -13   2    4.24    1.97
  -1 -13   2    7.09    2.60
   0  13  -2    0.31    0.97
   0  13  -2   -0.25    0.68
   0  13  -2    2.56    1.10
   0 -13   2    0.26    1.63
   0 -13   2    1.27    1.23
   0 -13   2   -1.04    2.38
  -1  13  -2   19.87    2.81
  -1  13  -2   22.57    3.36
  -1  13  -2   20.09    3.10
   1 -13   2   18.92    3.81
   1 -13   2   19.65    6.08
   1 -13   2   20.27    6.05
  -2  13  -2    5.12    1.56
  -2  13  -2    7.81    2.06
  -2  13  -2    3.75    1.54
   2 -13   2    9.20    4.32
   2 -13   2    5.62    2.38
   2 -13   2    7.24    3.77
  10  12  -2    8.95    2.70
  10  12  -2   11.29    2.45
  10  12  -2   10.63    2.57
 -10 -12   2   11.50    4.72
 -10 -12   2    9.16    3.73
 -10 -12   2   11.65    1.79
 -10 -12   2    8.40    6.57
   9  12  -2    9.25    2.22
   9  12  -2    5.40    1.99
   9  12  -2    6.88    2.19
  -9 -12   2    4.16    3.28
  -9 -12   2    7.09    3.27
  -9 -12   2    6.80    1.24
  -9 -12   2    4.85    3.16
  -9 -12   2    4.64    2.85
   8  12  -2   20.15    3.33
   8  12  -2   23.77    3.44
  -8 -12   2   18.18    5.43
  -8 -12   2   22.79    6.77
  -8 -12   2   26.72    5.80
  -8 -12   2   29.57    2.08
  -8 -12   2   36.11    7.47
   7  12  -2    3.06    1.37
   7  12  -2    2.29    0.78
   7  12  -2    2.51    1.29
   7  12  -2    2.52    1.46
  -7 -12   2    0.19    1.87
  -7 -12   2    1.38    2.07
  -7 -12   2    3.29    2.48
  -7 -12   2    2.56    2.09
   6  12  -2    0.34    0.53
   6  12  -2   -0.57    0.57
   6  12  -2   -0.66    0.59
  -6 -12   2   -0.34    1.25
  -6 -12   2    0.65    1.49
  -6 -12   2    1.41    1.93
  -6 -12   2    5.53    3.25
   5  12  -2   -0.20    0.58
   5  12  -2    0.18    0.84
   5  12  -2    0.36    0.54
  -5 -12   2   -0.45    1.41
  -5 -12   2   -0.18    1.29
  -5 -12   2    0.78    1.27
  -5 -12   2    2.17    1.89
   4  12  -2   11.10    2.15
   4  12  -2   11.33    2.68
   4  12  -2    9.62    1.58
  -4 -12   2   10.22    4.63
  -4 -12   2   12.96    3.99
  -4 -12   2   16.67    3.94
  -4 -12   2    9.80    3.17
   3  12  -2    6.23    1.70
   3  12  -2    5.43    1.27
   3  12  -2    4.94    1.80
  -3 -12   2    8.32    2.82
  -3 -12   2    5.38    2.31
  -3 -12   2    7.38    3.61
   2  12  -2   -0.24    0.52
   2  12  -2    0.63    0.75
   2  12  -2   -0.44    0.67
  -2 -12   2    2.14    1.58
  -2 -12   2   -0.81    1.17
  -2 -12   2    0.74    1.93
  -2 -12   2    1.13    1.23
   1  12  -2    1.86    1.05
   1  12  -2    0.11    0.57
   1  12  -2    2.07    1.12
  -1 -12   2    2.93    1.71
  -1 -12   2   -0.02    1.09
  -1 -12   2   -0.84    1.83
  -1 -12   2   -0.99    1.04
   0  12  -2   36.62    4.02
   0  12  -2   29.58    3.73
   0  12  -2   36.20    2.99
   0 -12   2   33.73    7.29
   0 -12   2   34.22    5.14
   0 -12   2   30.76    4.20
   0 -12   2   27.04    6.28
  -1  12  -2    1.58    1.09
  -1  12  -2    0.29    0.84
   1 -12   2    1.29    1.06
   1 -12   2   -0.89    1.15
   1 -12   2    1.61    1.52
   1 -12   2    2.93    2.82
  -2  12  -2    3.02    1.22
  -2  12  -2    3.15    1.34
  -2  12  -2    2.85    1.23
   2 -12   2    1.93    1.72
   2 -12   2    0.43    1.13
   2 -12   2    0.79    1.88
   2 -12   2    4.07    2.94
  -3  12  -2    0.91    1.00
  -3  12  -2    0.94    0.97
  -3  12  -2    1.64    1.17
   3 -12   2   -0.16    0.90
   3 -12   2    4.03    3.23
   3 -12   2   -1.32    1.47
   3 -12   2   -0.60    0.90
  -4  12  -2   11.49    2.44
  -4  12  -2   10.57    2.38
  -4  12  -2   15.01    2.51
   4 -12   2    8.37    4.34
   4 -12   2    6.16    3.29
   4 -12   2   11.56    3.07
   4 -12   2   17.26    3.58
  11  11  -2    7.50    2.36
  11  11  -2    5.68    2.31
  11  11  -2    5.92    2.05
 -11 -11   2    6.25    3.71
 -11 -11   2    3.65    2.62
 -11 -11   2    7.71    1.57
 -11 -11   2    6.95    3.91
  10  11  -2    0.74    1.09
  10  11  -2    0.58    1.34
  10  11  -2    2.36    1.35
 -10 -11   2   -0.04    1.81
 -10 -11   2   -0.52    1.46
 -10 -11   2   -0.61    1.68
 -10 -11   2    0.71    0.70
   9  11  -2   16.15    2.90
   9  11  -2   21.36    3.81
   9  11  -2   22.59    3.79
  -9 -11   2   23.30    6.03
  -9 -11   2   17.96    2.38
  -9 -11   2   21.83    5.29
  -9 -11   2   14.05    4.78
   8  11  -2    2.63    1.34
   8  11  -2   -0.48    0.55
   8  11  -2    0.38    0.41
   8  11  -2    0.19    0.98
  -8 -11   2   -0.84    1.36
  -8 -11   2    0.25    1.50
  -8 -11   2    0.12    0.43
  -8 -11   2   -0.33    1.36
  -8 -11   2    3.79    3.22
  -8 -11   2    0.48    0.27
   7  11  -2   17.40    3.16
   7  11  -2   10.02    2.23
   7  11  -2   13.77    1.58
   7  11  -2   12.15    2.24
   7  11  -2   11.91    2.22
  -7 -11   2   10.97    1.28
  -7 -11   2   13.43    4.86
  -7 -11   2   13.47    3.79
  -7 -11   2   20.62    4.93
  -7 -11   2   13.13    4.11
   6  11  -2    0.47    0.76
   6  11  -2   -0.51    0.36
   6  11  -2   -0.19    0.68
   6  11  -2    0.84    0.88
  -6 -11   2    0.15    1.48
  -6 -11   2   -0.50    0.72
  -6 -11   2    0.11    0.27
  -6 -11   2    1.05    2.18
  -6 -11   2    0.39    0.30
  -6 -11   2    2.55    1.98
   5  11  -2   31.74    3.65
   5  11  -2   26.14    2.15
   5  11  -2   24.13    2.84
   5  11  -2   32.28    3.61
  -5 -11   2   19.18    4.48
  -5 -11   2   29.08    5.99
  -5 -11   2   21.02    5.75
  -5 -11   2   32.78    5.32
   4  11  -2    2.41    0.98
   4  11  -2    2.13    1.07
   4  11  -2    1.38    0.68
   4  11  -2    4.62    1.46
  -4 -11   2    3.27    2.34
  -4 -11   2    5.89    2.48
  -4 -11   2    2.52    1.66
  -4 -11   2    2.34    2.58
   3  11  -2   51.52    3.90
   3  11  -2   54.61    4.36
   3  11  -2   60.25    4.64
  -3 -11   2   59.60    6.64
  -3 -11   2   63.83    9.04
  -3 -11   2   66.02    7.38
  -3 -11   2   60.92    9.60
   2  11  -2   21.67    2.42
   2  11  -2   17.44    2.18
   2  11  -2   15.62    2.58
   2  11  -2   18.83    2.76
  -2 -11   2   24.19    3.88
  -2 -11   2   24.51    4.19
  -2 -11   2   43.99    7.91
  -2 -11   2   19.90    4.99
   1  11  -2   28.76    3.49
   1  11  -2   34.80    3.84
   1  11  -2   33.10    2.73
   1  11  -2   29.94    2.62
  -1 -11   2   44.43    5.31
  -1 -11   2   36.35    7.06
  -1 -11   2   43.67    8.03
  -1 -11   2   37.80    5.16
   0  11  -2   -0.02    0.44
   0  11  -2    1.06    0.67
   0  11  -2    0.71    0.86
   0  11  -2   -0.05    0.64
   0 -11   2    0.22    3.17
   0 -11   2   -0.19    0.81
   0 -11   2   -0.58    1.54
   0 -11   2    0.67    0.97
  -1  11  -2   31.23    3.69
  -1  11  -2   24.92    3.24
  -1  11  -2   28.97    3.15
  -1  11  -2   33.15    2.89
   1 -11   2   32.88    3.72
   1 -11   2   24.88    5.77
   1 -11   2   33.14    4.71
   1 -11   2   39.84    7.65
   1 -11   2   27.44    4.27
  -2  11  -2    6.58    1.79
  -2  11  -2    4.11    1.21
  -2  11  -2    6.06    1.74
   2 -11   2    3.38    0.92
   2 -11   2    1.41    1.34
   2 -11   2    9.79    3.87
   2 -11   2    3.73    1.74
   2 -11   2    2.54    2.56
  -3  11  -2   -0.06    0.59
  -3  11  -2    0.79    0.74
  -3  11  -2    0.42    0.43
  -3  11  -2    1.25    0.89
   3 -11   2    0.49    1.12
   3 -11   2   -0.08    0.89
   3 -11   2   -1.13    1.28
  -4  11  -2   -0.41    0.53
  -4  11  -2   -0.25    0.67
  -4  11  -2    1.01    0.68
   4 -11   2   -1.21    1.13
   4 -11   2    0.13    0.94
   4 -11   2    0.50    2.01
  -5  11  -2   11.66    2.33
  -5  11  -2   16.13    2.10
  -5  11  -2   14.92    2.56
  -5  11  -2   13.49    2.58
   5 -11   2   24.74    4.46
   5 -11   2   13.71    4.68
   5 -11   2   20.26    3.97
   5 -11   2   16.38    5.26
  12  10  -2   17.43    3.28
  12  10  -2   22.29    3.68
  12  10  -2   19.13    3.84
 -12 -10   2   17.33    5.79
 -12 -10   2   11.25    4.05
 -12 -10   2    9.01    4.00
 -12 -10   2   24.17    2.96
  11  10  -2    4.15    1.93
  11  10  -2    5.76    2.14
  11  10  -2    7.42    2.11
 -11 -10   2    5.88    3.56
 -11 -10   2    5.43    3.33
 -11 -10   2    4.17    2.56
 -11 -10   2    5.93    1.49
  10  10  -2    5.64    1.72
  10  10  -2    9.95    2.33
  10  10  -2    5.40    1.96
 -10 -10   2    2.54    2.67
 -10 -10   2    8.56    1.59
 -10 -10   2    6.75    3.45
 -10 -10   2    3.09    2.36
   9  10  -2    0.05    0.78
   9  10  -2   -0.26    0.50
   9  10  -2    0.34    0.81
   9  10  -2   -0.19    0.81
  -9 -10   2   -0.43    1.24
  -9 -10   2   -0.42    1.25
  -9 -10   2   -0.27    0.51
  -9 -10   2   -0.88    1.00
   8  10  -2    9.20    2.28
   8  10  -2    8.92    2.08
   8  10  -2    9.24    2.00
   8  10  -2    8.92    2.12
   8  10  -2    8.05    0.98
  -8 -10   2   17.91    5.03
  -8 -10   2    7.08    2.93
  -8 -10   2    2.03    2.19
  -8 -10   2    9.26    0.67
  -8 -10   2    6.18    2.93
  -8 -10   2    9.84    1.37
  -8 -10   2    9.83    0.69
   7  10  -2   15.27    2.43
   7  10  -2   10.82    2.50
   7  10  -2   20.37    2.86
   7  10  -2   12.84    2.36
  -7 -10   2   16.17    4.47
  -7 -10   2   12.23    4.49
  -7 -10   2   11.36    3.74
  -7 -10   2   17.28    1.46
   6  10  -2    4.71    1.42
   6  10  -2    7.89    2.11
   6  10  -2    7.90    1.77
   6  10  -2    4.31    1.34
   6  10  -2    7.74    1.12
  -6 -10   2    6.48    0.88
  -6 -10   2   11.63    3.89
  -6 -10   2    6.61    0.87
  -6 -10   2    3.35    2.49
  -6 -10   2    5.94    2.53
  -6 -10   2    3.43    1.84
  -6 -10   2    5.73    0.83
   5  10  -2    3.83    1.11
   5  10  -2    2.10    0.88
   5  10  -2    2.46    1.13
   5  10  -2    3.52    0.85
  -5 -10   2    2.24    0.44
  -5 -10   2    3.61    0.50
  -5 -10   2    1.90    1.46
  -5 -10   2    8.60    3.07
  -5 -10   2    1.46    1.63
  -5 -10   2    2.81    2.40
   4  10  -2   84.54    4.77
   4  10  -2   90.10    5.82
   4  10  -2   86.51    5.62
   4  10  -2   82.39    5.23
  -4 -10   2   78.15    7.22
  -4 -10   2   76.46    6.67
  -4 -10   2   84.19   10.07
  -4 -10   2   87.48   11.23
  -3 -10   2    4.77    2.59
  -3 -10   2    4.85    1.72
  -3 -10   2    2.59    2.16
   2  10  -2   52.52    3.98
   2  10  -2   50.92    3.47
   2  10  -2   52.23    4.03
   2  10  -2   47.80    3.31
  -2 -10   2   54.40    7.79
  -2 -10   2   45.98    5.56
  -2 -10   2   55.98    5.15
  -2 -10   2   41.68    7.43
   1  10  -2    0.16    0.43
   1  10  -2   -0.24    0.51
   1  10  -2   -0.31    0.42
   1  10  -2   -0.22    0.47
  -1 -10   2    0.79    0.96
  -1 -10   2    0.91    1.64
  -1 -10   2   -0.65    0.84
  -1 -10   2    0.67    0.96
   0  10  -2   53.77    3.71
   0  10  -2   50.49    4.09
   0  10  -2   60.22    4.39
   0  10  -2   53.06    3.62
   0 -10   2   59.83    5.04
   0 -10   2   58.23    8.46
   0 -10   2   64.85    9.40
   0 -10   2   55.74    4.67
  -1  10  -2    3.45    0.50
  -1  10  -2    4.99    1.21
  -1  10  -2    3.42    1.24
  -1  10  -2    4.77    1.06
  -1  10  -2    3.77    0.82
  -1  10  -2    2.07    1.07
   1 -10   2    5.91    1.91
   1 -10   2    3.07    2.47
   1 -10   2    4.13    2.45
   1 -10   2    4.72    0.50
   1 -10   2    5.19    1.71
   1 -10   2    2.77    0.89
   1 -10   2    3.90    1.36
  -2  10  -2    2.22    1.04
  -2  10  -2    1.71    0.82
  -2  10  -2    0.81    0.60
  -2  10  -2    2.67    0.61
  -2  10  -2    2.58    1.12
   2 -10   2    5.60    1.88
   2 -10   2    2.68    1.33
   2 -10   2    1.84    0.70
   2 -10   2    1.21    2.01
   2 -10   2    3.79    2.68
   2 -10   2    3.04    0.54
   2 -10   2    3.03    0.93
  -3  10  -2   10.80    2.06
  -3  10  -2   12.47    2.27
  -3  10  -2    9.81    1.31
  -3  10  -2   11.56    1.73
  -3  10  -2   12.77    2.05
   3 -10   2   12.24    4.29
   3 -10   2   11.73    2.68
   3 -10   2   13.35    3.01
   3 -10   2   13.13    4.41
  -4  10  -2    4.76    1.36
  -4  10  -2    3.40    0.92
  -4  10  -2    7.75    1.91
   4 -10   2    4.29    2.72
   4 -10   2    5.82    1.96
   4 -10   2   10.49    3.92
   4 -10   2    5.42    1.97
  -5  10  -2    6.47    1.84
  -5  10  -2   10.10    1.75
  -5  10  -2    7.01    1.63
  -5  10  -2    9.98    2.01
   5 -10   2    6.86    3.32
   5 -10   2    8.16    3.87
   5 -10   2    8.79    2.72
   5 -10   2    9.68    2.69
  -6  10  -2   10.18    2.06
  -6  10  -2    8.12    1.88
  -6  10  -2   14.16    2.10
   6 -10   2    9.32    3.93
   6 -10   2   12.87    3.25
  12   9  -2    1.09    1.39
  12   9  -2    3.66    1.71
 -12  -9   2   -1.51    1.41
 -12  -9   2    0.69    0.96
 -12  -9   2    2.49    2.54
  11   9  -2   19.98    3.45
  11   9  -2   20.00    4.26
  11   9  -2   14.25    2.78
 -11  -9   2   15.55    4.58
 -11  -9   2   14.31    4.53
 -11  -9   2   15.55    4.86
 -11  -9   2   15.20    2.27
  10   9  -2   -0.29    0.68
  10   9  -2   -0.32    0.66
  10   9  -2   -0.37    0.71
  10   9  -2   -0.41    0.83
 -10  -9   2    0.22    0.65
 -10  -9   2   -0.86    1.23
 -10  -9   2    0.51    1.62
 -10  -9   2   -1.30    1.26
   9   9  -2    4.19    1.81
   9   9  -2    3.86    1.51
   9   9  -2    8.97    2.20
   9   9  -2    5.09    1.67
  -9  -9   2    3.49    0.98
  -9  -9   2    3.69    2.43
  -9  -9   2    4.97    2.73
  -9  -9   2    4.47    2.86
   8   9  -2    1.56    0.96
   8   9  -2    3.08    1.49
   8   9  -2    2.53    1.11
   8   9  -2    0.49    0.83
  -8  -9   2    3.65    2.58
  -8  -9   2    1.92    0.32
  -8  -9   2   -1.49    0.97
  -8  -9   2    2.43    2.16
  -8  -9   2    3.16    2.36
  -8  -9   2    1.81    0.67
   7   9  -2    0.63    0.74
   7   9  -2    1.30    0.92
   7   9  -2    0.94    0.74
   7   9  -2    1.65    0.52
   7   9  -2    0.95    0.96
  -7  -9   2   -0.42    0.97
  -7  -9   2   -0.76    0.89
  -7  -9   2    1.71    0.37
  -7  -9   2    1.91    1.78
  -7  -9   2    0.95    0.53
  -7  -9   2    0.21    1.22
   6   9  -2   21.78    2.91
   6   9  -2   20.78    2.66
   6   9  -2   15.86    1.25
   6   9  -2   23.64    3.41
   6   9  -2   17.70    1.88
   6   9  -2   20.85    2.64
  -6  -9   2   18.24    1.45
  -6  -9   2   17.41    4.02
  -6  -9   2   18.56    3.81
  -6  -9   2   18.37    1.40
  -6  -9   2   21.04    5.45
  -6  -9   2   19.85    4.55
   5   9  -2   27.14    2.50
   5   9  -2   28.14    1.98
   5   9  -2   29.84    3.28
   5   9  -2   31.30    2.73
  -5  -9   2   29.53    4.58
  -5  -9   2   25.62    4.96
  -5  -9   2   26.57    1.78
  -5  -9   2   27.55    1.73
  -5  -9   2   27.82    2.55
  -5  -9   2   23.14    5.59
  -5  -9   2   29.08    1.76
  -5  -9   2   33.27    5.38
   4   9  -2    1.65    0.80
   4   9  -2    2.08    0.70
   4   9  -2    0.93    0.78
  -4  -9   2    1.19    0.59
  -4  -9   2   -0.26    1.07
  -4  -9   2    1.19    1.25
  -4  -9   2    1.58    1.57
  -4  -9   2    0.95    1.54
   3   9  -2  121.47    7.26
   3   9  -2  123.24    6.38
   3   9  -2  121.70    7.13
   3   9  -2  121.20    6.73
  -3  -9   2  130.12   10.84
  -3  -9   2  109.89    9.52
  -3  -9   2  122.50    8.73
  -3  -9   2  113.97    6.70
   2   9  -2   10.35    1.48
   2   9  -2   13.23    2.02
   2   9  -2   13.61    1.58
   2   9  -2   17.36    2.23
  -2  -9   2   10.52    1.60
  -2  -9   2   15.75    3.14
  -2  -9   2   13.68    4.24
  -2  -9   2    9.34    3.12
  -2  -9   2   15.96    3.07
   1   9  -2   50.07    3.74
   1   9  -2   46.43    3.73
   1   9  -2   52.28    3.35
   1   9  -2   49.87    3.27
  -1  -9   2   52.21    4.45
  -1  -9   2   50.08    3.59
  -1  -9   2   53.57    7.49
  -1  -9   2   63.06    8.78
  -1  -9   2   50.89    4.50
   0   9  -2   32.96    2.84
   0   9  -2   33.94    2.96
   0   9  -2   28.03    2.36
   0   9  -2   31.30    2.37
   0  -9   2   34.25    3.95
   0  -9   2   37.46    6.56
   0  -9   2   28.65    3.71
   0  -9   2   25.42    5.04
   0  -9   2   31.78    4.02
   0  -9   2   28.30    2.66
  -1   9  -2   35.60    2.36
  -1   9  -2   34.42    2.03
  -1   9  -2   37.22    3.21
  -1   9  -2   35.97    2.77
  -1   9  -2   34.89    3.03
  -1   9  -2   37.69    2.66
   1  -9   2   35.83    3.23
   1  -9   2   35.71    1.96
   1  -9   2   23.10    5.08
   1  -9   2   39.14    3.23
   1  -9   2   44.15    4.74
   1  -9   2   34.63    2.50
   1  -9   2   32.83    4.19
   1  -9   2   35.70    6.44
  -2   9  -2    0.29    0.64
  -2   9  -2    0.69    0.39
  -2   9  -2    0.58    0.50
  -2   9  -2    1.34    0.80
  -2   9  -2    0.58    0.59
   2  -9   2   -0.04    0.36
   2  -9   2   -0.19    0.58
   2  -9   2    1.07    1.65
   2  -9   2    1.32    1.49
   2  -9   2    0.23    0.27
   2  -9   2    0.02    0.49
   2  -9   2    1.03    0.98
  -3   9  -2    3.33    0.79
  -3   9  -2    3.53    1.07
  -3   9  -2    1.68    0.71
  -3   9  -2    1.89    0.94
  -3   9  -2    1.15    0.74
   3  -9   2    1.84    1.15
   3  -9   2    0.91    1.64
   3  -9   2    1.56    1.96
   3  -9   2    3.54    1.49
  -4   9  -2    1.23    0.57
  -4   9  -2    0.45    0.56
  -4   9  -2    2.14    1.10
  -4   9  -2    1.58    0.91
   4  -9   2   -0.15    0.94
   4  -9   2   -1.17    0.86
   4  -9   2   -0.12    1.42
   4  -9   2   -0.33    0.58
  -5   9  -2   29.68    3.34
  -5   9  -2   22.85    2.92
  -5   9  -2   26.61    2.75
   5  -9   2   14.92    4.85
   5  -9   2   23.57    3.95
   5  -9   2   26.14    5.60
   5  -9   2   22.24    3.73
  -6   9  -2    1.62    0.97
  -6   9  -2    0.80    0.70
  -6   9  -2    2.03    0.98
   6  -9   2    0.67    1.29
   6  -9   2    3.65    1.70
   6  -9   2    3.34    2.46
   6  -9   2    3.55    2.94
  -7   9  -2    5.85    1.74
  -7   9  -2    7.09    1.67
  -7   9  -2    4.85    1.54
   7  -9   2    2.52    1.82
   7  -9   2    4.56    2.02
   7  -9   2    7.22    3.42
   7  -9   2    3.38    2.61
  13   8  -2    3.54    1.92
  13   8  -2    4.84    1.97
  13   8  -2    3.16    1.91
  13   8  -2    1.62    1.34
 -13  -8   2    0.93    0.96
 -13  -8   2    2.59    3.15
 -13  -8   2    4.71    2.67
  12   8  -2   10.41    2.68
  12   8  -2   10.95    2.49
  12   8  -2    9.68    2.71
 -12  -8   2    8.15    3.77
 -12  -8   2    4.84    3.03
 -12  -8   2   13.97    2.37
 -12  -8   2    9.04    4.12
  11   8  -2   -0.93    0.70
  11   8  -2   -0.59    0.75
  11   8  -2    0.70    1.02
 -11  -8   2   -1.03    0.43
 -11  -8   2   -0.04    1.68
 -11  -8   2    0.13    1.72
 -11  -8   2   -0.79    1.59
  10   8  -2   15.38    3.14
  10   8  -2   14.55    2.69
  10   8  -2   19.15    3.66
  10   8  -2   12.48    2.61
 -10  -8   2   18.88    4.75
 -10  -8   2   13.34    4.18
 -10  -8   2   17.15    2.28
 -10  -8   2   16.61    5.06
   9   8  -2   11.52    2.29
   9   8  -2   13.22    2.47
   9   8  -2    8.67    2.23
   9   8  -2   10.11    2.18
  -9  -8   2    2.60    2.34
  -9  -8   2   12.75    4.30
  -9  -8   2   11.90    1.72
  -9  -8   2   19.01    4.69
   8   8  -2    4.31    1.55
   8   8  -2    4.25    1.35
   8   8  -2    4.07    1.45
   8   8  -2    2.22    1.11
  -8  -8   2    3.18    2.48
  -8  -8   2    4.24    2.30
  -8  -8   2    3.96    0.44
  -8  -8   2    1.99    1.86
  -8  -8   2    3.96    0.98
  -8  -8   2    3.50    0.41
   7   8  -2    2.72    1.18
   7   8  -2    4.71    0.74
   7   8  -2    6.36    1.43
   7   8  -2    3.96    1.42
   7   8  -2    5.16    1.28
  -7  -8   2    4.65    2.18
  -7  -8   2    4.48    2.21
  -7  -8   2    1.85    1.79
  -7  -8   2    3.80    0.83
  -7  -8   2    4.96    0.55
  -7  -8   2    4.62    0.51
  -7  -8   2    3.39    2.28
   6   8  -2   36.81    3.22
   6   8  -2   53.74    4.23
   6   8  -2   41.94    2.47
   6   8  -2   42.39    3.29
   6   8  -2   36.25    3.33
  -6  -8   2   38.84    2.22
  -6  -8   2   47.54    5.96
  -6  -8   2   39.72    6.78
  -6  -8   2   39.64    6.02
  -6  -8   2   43.47    2.63
  -6  -8   2   47.22    6.57
   5   8  -2    5.77    1.30
   5   8  -2    5.42    1.40
   5   8  -2    5.31    1.19
  -5  -8   2    4.87    1.00
  -5  -8   2    5.57    2.69
  -5  -8   2    7.75    2.25
  -5  -8   2    5.46    2.26
  -5  -8   2    5.94    0.80
  -5  -8   2    4.48    2.04
  -5  -8   2    5.63    0.86
   4   8  -2   17.97    2.05
   4   8  -2   17.97    1.41
   4   8  -2   19.35    2.66
  -4  -8   2   18.16    3.08
  -4  -8   2   17.70    4.52
  -4  -8   2   16.63    1.28
  -4  -8   2   22.95    4.20
  -4  -8   2   17.23    1.15
  -4  -8   2   19.53    1.18
  -4  -8   2   21.31    4.43
   3   8  -2    2.44    0.74
   3   8  -2    3.43    0.71
   3   8  -2    1.71    0.94
   3   8  -2    1.71    0.84
  -3  -8   2    1.69    1.44
  -3  -8   2    2.88    1.28
  -3  -8   2    4.47    1.75
  -3  -8   2    1.44    0.58
  -3  -8   2    2.73    2.03
   2   8  -2   39.27    2.73
   2   8  -2   37.91    3.12
   2   8  -2   41.86    2.63
   2   8  -2   38.30    3.09
  -2  -8   2   42.50    6.16
  -2  -8   2   40.28    2.84
  -2  -8   2   50.71    5.46
  -2  -8   2   46.32    3.91
  -2  -8   2   44.71    6.94
   1   8  -2   15.70    2.06
   1   8  -2   17.34    1.77
   1   8  -2   10.65    1.78
   1   8  -2   13.44    1.60
  -1  -8   2   12.93    3.75
  -1  -8   2   11.18    2.29
  -1  -8   2   13.52    2.34
  -1  -8   2   16.14    3.76
  -1  -8   2   13.39    1.73
   0   8  -2    8.60    0.58
   0   8  -2    8.54    1.18
   0   8  -2    4.54    1.21
   0   8  -2   11.56    1.78
   0   8  -2    7.28    1.27
   0   8  -2   10.51    1.45
   0  -8   2    7.32    2.65
   0  -8   2   12.31    2.33
   0  -8   2    6.33    2.61
   0  -8   2    8.04    1.74
   0  -8   2   10.51    1.61
   0  -8   2   10.74    2.14
   0  -8   2    9.49    0.55
  -1   8  -2    0.37    0.26
  -1   8  -2   -0.42    0.28
  -1   8  -2    0.48    0.35
  -1   8  -2    0.10    0.53
  -1   8  -2   -0.33    0.45
  -1   8  -2    0.67    0.43
   1  -8   2    0.32    0.20
   1  -8   2    0.89    0.66
   1  -8   2    0.93    0.89
   1  -8   2   -0.08    0.99
   1  -8   2    0.12    0.83
   1  -8   2    1.52    1.57
   1  -8   2   -0.24    0.66
   1  -8   2    0.39    0.43
  -2   8  -2    0.79    0.54
  -2   8  -2    0.13    0.30
  -2   8  -2    0.33    0.39
  -2   8  -2    0.74    0.61
  -2   8  -2   -0.27    0.47
   2  -8   2    0.40    0.28
   2  -8   2    1.54    1.58
   2  -8   2    0.09    0.70
   2  -8   2   -0.24    1.04
   2  -8   2    0.20    0.58
   2  -8   2    0.44    0.35
   2  -8   2    1.07    0.58
   2  -8   2    2.56    1.93
  -3   8  -2    9.91    1.57
  -3   8  -2   10.35    1.39
  -3   8  -2   11.31    1.87
  -3   8  -2    9.05    1.39
   3  -8   2   10.99    2.25
   3  -8   2    7.21    1.98
   3  -8   2   14.05    3.94
   3  -8   2    5.12    2.43
  -4   8  -2   18.49    2.13
  -4   8  -2   16.50    2.27
  -4   8  -2   20.74    2.60
  -4   8  -2   17.74    2.11
   4  -8   2   16.60    3.11
   4  -8   2   10.38    3.27
   4  -8   2   20.08    4.91
   4  -8   2   19.82    3.09
  -5   8  -2    5.30    1.32
  -5   8  -2    3.59    1.05
  -5   8  -2    5.07    1.38
  -5   8  -2    3.62    1.14
   5  -8   2    5.87    1.87
   5  -8   2    4.67    2.63
   5  -8   2    4.85    2.42
   5  -8   2    5.31    1.85
  -6   8  -2   38.26    3.30
  -6   8  -2   46.30    3.68
  -6   8  -2   33.98    3.04
   6  -8   2   40.09    5.24
   6  -8   2   32.17    5.96
   6  -8   2   39.01    4.89
  -7   8  -2    1.59    0.93
  -7   8  -2    1.02    0.81
  -7   8  -2    0.17    0.79
   7  -8   2    0.75    1.36
   7  -8   2    2.33    1.47
   7  -8   2    2.77    2.26
   7  -8   2    6.91    3.55
  -8   8  -2   -0.57    0.75
  -8   8  -2   -0.04    0.98
  -8   8  -2    0.47    0.78
   8  -8   2    0.86    1.87
   8  -8   2    0.48    1.27
   8  -8   2    0.55    1.10
   8  -8   2    2.24    2.66
  13   7  -2    9.57    2.56
  13   7  -2    8.85    2.40
  13   7  -2    9.77    2.62
  13   7  -2   10.27    2.95
 -13  -7   2    8.51    3.73
 -13  -7   2    8.81    4.05
 -13  -7   2    9.54    3.60
 -13  -7   2    9.33    2.05
  12   7  -2   -0.69    0.81
  12   7  -2    1.22    1.26
  12   7  -2    0.21    0.82
  12   7  -2    1.85    1.41
 -12  -7   2    1.00    2.08
 -12  -7   2   -0.49    1.29
 -12  -7   2    1.62    1.06
 -12  -7   2   -1.79    1.20
  11   7  -2    0.19    0.71
  11   7  -2    1.57    1.29
  11   7  -2    1.94    1.53
 -11  -7   2    3.87    2.61
 -11  -7   2    0.01    1.21
 -11  -7   2    1.23    0.55
 -11  -7   2    1.02    0.92
 -11  -7   2   -0.03    1.69
  10   7  -2   -1.06    0.58
  10   7  -2    0.03    0.58
  10   7  -2    0.26    0.85
  10   7  -2   -0.53    0.60
 -10  -7   2   -0.07    0.50
 -10  -7   2    0.80    1.50
 -10  -7   2    0.58    1.49
 -10  -7   2    0.56    2.00
 -10  -7   2   -0.05    0.27
 -10  -7   2   -0.18    0.22
   9   7  -2    3.22    1.27
   9   7  -2    3.76    1.62
   9   7  -2    4.60    1.53
   9   7  -2    1.68    1.28
  -9  -7   2    3.19    2.41
  -9  -7   2    3.29    0.46
  -9  -7   2   -0.54    1.00
  -9  -7   2    8.07    1.44
  -9  -7   2    1.18    1.66
  -9  -7   2    4.56    0.57
   8   7  -2   13.38    2.17
   8   7  -2    8.43    1.86
   8   7  -2   15.20    2.73
   8   7  -2    9.17    1.93
  -8  -7   2   11.29    3.61
  -8  -7   2   12.14    1.60
  -8  -7   2   10.12    0.74
  -8  -7   2   10.55    3.28
  -8  -7   2   10.00    0.72
   7   7  -2   29.66    2.78
   7   7  -2   30.08    3.52
   7   7  -2   35.37    4.08
   7   7  -2   33.33    3.02
  -7  -7   2   33.86    2.41
  -7  -7   2   31.38    1.73
  -7  -7   2   33.41    6.25
  -7  -7   2   31.26    5.36
  -7  -7   2   40.34    6.16
  -7  -7   2   33.45    1.76
  -7  -7   2   43.29    6.59
   6   7  -2    7.43    1.40
   6   7  -2    5.62    1.51
   6   7  -2    5.85    1.42
   6   7  -2    4.59    0.75
   6   7  -2    3.83    1.10
  -6  -7   2    4.94    2.09
  -6  -7   2    6.66    0.99
  -6  -7   2    4.33    1.91
  -6  -7   2    5.98    1.20
  -6  -7   2    4.69    2.54
  -6  -7   2    6.52    0.63
  -6  -7   2    3.26    1.65
   5   7  -2  115.72    5.74
   5   7  -2  113.05    6.77
   5   7  -2  114.04    6.57
   5   7  -2  113.74    7.25
   5   7  -2  109.35    6.49
   5   7  -2  110.67    5.65
  -5  -7   2  111.55    5.53
  -5  -7   2  128.89    9.87
  -5  -7   2  127.75   10.04
  -5  -7   2  117.26    8.64
  -5  -7   2  111.62    7.87
  -5  -7   2  114.30    5.80
   4   7  -2   37.88    2.86
   4   7  -2   42.58    2.45
   4   7  -2   41.00    3.17
   4   7  -2   41.05    2.22
   4   7  -2   42.60    3.04
  -4  -7   2   42.33    2.32
  -4  -7   2   44.05    2.31
  -4  -7   2   42.24    2.33
  -4  -7   2   39.48    4.50
  -4  -7   2   42.39    2.82
  -4  -7   2   41.24    5.82
  -4  -7   2   43.82    6.54
  -4  -7   2   44.01    5.63
   3   7  -2   10.28    1.52
   3   7  -2    7.66    1.40
   3   7  -2    7.58    1.16
   3   7  -2    6.61    0.89
  -3  -7   2    9.40    2.31
  -3  -7   2    9.46    3.05
  -3  -7   2    6.26    0.81
  -3  -7   2    6.39    0.50
  -3  -7   2    9.08    1.94
  -3  -7   2    6.39    0.51
  -3  -7   2    6.31    1.04
  -3  -7   2    7.41    2.43
   2   7  -2   18.28    1.42
   2   7  -2   19.07    2.14
   2   7  -2   19.56    1.59
   2   7  -2   19.54    2.24
  -2  -7   2   19.27    1.64
  -2  -7   2   24.34    4.22
  -2  -7   2   16.91    2.83
  -2  -7   2   19.82    4.31
  -2  -7   2   18.06    1.47
  -2  -7   2   18.87    2.59
   1   7  -2    0.67    0.39
   1   7  -2    0.00    0.37
   1   7  -2    0.45    0.53
   1   7  -2    0.57    0.34
   1   7  -2    1.05    0.69
  -1  -7   2    1.14    0.51
  -1  -7   2    1.65    1.47
  -1  -7   2    0.52    0.53
  -1  -7   2    1.06    0.81
   0   7  -2   47.81    3.44
   0   7  -2   48.85    2.98
   0   7  -2   47.19    2.34
   0   7  -2   44.96    3.07
   0   7  -2   44.81    3.24
   0   7  -2   45.90    2.89
   0  -7   2   52.57    3.83
   0  -7   2   45.79    2.30
   0  -7   2   44.58    3.12
   0  -7   2   49.16    3.69
   0  -7   2   49.43    3.95
   0  -7   2   41.29    6.27
   0  -7   2   45.66    6.11
  -1   7  -2    5.38    1.16
  -1   7  -2    6.17    0.89
  -1   7  -2    4.62    0.95
  -1   7  -2    5.48    0.94
  -1   7  -2    6.94    0.77
  -1   7  -2    6.17    1.29
   1  -7   2    8.33    1.72
   1  -7   2    3.02    1.67
   1  -7   2    7.81    1.41
   1  -7   2    4.17    1.21
   1  -7   2    7.17    0.69
   1  -7   2    5.49    2.25
   1  -7   2    4.25    1.10
  -2   7  -2   12.79    1.15
  -2   7  -2   14.22    1.97
  -2   7  -2   12.21    2.09
  -2   7  -2   13.86    1.56
   2  -7   2   12.47    1.02
   2  -7   2   14.51    1.65
   2  -7   2   17.60    2.58
   2  -7   2   12.75    1.12
   2  -7   2   14.77    2.14
   2  -7   2   13.95    2.46
   2  -7   2   12.13    3.31
   2  -7   2   10.90    3.25
  -3   7  -2   22.67    2.41
  -3   7  -2   23.72    2.61
  -3   7  -2   21.87    1.74
  -3   7  -2   20.10    1.82
   3  -7   2   19.92    3.32
   3  -7   2   21.66    3.02
   3  -7   2   20.12    4.27
   3  -7   2   20.45    4.43
   3  -7   2   20.73    3.03
  -4   7  -2    6.57    1.32
  -4   7  -2   10.80    1.76
  -4   7  -2    5.99    1.21
  -4   7  -2    7.53    1.28
   4  -7   2    8.08    2.05
   4  -7   2    6.76    2.57
   4  -7   2    6.01    1.71
  -5   7  -2   70.26    4.70
  -5   7  -2   66.19    4.45
  -5   7  -2   67.37    4.32
  -5   7  -2   66.58    4.40
   5  -7   2   59.83    7.75
   5  -7   2   69.90    5.76
   5  -7   2   64.23    8.51
   5  -7   2   64.60    5.27
  -6   7  -2   10.76    1.83
  -6   7  -2   10.88    1.97
  -6   7  -2    8.04    1.56
  -6   7  -2    9.18    1.74
   6  -7   2    7.75    3.18
   6  -7   2   10.97    2.58
   6  -7   2    9.21    3.23
   6  -7   2   15.18    2.89
  -7   7  -2   15.93    2.38
  -7   7  -2   15.50    2.38
  -7   7  -2   23.22    3.17
  -7   7  -2   23.27    2.76
   7  -7   2   22.81    5.77
   7  -7   2   16.25    3.93
   7  -7   2   21.67    3.62
   7  -7   2   22.78    3.97
  -8   7  -2    1.53    0.95
  -8   7  -2    3.82    1.32
  -8   7  -2    4.55    1.48
   8  -7   2    2.42    1.61
   8  -7   2    2.25    2.12
   8  -7   2    3.87    2.41
   8  -7   2    3.02    1.64
  -9   7  -2    0.90    1.08
  -9   7  -2    1.07    0.97
  -9   7  -2    0.56    1.01
   9  -7   2    1.01    1.76
   9  -7   2    1.67    1.53
   9  -7   2    1.44    2.17
   9  -7   2   -0.17    0.82
  13   6  -2    1.20    1.10
  13   6  -2    0.65    1.45
  13   6  -2    0.85    1.20
  13   6  -2    0.43    1.24
 -13  -6   2    4.76    1.60
 -13  -6   2    1.97    2.16
 -13  -6   2    1.54    2.42
 -13  -6   2    0.21    1.97
  12   6  -2    0.76    0.94
  12   6  -2    5.66    1.85
  12   6  -2    1.60    1.30
  12   6  -2    2.81    1.77
 -12  -6   2    2.29    0.61
 -12  -6   2    1.57    2.43
 -12  -6   2    4.51    2.95
 -12  -6   2   -0.40    1.18
 -12  -6   2    1.53    0.92
  11   6  -2   -0.06    1.11
  11   6  -2    1.20    1.22
  11   6  -2    0.61    0.88
  11   6  -2   -0.12    0.55
  11   6  -2    0.37    0.99
 -11  -6   2    1.47    2.07
 -11  -6   2   -0.61    0.50
 -11  -6   2   -1.23    0.98
 -11  -6   2   -0.19    0.28
 -11  -6   2   -0.55    0.93
  10   6  -2    7.92    1.88
  10   6  -2    7.81    2.30
  10   6  -2    8.70    2.14
  10   6  -2   13.00    2.94
 -10  -6   2    9.02    1.15
 -10  -6   2   10.11    1.03
 -10  -6   2    7.68    3.09
 -10  -6   2    9.83    1.79
 -10  -6   2   10.51    3.62
 -10  -6   2   10.12    3.30
   9   6  -2   -0.43    0.54
   9   6  -2    0.50    0.71
   9   6  -2    0.35    0.72
  -9  -6   2   -0.31    0.22
  -9  -6   2   -0.39    0.40
  -9  -6   2    0.10    0.30
  -9  -6   2    0.19    1.28
  -9  -6   2   -0.89    0.92
   8   6  -2    1.72    0.85
   8   6  -2    1.62    0.93
   8   6  -2    0.25    0.67
   8   6  -2    0.56    0.84
  -8  -6   2   -0.37    0.95
  -8  -6   2    1.79    0.36
  -8  -6   2   -0.50    0.84
  -8  -6   2    1.43    0.69
  -8  -6   2    1.85    1.52
  -8  -6   2    1.05    0.36
   7   6  -2    4.45    1.48
   7   6  -2    5.14    1.34
   7   6  -2    4.22    1.10
   7   6  -2    3.98    1.21
  -7  -6   2    4.74    0.96
  -7  -6   2    6.39    2.53
  -7  -6   2    4.87    0.57
  -7  -6   2    3.67    2.03
  -7  -6   2    4.68    0.52
  -7  -6   2    7.46    2.67
   6   6  -2  114.63    5.99
   6   6  -2  117.92    7.52
   6   6  -2  128.13    7.32
   6   6  -2  117.87    7.05
   6   6  -2  127.32    6.95
  -6  -6   2  121.93    5.81
  -6  -6   2  125.92    9.21
  -6  -6   2  131.39    6.46
  -6  -6   2  130.57    9.46
  -6  -6   2  118.83    5.78
  -6  -6   2  113.12    6.65
  -6  -6   2  125.84    9.67
  -6  -6   2  136.47   10.34
   5   6  -2   44.34    2.43
   5   6  -2   47.85    3.24
   5   6  -2   39.07    2.96
   5   6  -2   45.62    3.70
   5   6  -2   43.67    2.48
   5   6  -2   46.21    3.34
  -5  -6   2   41.79    5.46
  -5  -6   2   44.05    2.95
  -5  -6   2   43.11    2.60
  -5  -6   2   50.14    5.29
  -5  -6   2   39.59    2.23
  -5  -6   2   64.37    7.73
  -5  -6   2   38.09    5.48
   4   6  -2   56.81    3.54
   4   6  -2   55.97    3.74
   4   6  -2   55.76    2.94
   4   6  -2   52.05    2.86
   4   6  -2   53.59    3.49
  -4  -6   2   53.91    2.96
  -4  -6   2   55.40    5.21
  -4  -6   2   55.04    3.36
  -4  -6   2   59.91    4.61
  -4  -6   2   67.82    7.89
  -4  -6   2   53.55    4.91
  -4  -6   2   55.42    2.82
   3   6  -2    7.01    1.15
   3   6  -2    6.55    1.23
   3   6  -2    6.93    1.09
   3   6  -2    6.80    0.52
   3   6  -2    8.70    0.91
  -3  -6   2    7.75    0.59
  -3  -6   2    7.44    0.66
  -3  -6   2    6.49    1.56
  -3  -6   2    7.51    2.63
  -3  -6   2    7.11    0.57
  -3  -6   2   10.14    2.55
  -3  -6   2    9.67    2.25
  -3  -6   2    8.24    1.08
   2   6  -2   31.69    2.93
   2   6  -2   36.73    2.53
   2   6  -2   36.08    2.61
   2   6  -2   31.18    2.01
   2   6  -2   31.42    2.19
  -2  -6   2   36.94    5.36
  -2  -6   2   42.96    3.19
  -2  -6   2   42.03    5.30
  -2  -6   2   35.66    4.05
  -2  -6   2   34.98    2.09
  -2  -6   2   30.82    2.19
   1   6  -2    7.68    0.97
   1   6  -2    7.67    1.30
   1   6  -2    5.70    0.83
   1   6  -2    4.88    1.19
   1   6  -2    4.81    0.96
  -1  -6   2    7.87    2.37
  -1  -6   2    6.69    1.60
  -1  -6   2    5.12    0.77
  -1  -6   2    5.65    1.23
  -1  -6   2    4.94    1.90
  -1  -6   2    6.43    0.95
   0   6  -2   19.93    1.12
   0   6  -2   20.04    1.78
   0   6  -2   19.36    1.51
   0   6  -2   19.73    2.15
   0   6  -2   19.82    1.71
   0   6  -2   20.98    1.55
   0  -6   2   21.66    1.72
   0  -6   2   20.17    1.09
   0  -6   2   23.00    3.98
   0  -6   2   23.92    2.73
   0  -6   2   20.58    2.45
   0  -6   2   26.82    4.48
   0  -6   2   21.40    2.72
  -1   6  -2    6.49    0.96
  -1   6  -2    6.10    1.14
  -1   6  -2    4.05    0.97
  -1   6  -2    5.32    0.93
  -1   6  -2    6.74    0.74
  -1   6  -2    6.11    0.81
   1  -6   2    5.80    0.62
   1  -6   2    6.13    1.35
   1  -6   2    5.84    1.51
   1  -6   2    6.01    1.18
   1  -6   2    7.96    2.54
   1  -6   2    6.03    1.12
  -2   6  -2   35.23    2.68
  -2   6  -2   35.58    2.42
  -2   6  -2   39.25    2.30
  -2   6  -2   37.52    2.54
   2  -6   2   43.84    5.83
   2  -6   2   34.06    3.84
   2  -6   2   35.41    2.13
   2  -6   2   35.69    3.05
   2  -6   2   35.63    2.30
   2  -6   2   37.38    3.00
   2  -6   2   32.10    4.95
  -3   6  -2   17.62    1.53
  -3   6  -2   19.02    2.19
  -3   6  -2   20.19    1.73
   3  -6   2   22.14    4.20
   3  -6   2   19.81    4.16
   3  -6   2   21.21    2.84
   3  -6   2   19.19    2.58
   3  -6   2   19.78    2.99
  -4   6  -2   73.82    4.38
  -4   6  -2   77.70    4.60
  -4   6  -2   74.25    4.52
  -4   6  -2   78.51    5.09
   4  -6   2   77.45    5.82
   4  -6   2   78.43    6.77
   4  -6   2   67.59    5.42
   4  -6   2   62.99    7.91
   4  -6   2   67.68    5.15
  -5   6  -2    0.10    0.59
  -5   6  -2   -0.18    0.36
  -5   6  -2    0.30    0.46
  -5   6  -2   -0.03    0.48
   5  -6   2    0.26    1.33
   5  -6   2   -0.16    0.57
   5  -6   2    0.33    0.89
   5  -6   2   -0.38    0.51
  -6   6  -2   97.42    5.86
  -6   6  -2   95.44    6.00
  -6   6  -2   95.31    5.91
  -6   6  -2   98.16    5.91
   6  -6   2   93.35    6.72
   6  -6   2   74.78    9.57
   6  -6   2  101.46    8.16
   6  -6   2  102.47    7.25
  -7   6  -2    5.03    1.39
  -7   6  -2    5.00    1.31
  -7   6  -2    3.74    1.17
  -7   6  -2    3.91    1.21
   7  -6   2    4.65    2.71
   7  -6   2    3.84    1.53
   7  -6   2    3.35    1.63
  -8   6  -2    8.99    1.78
  -8   6  -2   10.30    1.97
  -8   6  -2   11.84    2.10
   8  -6   2    7.44    2.35
   8  -6   2    8.61    2.91
   8  -6   2   10.61    2.51
   8  -6   2   10.87    3.70
  -9   6  -2    3.28    1.32
  -9   6  -2    1.44    1.06
  -9   6  -2    2.01    1.09
   9  -6   2    1.61    1.54
   9  -6   2    2.43    1.68
   9  -6   2    3.06    1.98
   9  -6   2    4.09    3.12
 -10   6  -2   19.34    2.82
 -10   6  -2    9.63    2.13
 -10   6  -2   10.84    2.12
  10  -6   2   14.07    4.86
  10  -6   2   11.02    3.03
  10  -6   2    8.31    2.95
  10  -6   2   16.13    3.46
  13   5  -2    7.86    2.27
  13   5  -2    8.04    2.60
  13   5  -2    6.51    1.84
  13   5  -2   13.36    3.63
 -13  -5   2    5.10    3.03
 -13  -5   2   11.12    2.39
 -13  -5   2    8.91    1.55
 -13  -5   2    8.00    3.41
  12   5  -2   -0.48    0.60
  12   5  -2   -0.04    0.85
  12   5  -2    0.97    1.21
  12   5  -2   -0.57    0.76
  12   5  -2    0.01    0.85
 -12  -5   2    1.29    2.13
 -12  -5   2   -0.12    0.56
 -12  -5   2    0.00    1.20
 -12  -5   2    0.12    1.36
 -12  -5   2    0.12    0.43
  11   5  -2    0.23    0.83
  11   5  -2    0.43    0.97
  11   5  -2    0.19    0.93
  11   5  -2    0.20    1.05
  11   5  -2    0.69    0.77
 -11  -5   2    0.37    0.70
 -11  -5   2    0.83    1.96
 -11  -5   2    0.52    0.44
 -11  -5   2    0.75    1.25
 -11  -5   2    2.59    2.12
  10   5  -2    0.25    0.90
  10   5  -2    5.14    1.95
  10   5  -2    1.39    1.09
  10   5  -2    2.18    1.23
 -10  -5   2    2.82    2.68
 -10  -5   2    0.73    1.54
 -10  -5   2    0.89    0.48
 -10  -5   2    0.60    0.71
 -10  -5   2   -1.11    0.87
   9   5  -2   57.05    5.06
   9   5  -2   62.28    4.47
   9   5  -2   57.84    4.63
   9   5  -2   57.16    4.70
  -9  -5   2   50.71    7.48
  -9  -5   2   57.79    3.39
  -9  -5   2   65.93    8.41
  -9  -5   2   51.97    3.09
  -9  -5   2   64.50    4.15
  -9  -5   2   55.32    7.31
   8   5  -2    4.53    1.49
   8   5  -2    4.52    1.34
   8   5  -2    4.92    1.33
   8   5  -2    4.51    1.51
  -8  -5   2    2.75    1.70
  -8  -5   2    3.93    2.28
  -8  -5   2    6.11    0.71
  -8  -5   2    4.42    0.75
  -8  -5   2    4.56    2.16
   7   5  -2   65.86    4.65
   7   5  -2   65.73    4.97
   7   5  -2   62.39    4.28
   7   5  -2   68.70    4.69
  -7  -5   2   61.33    3.98
  -7  -5   2   65.66    8.09
  -7  -5   2   59.93    7.26
  -7  -5   2   68.05    3.46
  -7  -5   2   68.22    3.33
  -7  -5   2   62.92    4.27
  -7  -5   2   60.21    7.64
   6   5  -2   26.95    2.22
   6   5  -2   23.03    2.68
   6   5  -2   28.33    2.45
   6   5  -2   24.16    3.02
  -6  -5   2   28.35    4.99
  -6  -5   2   25.80    1.93
  -6  -5   2   25.96    1.41
  -6  -5   2   26.02    4.37
  -6  -5   2   22.56    2.08
  -6  -5   2   25.64    1.47
  -6  -5   2   26.59    4.48
   5   5  -2  287.42   14.89
   5   5  -2  292.70   14.37
   5   5  -2  284.90   14.09
   5   5  -2  275.32   13.55
   5   5  -2  295.94   14.47
   5   5  -2  280.32   13.36
  -5  -5   2  291.08   16.37
  -5  -5   2  276.59   14.00
  -5  -5   2  292.33   16.97
  -5  -5   2  281.83   13.69
  -5  -5   2  285.96   16.48
  -5  -5   2  276.38   13.18
  -5  -5   2  288.19   13.21
  -5  -5   2  297.38   16.55
   4   5  -2   45.77    3.46
   4   5  -2   43.67    3.00
   4   5  -2   44.60    2.39
   4   5  -2   50.26    3.22
   4   5  -2   41.88    2.85
   4   5  -2   44.80    2.45
  -4  -5   2   44.89    2.27
  -4  -5   2   40.06    2.76
  -4  -5   2   48.74    3.91
  -4  -5   2   50.05    4.42
  -4  -5   2   61.80    6.45
  -4  -5   2   39.36    5.49
  -4  -5   2   46.62    2.56
   3   5  -2  125.94    6.21
   3   5  -2  134.66    6.79
   3   5  -2  126.70    6.96
   3   5  -2  122.94    6.65
   3   5  -2  130.16    6.14
  -3  -5   2  124.74    6.19
  -3  -5   2  135.53    8.27
  -3  -5   2  133.45    7.63
  -3  -5   2  126.88    6.15
  -3  -5   2  140.24    9.30
  -3  -5   2  134.78    8.73
  -3  -5   2  126.60    6.58
   2   5  -2   11.06    1.32
   2   5  -2   10.75    1.87
   2   5  -2   11.38    0.86
   2   5  -2   11.92    1.24
   2   5  -2   10.13    1.38
  -2  -5   2    9.95    1.97
  -2  -5   2    9.11    1.54
  -2  -5   2   13.15    2.71
  -2  -5   2   11.24    0.83
  -2  -5   2   11.59    0.65
  -2  -5   2   10.66    0.64
  -2  -5   2   12.39    1.04
  -2  -5   2   10.23    2.75
   1   5  -2  148.30    7.75
   1   5  -2  150.52    7.61
   1   5  -2  146.64    7.30
   1   5  -2  143.41    8.02
   1   5  -2  142.57    8.50
   1   5  -2  151.80    7.34
  -1  -5   2  143.38    9.36
  -1  -5   2  142.42    7.96
  -1  -5   2  157.93    9.93
  -1  -5   2  142.96    7.93
  -1  -5   2  149.22    7.36
  -1  -5   2  144.03    8.66
   0   5  -2    3.83    0.66
   0   5  -2    5.66    0.94
   0   5  -2    3.44    0.79
   0   5  -2    3.13    0.75
   0   5  -2    4.23    0.67
   0   5  -2    3.87    0.35
   0  -5   2    4.62    0.72
   0  -5   2    4.95    0.79
   0  -5   2    4.03    0.32
   0  -5   2    5.04    1.03
   0  -5   2    2.59    0.82
   0  -5   2    3.58    1.57
   0  -5   2    8.01    2.12
   0  -5   2    5.01    1.26
  -1   5  -2  211.19   10.23
  -1   5  -2  212.23   10.52
  -1   5  -2  215.14   10.01
  -1   5  -2  207.95    9.91
  -1   5  -2  211.79   10.17
   1  -5   2  198.37    9.80
   1  -5   2  206.28   10.82
   1  -5   2  213.78   12.63
   1  -5   2  196.22   10.42
   1  -5   2  216.45   12.66
   1  -5   2  205.44   10.39
   1  -5   2  213.95   11.20
  -2   5  -2  122.47    6.03
  -2   5  -2  109.54    6.15
  -2   5  -2  109.37    5.89
  -2   5  -2  113.37    5.95
   2  -5   2  114.08    6.55
   2  -5   2  111.72    5.61
   2  -5   2  125.58    7.05
   2  -5   2  113.88    6.44
   2  -5   2  109.91    5.49
   2  -5   2  105.66    8.06
   2  -5   2  113.36    5.61
   2  -5   2   99.17    7.71
  -3   5  -2   72.21    4.33
  -3   5  -2   67.81    3.94
  -3   5  -2   74.03    4.16
  -3   5  -2   69.49    4.11
   3  -5   2   77.30    5.12
   3  -5   2   81.06    4.87
   3  -5   2   65.81    4.78
   3  -5   2   67.39    5.78
   3  -5   2   64.95    3.78
   3  -5   2   68.36    6.21
  -4   5  -2   17.95    1.98
  -4   5  -2   17.83    2.08
  -4   5  -2   20.94    1.73
   4  -5   2   25.46    4.50
   4  -5   2   19.80    3.58
   4  -5   2   20.07    3.10
   4  -5   2   22.74    3.08
   4  -5   2   21.93    2.72
  -5   5  -2  109.62    6.24
  -5   5  -2   97.98    5.99
  -5   5  -2  106.37    6.23
  -5   5  -2  111.36    6.09
   5  -5   2  121.53    8.23
   5  -5   2   98.24    8.55
   5  -5   2  110.81    6.92
   5  -5   2  100.96    7.72
  -6   5  -2    1.65    0.75
  -6   5  -2    1.25    0.63
  -6   5  -2    1.07    0.72
  -6   5  -2    1.79    0.78
   6  -5   2    1.52    1.52
   6  -5   2    2.35    1.24
   6  -5   2    0.21    0.63
   6  -5   2    2.33    1.39
  -7   5  -2   19.37    2.42
  -7   5  -2   21.01    2.52
  -7   5  -2   20.66    2.59
  -7   5  -2   16.13    2.23
   7  -5   2   18.81    3.16
   7  -5   2   18.86    4.44
   7  -5   2   17.91    3.26
   7  -5   2   20.38    3.85
  -8   5  -2    5.26    1.30
  -8   5  -2    8.57    1.77
  -8   5  -2    6.61    1.41
  -8   5  -2    6.42    1.65
   8  -5   2    2.15    1.50
   8  -5   2    2.13    1.48
   8  -5   2    3.61    1.51
   8  -5   2    5.46    2.48
  -9   5  -2    8.53    1.82
  -9   5  -2    6.67    1.75
  -9   5  -2    8.07    1.75
   9  -5   2    7.14    2.56
   9  -5   2    3.83    2.78
   9  -5   2    7.13    2.21
 -10   5  -2    1.44    1.11
 -10   5  -2    1.32    0.99
 -10   5  -2    0.91    0.90
  10  -5   2    0.25    1.45
  10  -5   2    0.37    1.38
  10  -5   2    2.05    1.56
  13   4  -2    0.85    1.18
  13   4  -2    0.69    1.18
  13   4  -2    0.61    0.96
  13   4  -2   -0.41    1.19
 -13  -4   2    0.30    0.59
 -13  -4   2    0.64    2.12
 -13  -4   2    1.16    1.18
 -13  -4   2    0.87    1.81
  12   4  -2    3.86    1.78
  12   4  -2    7.18    1.83
  12   4  -2    3.61    1.52
  12   4  -2    3.09    1.56
  12   4  -2    5.34    2.30
 -12  -4   2    4.74    1.02
 -12  -4   2    2.07    2.23
 -12  -4   2    5.12    2.98
 -12  -4   2    3.77    1.35
  11   4  -2    2.52    1.12
  11   4  -2    0.14    0.79
  11   4  -2    2.40    1.18
  11   4  -2   -0.15    0.92
  11   4  -2    1.78    1.42
 -11  -4   2    0.25    1.21
 -11  -4   2   -0.07    1.18
 -11  -4   2    0.61    0.48
 -11  -4   2    0.66    1.40
 -11  -4   2    1.48    0.92
  10   4  -2   48.83    5.83
  10   4  -2   56.58    4.99
  10   4  -2   62.90    4.81
  10   4  -2   59.10    4.98
  10   4  -2   57.76    4.52
 -10  -4   2   63.21    3.47
 -10  -4   2   57.97    7.68
 -10  -4   2   74.73    9.57
 -10  -4   2   61.11    7.46
 -10  -4   2   54.87    4.24
   9   4  -2    1.79    1.08
   9   4  -2    0.65    0.91
   9   4  -2    3.29    1.23
   9   4  -2    1.43    1.11
  -9  -4   2    3.82    2.05
  -9  -4   2    3.56    2.26
  -9  -4   2    2.38    1.73
  -9  -4   2    2.15    1.00
  -9  -4   2    3.67    0.71
   8   4  -2  101.50    5.90
   8   4  -2   87.57    6.02
   8   4  -2   87.97    6.52
   8   4  -2   82.44    5.99
  -8  -4   2   83.17    7.61
  -8  -4   2   95.10    5.02
  -8  -4   2   92.84    7.60
  -8  -4   2   88.86    4.67
  -8  -4   2   92.30    8.15
  -8  -4   2   97.35    5.54
   7   4  -2    3.46    1.01
   7   4  -2    3.09    1.26
   7   4  -2    2.19    0.96
   7   4  -2    3.80    1.28
  -7  -4   2    3.82    0.71
  -7  -4   2    5.73    2.06
  -7  -4   2    0.43    1.14
  -7  -4   2    2.62    0.90
  -7  -4   2    3.18    0.51
  -7  -4   2    1.49    1.39
  -7  -4   2    3.00    0.81
   6   4  -2  124.25    6.99
   6   4  -2  118.45    7.30
   6   4  -2  124.21    6.64
   6   4  -2  124.18    6.98
  -6  -4   2  116.88    5.90
  -6  -4   2  117.89    8.78
  -6  -4   2  117.50    8.55
  -6  -4   2  119.90    5.75
  -6  -4   2  110.07    8.52
  -6  -4   2  116.12    6.35
   5   4  -2   31.57    1.99
   5   4  -2   31.09    2.27
   5   4  -2   34.74    2.61
   5   4  -2   29.99    2.45
   5   4  -2   29.72    3.22
  -5  -4   2   30.72    2.07
  -5  -4   2   30.39    1.70
  -5  -4   2   32.61    1.63
  -5  -4   2   29.75    2.09
  -5  -4   2   28.75    4.07
  -5  -4   2   25.24    3.92
  -5  -4   2   29.97    4.58
  -5  -4   2   31.45    2.32
   4   4  -2   50.94    2.77
   4   4  -2   54.27    3.10
   4   4  -2   50.39    3.31
   4   4  -2   50.00    3.61
   4   4  -2   49.95    2.58
   4   4  -2   51.43    3.26
   4   4  -2   66.33    6.90
  -4  -4   2   50.83    2.45
  -4  -4   2   49.66    4.51
  -4  -4   2   47.38    3.06
  -4  -4   2   50.62    5.90
  -4  -4   2   50.69    2.48
  -4  -4   2   48.90    2.96
  -4  -4   2   46.27    4.28
   3   4  -2    0.17    0.16
   3   4  -2    1.06    0.52
   3   4  -2    0.03    0.12
   3   4  -2    0.47    0.88
   3   4  -2    0.21    0.55
   3   4  -2   -0.15    0.24
   3   4  -2   -0.43    0.27
   3   4  -2    0.49    0.37
  -3  -4   2    0.18    0.72
  -3  -4   2    0.26    0.19
  -3  -4   2   -0.08    0.42
  -3  -4   2    0.73    0.39
  -3  -4   2    0.85    0.96
  -3  -4   2    0.08    0.12
  -3  -4   2    0.31    0.27
  -3  -4   2    0.40    0.76
  -3  -4   2   -0.04    0.20
   2   4  -2  117.14    6.41
   2   4  -2  114.72    5.94
   2   4  -2  113.49    5.30
   2   4  -2   99.20    7.19
   2   4  -2  108.78    5.70
   2   4  -2  106.21    5.88
   2   4  -2  106.71    5.58
   2   4  -2  110.03    5.17
  -2  -4   2  112.55    6.79
  -2  -4   2  113.25    6.24
  -2  -4   2  111.97    5.27
  -2  -4   2  107.11    7.51
  -2  -4   2  102.32    5.64
  -2  -4   2  112.15    5.57
  -2  -4   2  112.10    7.30
  -2  -4   2  104.47    5.85
  -2  -4   2  112.47    5.22
   1   4  -2   11.40    1.23
   1   4  -2   11.91    1.66
   1   4  -2   10.33    1.33
   1   4  -2   12.80    1.68
   1   4  -2    9.72    0.87
   1   4  -2   14.02    1.42
   1   4  -2    7.46    1.96
   1   4  -2   11.18    0.81
  -1  -4   2   10.72    1.18
  -1  -4   2   11.93    1.33
  -1  -4   2   13.34    2.42
  -1  -4   2   10.80    1.38
  -1  -4   2   11.43    2.48
  -1  -4   2   10.10    0.78
  -1  -4   2   10.56    0.89
  -1  -4   2   15.56    2.08
   0   4  -2  456.02   24.35
   0   4  -2  496.85   23.00
   0   4  -2  490.87   23.03
   0   4  -2  496.35   22.96
   0   4  -2  478.78   23.41
   0   4  -2  478.98   22.90
   0   4  -2  488.97   22.28
   0  -4   2  483.13   23.45
   0  -4   2  496.36   24.74
   0  -4   2  466.39   22.85
   0  -4   2  478.99   24.78
   0  -4   2  486.86   23.20
   0  -4   2  497.34   23.14
   0  -4   2  465.58   22.68
   0  -4   2  508.08   22.73
  -1   4  -2   91.97    5.53
  -1   4  -2   99.12    4.99
  -1   4  -2   99.46    4.95
  -1   4  -2   98.30    6.45
  -1   4  -2   94.54    5.62
  -1   4  -2   97.39    4.78
  -1   4  -2   94.34    5.24
  -1   4  -2   98.10    4.76
  -1   4  -2   93.95    5.18
   1  -4   2   94.47    5.70
   1  -4   2   97.15    5.17
   1  -4   2   92.49    4.68
   1  -4   2   90.81    6.57
   1  -4   2   95.22    5.04
   1  -4   2  102.28    4.99
   1  -4   2   95.41    5.15
   1  -4   2  100.45    6.85
   1  -4   2  100.46    5.44
  -2   4  -2  312.27   14.79
  -2   4  -2  307.94   15.00
  -2   4  -2  311.92   14.61
  -2   4  -2  293.53   14.76
  -2   4  -2  301.71   16.14
   2  -4   2  300.00   14.50
   2  -4   2  308.74   17.01
   2  -4   2  312.23   16.68
   2  -4   2  305.91   15.28
   2  -4   2  326.37   15.74
   2  -4   2  317.01   15.27
  -3   4  -2    9.42    1.11
  -3   4  -2    8.67    1.23
  -3   4  -2    9.76    1.26
  -3   4  -2    9.11    2.04
  -3   4  -2   10.50    1.36
   3  -4   2   11.25    2.60
   3  -4   2    7.03    1.37
   3  -4   2   10.50    1.10
   3  -4   2    7.75    1.60
   3  -4   2    7.14    1.48
   3  -4   2    5.37    1.69
  -4   4  -2  122.26    6.72
  -4   4  -2  105.08    7.67
  -4   4  -2  122.24    6.54
  -4   4  -2  126.60    6.49
  -4   4  -2  122.32    6.65
   4  -4   2  108.26    8.45
   4  -4   2  127.96    7.22
   4  -4   2  121.70    8.06
   4  -4   2  128.62    7.55
   4  -4   2  128.77    7.90
  -5   4  -2   22.13    1.99
  -5   4  -2   24.10    2.18
  -5   4  -2   23.49    1.36
  -5   4  -2   20.57    1.85
   5  -4   2   22.54    1.47
   5  -4   2   26.13    3.87
   5  -4   2   18.80    2.62
   5  -4   2   22.14    3.57
   5  -4   2   22.83    4.04
   5  -4   2   26.54    3.38
   5  -4   2   23.25    1.30
  -6   4  -2   10.31    1.58
  -6   4  -2   12.35    1.75
  -6   4  -2    9.89    0.94
  -6   4  -2   14.69    2.09
  -6   4  -2   12.43    2.01
   6  -4   2    8.74    1.16
   6  -4   2   10.62    3.05
   6  -4   2    9.77    1.96
   6  -4   2   10.91    0.83
   6  -4   2   14.36    2.88
   6  -4   2   12.30    2.39
  -7   4  -2    4.63    1.17
  -7   4  -2    3.85    1.30
  -7   4  -2    5.12    0.92
  -7   4  -2    3.86    1.05
  -7   4  -2    6.34    1.33
   7  -4   2    2.01    1.18
   7  -4   2    4.39    1.71
   7  -4   2    4.51    0.94
   7  -4   2    1.99    1.69
   7  -4   2    4.63    1.60
  -8   4  -2    1.38    0.85
  -8   4  -2    2.70    1.14
  -8   4  -2    0.74    0.66
  -8   4  -2    2.93    0.79
  -8   4  -2    1.20    0.82
   8  -4   2    1.96    1.20
   8  -4   2    5.76    3.12
   8  -4   2    1.10    1.25
   8  -4   2   -0.23    0.72
   8  -4   2    1.89    0.74
  -9   4  -2    2.11    1.14
  -9   4  -2    4.89    1.29
  -9   4  -2    5.58    1.34
  -9   4  -2    3.78    0.96
  -9   4  -2    8.29    1.79
   9  -4   2    5.06    2.07
   9  -4   2    1.93    1.29
   9  -4   2    3.84    1.69
   9  -4   2    4.07    2.43
 -10   4  -2    8.58    1.99
 -10   4  -2    9.90    1.84
 -10   4  -2    7.31    1.62
  10  -4   2    5.00    1.95
  10  -4   2    9.49    2.62
  10  -4   2   14.98    3.36
  10  -4   2   10.82    3.95
 -11   4  -2    2.91    1.22
 -11   4  -2    3.76    1.58
 -11   4  -2    1.75    1.03
  11  -4   2    1.84    1.54
  11  -4   2    3.02    1.70
  11  -4   2    1.01    1.71
  13   3  -2    8.44    2.32
  13   3  -2    8.95    3.32
  13   3  -2    6.86    1.88
  13   3  -2    7.75    2.38
 -13  -3   2    7.85    2.11
 -13  -3   2   10.05    3.63
 -13  -3   2    9.24    1.52
 -13  -3   2    4.24    2.85
  12   3  -2   -0.43    0.71
  12   3  -2    2.75    1.38
  12   3  -2    1.38    0.96
  12   3  -2    0.91    1.32
  12   3  -2    2.68    1.61
 -12  -3   2   -0.98    1.10
 -12  -3   2    0.77    0.62
 -12  -3   2   -0.17    0.72
  11   3  -2    8.14    2.22
  11   3  -2    4.00    1.69
  11   3  -2   10.36    2.44
 -11  -3   2    5.01    2.41
 -11  -3   2    7.30    1.68
 -11  -3   2    5.48    1.09
 -11  -3   2    6.14    3.14
  10   3  -2    0.39    0.98
  10   3  -2    0.85    1.42
  10   3  -2    1.15    0.85
  10   3  -2    1.20    0.96
  10   3  -2    2.98    1.30
 -10  -3   2    2.26    2.07
 -10  -3   2    0.58    1.20
 -10  -3   2    2.69    0.74
 -10  -3   2    1.65    0.91
 -10  -3   2    0.81    1.27
   9   3  -2  224.90   13.09
   9   3  -2  220.47   12.48
   9   3  -2  237.59   12.86
   9   3  -2  247.89   13.39
   9   3  -2  231.85   13.86
  -9  -3   2  224.58   14.32
  -9  -3   2  223.93   12.33
  -9  -3   2  242.13   15.33
  -9  -3   2  251.12   11.55
  -9  -3   2  245.61   15.91
   8   3  -2   -0.12    0.61
   8   3  -2    2.74    0.94
   8   3  -2    1.54    0.82
   8   3  -2   -0.12    0.66
  -8  -3   2    0.70    1.06
  -8  -3   2    1.23    1.23
  -8  -3   2    1.08    1.09
  -8  -3   2    0.49    0.53
   7   3  -2   38.65    3.57
   7   3  -2   38.49    3.23
   7   3  -2   40.02    2.97
   7   3  -2   37.18    3.19
  -7  -3   2   43.03    5.73
  -7  -3   2   32.98    3.03
  -7  -3   2   39.84    2.23
  -7  -3   2   37.07    5.14
  -7  -3   2   40.00    5.66
  -7  -3   2   37.43    2.50
  -7  -3   2   36.61    2.73
   6   3  -2   15.35    1.88
   6   3  -2   12.85    1.90
   6   3  -2   17.18    2.17
   6   3  -2   16.31    2.43
  -6  -3   2   14.62    1.00
  -6  -3   2   13.58    3.06
  -6  -3   2   13.17    1.18
  -6  -3   2   16.82    3.40
  -6  -3   2   11.23    2.72
  -6  -3   2   14.86    1.66
  -6  -3   2   14.26    1.28
   5   3  -2    3.65    0.91
   5   3  -2    4.25    0.98
   5   3  -2    3.46    1.05
   5   3  -2    7.64    2.22
   5   3  -2    3.71    0.82
  -5  -3   2    4.00    0.73
  -5  -3   2    4.17    0.70
  -5  -3   2    4.75    0.51
  -5  -3   2    4.71    0.65
  -5  -3   2    4.24    0.91
  -5  -3   2    6.77    1.92
  -5  -3   2    7.56    2.22
  -5  -3   2    5.37    1.87
   4   3  -2   15.52    2.16
   4   3  -2   12.95    1.35
   4   3  -2    9.77    1.41
   4   3  -2   13.92    2.73
   4   3  -2   10.35    0.92
   4   3  -2   10.27    1.38
   4   3  -2   14.14    1.91
  -4  -3   2   12.87    1.05
  -4  -3   2   12.11    1.38
  -4  -3   2   11.37    0.77
  -4  -3   2   11.04    2.44
  -4  -3   2   11.84    1.01
  -4  -3   2   11.71    2.32
  -4  -3   2   11.72    0.69
  -4  -3   2   17.41    3.03
  -4  -3   2   13.93    2.47
   3   3  -2   27.70    1.73
   3   3  -2   29.20    4.18
   3   3  -2   30.49    2.31
   3   3  -2   26.54    1.55
   3   3  -2   26.20    1.94
   3   3  -2   25.99    1.37
   3   3  -2   25.69    1.87
   3   3  -2   27.44    2.19
   3   3  -2   31.43    3.46
  -3  -3   2   27.45    1.61
  -3  -3   2   25.41    1.31
  -3  -3   2   22.27    2.57
  -3  -3   2   28.95    3.66
  -3  -3   2   26.22    1.92
  -3  -3   2   26.72    1.30
  -3  -3   2   25.47    3.19
  -3  -3   2   27.41    1.80
  -3  -3   2   25.34    1.68
  -3  -3   2   31.45    3.94
   2   3  -2   15.52    1.13
   2   3  -2   11.32    1.82
   2   3  -2   17.79    1.51
   2   3  -2   13.41    0.81
   2   3  -2   14.89    1.31
   2   3  -2   13.83    0.86
   2   3  -2   15.10    2.55
   2   3  -2   14.77    1.12
  -2  -3   2   17.97    2.66
  -2  -3   2   14.78    1.71
  -2  -3   2   15.76    1.10
  -2  -3   2   21.01    2.54
  -2  -3   2   14.26    1.09
  -2  -3   2   17.89    2.84
  -2  -3   2   14.82    0.80
  -2  -3   2   14.13    1.23
  -2  -3   2   14.13    0.89
   1   3  -2   53.78    3.45
   1   3  -2   54.28    2.78
   1   3  -2   58.51    3.13
   1   3  -2   57.77    3.59
   1   3  -2   57.70    3.08
   1   3  -2   57.59    3.22
   1   3  -2   53.45    4.17
   1   3  -2   57.17    2.91
  -1  -3   2   58.25    4.38
  -1  -3   2   52.36    3.02
  -1  -3   2   55.37    3.24
  -1  -3   2   53.78    4.15
  -1  -3   2   58.53    2.79
  -1  -3   2   53.10    3.60
  -1  -3   2   52.96    3.15
   0   3  -2   58.76    4.33
   0   3  -2   58.33    3.42
   0   3  -2   60.52    3.33
   0   3  -2   62.58    3.34
   0   3  -2   54.92    3.63
   0   3  -2   60.11    3.09
   0   3  -2   68.33    3.16
   0   3  -2   56.88    3.41
   0   3  -2   59.96    2.88
   0  -3   2   63.99    3.59
   0  -3   2   72.85    4.73
   0  -3   2   57.86    4.40
   0  -3   2   61.52    3.43
   0  -3   2   62.17    3.12
   0  -3   2   56.66    3.69
   0  -3   2   60.62    2.85
   0  -3   2   59.53    3.31
  -1   3  -2  305.13   13.98
  -1   3  -2  305.42   14.12
  -1   3  -2  300.44   13.92
  -1   3  -2  308.78   15.47
  -1   3  -2  288.90   14.52
  -1   3  -2  308.78   14.38
  -1   3  -2  289.72   14.97
  -1   3  -2  292.01   14.75
   1  -3   2  306.10   14.75
   1  -3   2  302.40   13.94
   1  -3   2  295.41   14.09
   1  -3   2  296.25   14.34
   1  -3   2  297.35   15.78
   1  -3   2  297.21   14.25
   1  -3   2  311.30   14.31
   1  -3   2  288.33   15.57
  -2   3  -2  102.44    5.64
  -2   3  -2  107.47    5.56
  -2   3  -2  110.29    5.42
  -2   3  -2  107.45    5.82
  -2   3  -2  106.98    6.45
  -2   3  -2  117.86    5.60
  -2   3  -2  102.07    5.98
  -2   3  -2  108.54    6.14
   2  -3   2  106.63    5.62
   2  -3   2  103.54    6.16
   2  -3   2  107.03    5.91
   2  -3   2  113.43    5.54
   2  -3   2  116.52    6.85
   2  -3   2  106.37    5.89
   2  -3   2  110.45    7.14
   2  -3   2  111.43    5.37
  -3   3  -2   45.69    2.76
  -3   3  -2   44.07    2.64
  -3   3  -2   41.62    2.75
  -3   3  -2   45.46    3.32
  -3   3  -2   44.08    2.57
   3  -3   2   42.45    3.96
   3  -3   2   51.27    4.08
   3  -3   2   41.64    3.20
   3  -3   2   39.46    3.20
   3  -3   2   46.01    3.14
   3  -3   2   39.13    2.94
   3  -3   2   41.16    2.47
  -4   3  -2   69.91    3.73
  -4   3  -2   74.35    4.43
  -4   3  -2   75.67    4.71
  -4   3  -2   67.14    4.04
  -4   3  -2   71.20    4.17
  -4   3  -2   68.47    4.04
   4  -3   2   78.27    4.97
   4  -3   2   71.37    4.60
   4  -3   2   75.70    5.85
   4  -3   2   78.61    5.41
   4  -3   2   73.82    5.15
   4  -3   2   69.54    3.79
   4  -3   2   73.49    4.64
  -5   3  -2   16.74    2.27
  -5   3  -2   18.19    1.66
  -5   3  -2   18.34    1.57
  -5   3  -2   21.26    1.79
  -5   3  -2   22.10    2.48
  -5   3  -2   20.29    1.73
   5  -3   2   20.16    2.79
   5  -3   2   23.95    3.28
   5  -3   2   18.02    3.21
   5  -3   2   21.11    2.61
   5  -3   2   20.88    3.70
   5  -3   2   19.61    1.77
   5  -3   2   21.22    2.59
  -6   3  -2    5.05    1.20
  -6   3  -2    4.20    1.21
  -6   3  -2    6.08    1.09
  -6   3  -2    3.20    0.92
  -6   3  -2    4.33    0.96
  -6   3  -2    4.09    1.00
   6  -3   2    2.58    1.60
   6  -3   2    4.46    1.31
   6  -3   2    3.12    1.09
   6  -3   2    4.36    1.44
   6  -3   2    2.97    1.42
   6  -3   2    5.67    2.15
   6  -3   2    3.89    0.96
  -7   3  -2    1.33    0.78
  -7   3  -2   -0.20    0.47
  -7   3  -2   -0.60    0.33
  -7   3  -2    0.86    0.71
  -7   3  -2   -0.25    0.82
   7  -3   2    1.40    1.37
   7  -3   2    1.27    1.10
   7  -3   2   -0.79    0.44
   7  -3   2    0.00    0.63
   7  -3   2   -0.57    0.45
  -8   3  -2    2.82    0.92
  -8   3  -2    2.35    0.94
  -8   3  -2    1.42    1.03
  -8   3  -2    1.48    0.84
  -8   3  -2    2.33    0.97
   8  -3   2    1.92    1.62
   8  -3   2    1.94    1.27
   8  -3   2    3.45    1.11
   8  -3   2    4.21    1.58
   8  -3   2    1.29    1.08
   8  -3   2    2.61    1.15
  -9   3  -2   19.62    2.39
  -9   3  -2   18.30    2.29
  -9   3  -2   10.01    2.36
  -9   3  -2   18.23    2.58
  -9   3  -2   16.49    2.56
   9  -3   2   14.65    2.92
   9  -3   2    9.98    2.16
   9  -3   2   23.59    5.03
   9  -3   2   17.36    3.06
   9  -3   2   11.01    2.71
 -10   3  -2    5.29    1.34
 -10   3  -2    8.17    1.98
 -10   3  -2    7.91    1.83
 -10   3  -2    7.54    2.10
  10  -3   2    7.91    2.22
  10  -3   2    6.18    1.77
  10  -3   2    5.06    2.52
  10  -3   2   12.56    3.76
  10  -3   2    4.75    1.84
 -11   3  -2    8.21    1.79
 -11   3  -2    2.29    1.17
 -11   3  -2    3.85    1.21
 -11   3  -2    7.55    2.78
  11  -3   2    7.67    3.48
  11  -3   2    5.80    2.02
  11  -3   2    6.74    2.43
  13   2  -2    2.00    1.28
  13   2  -2    0.43    1.15
  13   2  -2    2.75    2.11
  13   2  -2    0.14    1.23
 -13  -2   2    0.14    0.89
 -13  -2   2   -0.26    1.96
 -13  -2   2   -0.28    1.60
 -13  -2   2   -0.31    0.58
 -13  -2   2    0.20    0.65
  12   2  -2   14.58    2.85
  12   2  -2   13.24    2.48
  12   2  -2    6.20    2.45
  12   2  -2   15.94    3.11
  12   2  -2   12.98    2.86
 -12  -2   2   12.69    2.33
 -12  -2   2   11.58    3.64
 -12  -2   2   11.90    1.72
 -12  -2   2   12.24    3.73
  11   2  -2   -0.01    0.59
  11   2  -2   -0.35    0.87
  11   2  -2    0.80    1.13
  11   2  -2   -0.16    0.96
  11   2  -2    0.19    0.81
 -11  -2   2    1.04    1.71
 -11  -2   2    0.57    1.15
 -11  -2   2   -0.26    0.47
 -11  -2   2    0.47    1.44
  10   2  -2   32.12    4.14
  10   2  -2   39.23    4.50
  10   2  -2   32.26    3.88
  10   2  -2   27.20    4.46
  10   2  -2   33.69    3.65
 -10  -2   2   31.98    5.83
 -10  -2   2   24.17    4.73
 -10  -2   2   29.56    3.39
 -10  -2   2   35.77    2.45
   9   2  -2    7.93    2.29
   9   2  -2    9.82    2.05
   9   2  -2    2.85    1.24
  -9  -2   2    4.66    1.23
  -9  -2   2    6.31    2.56
  -9  -2   2    6.73    2.42
   8   2  -2   95.74    7.26
   8   2  -2  100.32    6.23
   8   2  -2   97.27    6.74
   8   2  -2  101.92    7.00
   8   2  -2  112.67    6.68
  -8  -2   2  115.16    6.36
  -8  -2   2  103.50    7.72
  -8  -2   2  111.93    5.61
  -8  -2   2  107.86    8.75
  -8  -2   2  105.41    9.11
   7   2  -2   32.85    2.86
   7   2  -2   34.70    2.59
   7   2  -2   31.00    2.72
   7   2  -2   33.73    4.01
   7   2  -2   25.94    1.84
   7   2  -2   31.81    2.86
  -7  -2   2   35.53    5.47
  -7  -2   2   27.54    2.15
  -7  -2   2   26.33    4.22
  -7  -2   2   33.76    2.00
  -7  -2   2   28.57    2.23
  -7  -2   2   30.45    2.43
  -7  -2   2   33.97    4.52
   6   2  -2    2.38    1.01
   6   2  -2    1.15    1.11
   6   2  -2    1.27    0.60
   6   2  -2    3.22    0.98
   6   2  -2    1.97    0.86
   6   2  -2    2.32    0.86
  -6  -2   2    3.69    1.56
  -6  -2   2    2.15    0.57
  -6  -2   2    3.06    0.90
  -6  -2   2    1.28    0.59
  -6  -2   2    1.64    1.11
  -6  -2   2    0.60    0.98
   5   2  -2    1.61    0.34
   5   2  -2    1.60    0.79
   5   2  -2    2.61    0.67
   5   2  -2    1.68    0.65
   5   2  -2    1.09    0.62
   5   2  -2    2.67    1.33
  -5  -2   2    3.13    1.34
  -5  -2   2    1.57    0.46
  -5  -2   2    0.83    0.52
  -5  -2   2    0.79    0.39
  -5  -2   2    1.69    1.05
  -5  -2   2    0.94    0.85
  -5  -2   2    1.42    0.52
  -5  -2   2    2.32    0.40
   4   2  -2   17.86    1.61
   4   2  -2   20.76    2.93
   4   2  -2   19.23    2.84
   4   2  -2   22.07    1.74
   4   2  -2   20.24    2.24
   4   2  -2   18.62    1.43
   4   2  -2   17.44    1.33
   4   2  -2   19.16    1.08
   4   2  -2   17.10    3.13
  -4  -2   2   19.26    1.31
  -4  -2   2   22.25    3.15
  -4  -2   2   22.15    1.69
  -4  -2   2   17.06    1.07
  -4  -2   2   16.49    2.65
  -4  -2   2   22.82    3.20
  -4  -2   2   20.56    1.69
  -4  -2   2   19.66    1.26
  -4  -2   2   17.78    1.41
   3   2  -2  159.07    8.39
   3   2  -2  159.84    7.75
   3   2  -2  149.49    9.20
   3   2  -2  166.61    7.73
   3   2  -2  170.79    9.40
   3   2  -2  154.12    8.47
   3   2  -2  166.68    8.07
  -3  -2   2  164.79    9.49
  -3  -2   2  171.41    9.40
  -3  -2   2  155.18    7.69
  -3  -2   2  156.13    7.50
  -3  -2   2  150.77    8.18
  -3  -2   2  154.26    7.99
  -3  -2   2  169.95    9.20
  -3  -2   2  154.82    9.27
  -3  -2   2  163.43    7.78
   2   2  -2   12.50    0.98
   2   2  -2   12.74    0.80
   2   2  -2   14.60    1.46
   2   2  -2    8.68    1.52
   2   2  -2    9.69    1.90
   2   2  -2   11.20    1.01
   2   2  -2   11.65    0.86
  -2  -2   2   10.73    0.99
  -2  -2   2    8.49    1.03
  -2  -2   2   15.63    2.40
  -2  -2   2   14.88    2.05
  -2  -2   2   12.77    0.82
  -2  -2   2   11.79    0.85
  -2  -2   2   12.42    1.46
   1   2  -2  130.50    6.53
   1   2  -2  118.41    7.14
   1   2  -2  129.12    6.12
   1   2  -2  129.73    5.84
   1   2  -2  124.04    6.22
   1   2  -2  123.85    6.66
   1   2  -2  122.76    6.07
   1   2  -2  128.83    5.84
  -1  -2   2  125.67    7.16
  -1  -2   2  124.55    6.07
  -1  -2   2  123.56    6.21
  -1  -2   2  119.76    7.22
  -1  -2   2  122.25    5.83
  -1  -2   2  121.02    6.68
  -1  -2   2  127.65    6.23
  -1  -2   2  125.21    5.85
   0   2  -2    0.66    0.23
   0   2  -2    0.35    0.26
   0   2  -2    0.38    0.16
   0   2  -2    0.67    0.68
   0   2  -2    0.26    0.14
   0   2  -2    0.07    0.26
   0   2  -2    0.45    0.38
   0   2  -2    0.32    0.08
   0   2  -2    0.46    0.24
   0   2  -2    0.25    0.08
   0  -2   2    0.19    0.19
   0  -2   2    0.47    0.24
   0  -2   2    0.30    0.57
   0  -2   2    0.25    0.32
   0  -2   2    0.42    0.44
   0  -2   2    0.54    0.19
   0  -2   2    0.25    0.16
   0  -2   2    0.19    0.55
   0  -2   2    0.19    0.07
  -1   2  -2   68.38    3.33
  -1   2  -2   70.69    3.39
  -1   2  -2   61.55    3.76
  -1   2  -2   62.43    4.06
  -1   2  -2   67.77    3.51
  -1   2  -2   65.73    3.24
  -1   2  -2   65.53    3.72
  -1   2  -2   66.77    3.50
   1  -2   2   67.55    4.24
   1  -2   2   65.73    4.41
   1  -2   2   65.76    3.54
   1  -2   2   64.50    3.35
   1  -2   2   64.60    3.84
   1  -2   2   69.94    3.79
   1  -2   2   63.66    3.45
   1  -2   2   63.92    3.22
  -2   2  -2   39.81    2.80
  -2   2  -2   38.50    2.35
  -2   2  -2   35.10    2.53
  -2   2  -2   40.83    2.75
  -2   2  -2   43.31    2.41
  -2   2  -2   40.17    2.21
  -2   2  -2   39.43    2.63
   2  -2   2   41.72    2.98
   2  -2   2   41.65    2.56
   2  -2   2   44.31    3.11
   2  -2   2   41.08    2.67
   2  -2   2   40.63    3.30
   2  -2   2   36.84    2.57
   2  -2   2   38.39    2.16
  -3   2  -2    0.11    0.28
  -3   2  -2   -0.09    0.19
  -3   2  -2    0.45    0.43
  -3   2  -2    0.15    0.25
  -3   2  -2    0.22    0.30
  -3   2  -2   -0.10    0.28
  -3   2  -2   -0.21    0.27
  -3   2  -2   -0.18    0.11
  -3   2  -2    0.00    0.22
   3  -2   2    0.13    0.39
   3  -2   2    0.13    0.22
   3  -2   2   -0.12    0.26
   3  -2   2    0.34    0.45
   3  -2   2   -0.19    0.27
   3  -2   2   -0.13    0.13
   3  -2   2   -0.03    0.33
   3  -2   2    0.03    0.21
   3  -2   2    0.55    0.70
  -4   2  -2  189.54    8.89
  -4   2  -2  186.99    9.49
  -4   2  -2  175.31    8.91
  -4   2  -2  173.11    9.15
  -4   2  -2  173.62    9.00
  -4   2  -2  181.93    8.89
  -4   2  -2  180.37    9.81
   4  -2   2  172.49    8.89
   4  -2   2  184.53    9.45
   4  -2   2  176.01    9.41
   4  -2   2  176.14   10.50
   4  -2   2  174.99    9.65
   4  -2   2  169.42   10.21
   4  -2   2  172.08    9.56
  -5   2  -2   57.36    4.01
  -5   2  -2   56.90    3.33
  -5   2  -2   55.04    3.48
  -5   2  -2   52.36    3.34
  -5   2  -2   52.64    3.61
  -5   2  -2   54.13    3.39
   5  -2   2   55.51    3.83
   5  -2   2   60.69    5.01
   5  -2   2   54.72    4.13
   5  -2   2   57.70    4.01
   5  -2   2   55.70    4.84
   5  -2   2   57.34    3.55
   5  -2   2   47.03    3.73
  -6   2  -2    2.36    0.70
  -6   2  -2    3.39    0.87
  -6   2  -2    3.43    1.15
  -6   2  -2    2.75    0.76
   6  -2   2    1.16    1.07
   6  -2   2    3.25    1.18
   6  -2   2    4.23    1.14
   6  -2   2    3.33    1.08
   6  -2   2    2.81    1.56
   6  -2   2    4.40    1.31
   6  -2   2    2.41    1.01
  -7   2  -2    8.78    1.41
  -7   2  -2    7.57    1.24
  -7   2  -2    5.02    1.16
  -7   2  -2    6.43    1.55
  -7   2  -2    9.93    1.55
  -7   2  -2    6.90    1.83
   7  -2   2    7.05    1.70
   7  -2   2    6.65    2.16
   7  -2   2    6.45    1.75
   7  -2   2    5.40    1.41
   7  -2   2   10.22    1.81
   7  -2   2   11.48    2.15
   7  -2   2    7.62    1.97
  -8   2  -2   36.06    2.78
  -8   2  -2   33.36    2.98
  -8   2  -2   38.29    4.24
  -8   2  -2   36.49    4.33
  -8   2  -2   34.02    2.93
   8  -2   2   27.58    3.74
   8  -2   2   37.09    4.17
   8  -2   2   45.06    3.96
   8  -2   2   42.96    6.07
   8  -2   2   33.55    4.37
  -9   2  -2   12.97    2.83
  -9   2  -2   21.89    2.46
  -9   2  -2   17.19    2.19
  -9   2  -2   16.98    2.50
  -9   2  -2   16.17    2.96
   9  -2   2   15.30    3.92
   9  -2   2   22.51    3.25
   9  -2   2   22.41    3.23
   9  -2   2   19.32    3.21
   9  -2   2   18.76    3.47
 -10   2  -2   16.10    2.19
 -10   2  -2    9.51    2.63
 -10   2  -2   14.19    2.85
 -10   2  -2   13.31    3.29
 -10   2  -2   15.77    2.21
  10  -2   2   17.78    2.94
  10  -2   2   16.19    3.29
  10  -2   2   15.57    2.93
  10  -2   2   18.80    3.09
  10  -2   2   23.18    4.89
 -11   2  -2    0.32    0.71
 -11   2  -2    0.70    0.87
 -11   2  -2    0.47    0.75
 -11   2  -2    1.06    1.22
  11  -2   2   -0.35    0.83
  11  -2   2   -0.51    1.38
  11  -2   2    3.93    1.80
  11  -2   2    0.88    0.95
  11  -2   2    0.41    0.95
 -12   2  -2    6.33    1.50
 -12   2  -2    4.55    2.16
 -12   2  -2    5.25    1.48
 -12   2  -2    4.64    1.66
  12  -2   2    3.57    1.94
  12  -2   2    5.52    1.86
  12  -2   2    8.56    2.89
  12  -2   2    8.53    3.41
  13   1  -2    8.59    1.97
  13   1  -2    4.77    2.65
  13   1  -2    7.15    2.30
  13   1  -2    6.55    2.26
 -13  -1   2    7.83    1.59
 -13  -1   2    7.29    3.70
 -13  -1   2   10.82    2.45
 -13  -1   2    4.92    2.30
 -13  -1   2    9.10    1.57
  12   1  -2    0.26    0.73
  12   1  -2    0.59    1.06
  12   1  -2    0.06    1.27
  12   1  -2    0.70    1.11
  12   1  -2    1.00    1.25
 -12  -1   2   -0.18    1.36
 -12  -1   2    0.60    0.76
 -12  -1   2    1.70    1.11
 -12  -1   2    0.26    0.62
 -12  -1   2    1.34    1.60
  11   1  -2    4.78    1.41
  11   1  -2    5.78    1.97
  11   1  -2    7.79    1.95
  11   1  -2   10.78    2.51
  11   1  -2    5.20    2.18
 -11  -1   2    7.37    1.77
 -11  -1   2    4.98    1.11
 -11  -1   2    2.91    1.98
 -11  -1   2    8.10    1.43
 -11  -1   2    3.59    2.01
  10   1  -2   -0.94    0.72
  10   1  -2   -0.41    0.66
  10   1  -2   -0.57    0.47
  10   1  -2   -0.19    0.59
  10   1  -2    0.46    0.65
 -10  -1   2    0.58    0.79
 -10  -1   2    0.30    0.53
 -10  -1   2   -0.26    0.83
 -10  -1   2    0.58    1.34
   9   1  -2   79.42    6.18
   9   1  -2   82.86    5.53
   9   1  -2   90.25    7.17
   9   1  -2   96.48    6.40
   9   1  -2   85.63    6.05
  -9  -1   2   87.62    4.99
  -9  -1   2   90.69    5.73
  -9  -1   2  107.25    8.49
  -9  -1   2   83.73    7.35
   8   1  -2    6.51    1.58
   8   1  -2    4.76    1.32
   8   1  -2    2.70    1.29
  -8  -1   2    6.10    2.35
  -8  -1   2    5.78    2.07
  -8  -1   2    7.36    1.41
   7   1  -2    0.12    0.32
   7   1  -2    0.12    0.48
   7   1  -2    0.08    0.48
   7   1  -2   -0.22    0.45
   7   1  -2    0.08    0.75
  -7  -1   2    0.38    0.73
  -7  -1   2    0.38    0.33
  -7  -1   2    0.01    0.43
  -7  -1   2   -0.02    0.65
  -7  -1   2   -0.37    0.43
  -7  -1   2    0.43    0.40
   6   1  -2   29.99    2.54
   6   1  -2   25.05    1.69
   6   1  -2   30.88    4.35
   6   1  -2   26.36    2.10
   6   1  -2   28.41    2.43
   6   1  -2   32.69    2.64
   6   1  -2   25.15    3.28
  -6  -1   2   40.30    4.77
  -6  -1   2   25.06    2.73
  -6  -1   2   24.34    2.06
  -6  -1   2   25.79    2.08
  -6  -1   2   23.95    3.67
  -6  -1   2   26.43    1.75
  -6  -1   2   30.48    4.51
   5   1  -2    3.78    1.53
   5   1  -2    5.51    1.06
   5   1  -2    3.62    0.79
   5   1  -2    2.78    0.86
   5   1  -2    5.57    1.36
   5   1  -2    4.46    1.01
   5   1  -2    3.88    0.58
   5   1  -2    7.46    2.04
  -5  -1   2    4.85    1.06
  -5  -1   2    5.64    0.93
  -5  -1   2    4.93    1.64
  -5  -1   2    3.60    1.44
  -5  -1   2    4.02    1.46
  -5  -1   2    4.18    0.66
  -5  -1   2    4.57    0.77
   4   1  -2   32.88    2.31
   4   1  -2   30.76    2.31
   4   1  -2   28.56    1.72
   4   1  -2   30.10    2.02
   4   1  -2   31.65    3.92
   4   1  -2   38.23    3.37
   4   1  -2   33.71    2.66
   4   1  -2   30.81    1.98
   4   1  -2   30.82    2.33
   4   1  -2   30.50    3.52
  -4  -1   2   30.38    1.89
  -4  -1   2   28.12    2.15
  -4  -1   2   32.80    2.34
  -4  -1   2   33.71    3.08
  -4  -1   2   31.07    2.06
  -4  -1   2   33.70    1.78
  -4  -1   2   35.17    3.91
   3   1  -2   69.05    3.47
   3   1  -2   68.80    4.11
   3   1  -2   67.73    3.48
   3   1  -2   67.79    3.72
   3   1  -2   59.97    4.51
   3   1  -2   68.66    3.76
   3   1  -2   67.05    4.46
   3   1  -2   63.03    4.49
   3   1  -2   63.74    3.22
  -3  -1   2   66.17    3.74
  -3  -1   2   62.32    4.54
  -3  -1   2   65.43    3.23
  -3  -1   2   64.69    3.33
  -3  -1   2   69.52    4.56
  -3  -1   2   63.83    3.64
  -3  -1   2   69.11    4.62
   2   1  -2  171.48    8.59
   2   1  -2  162.78    8.64
   2   1  -2  156.85    7.91
   2   1  -2  163.28    7.67
   2   1  -2  168.10    7.94
   2   1  -2  169.84    7.78
   2   1  -2  156.78    8.84
   2   1  -2  158.53    7.53
   2   1  -2  157.39    8.23
  -2  -1   2  166.43    8.71
  -2  -1   2  159.68    7.91
  -2  -1   2  146.80    8.01
  -2  -1   2  171.97    8.97
  -2  -1   2  168.51    7.81
  -2  -1   2  174.11    7.54
  -2  -1   2  159.77    8.62
  -2  -1   2  158.84    7.64
   0   1  -2    1.18    0.27
   0   1  -2    1.34    0.25
   0   1  -2    1.16    0.31
   0   1  -2    0.88    0.51
   0   1  -2    0.95    0.16
   0   1  -2    1.06    0.14
   0   1  -2    1.09    0.37
   0   1  -2    1.22    0.57
   0   1  -2    1.50    0.40
   0   1  -2    1.33    0.21
   0  -1   2    1.07    0.13
   0  -1   2    1.38    0.62
   0  -1   2    1.07    0.16
   0  -1   2    0.76    0.27
   0  -1   2    0.78    0.32
   0  -1   2    0.82    0.55
   0  -1   2    0.85    0.34
   0  -1   2    1.29    0.20
   0  -1   2    1.13    0.16
   0  -1   2    1.15    0.23
  -1   1  -2  294.35   14.17
  -1   1  -2  301.50   14.24
  -1   1  -2  310.91   14.33
   1  -1   2  289.60   14.16
   1  -1   2  293.62   14.66
   1  -1   2  309.43   14.38
   1  -1   2  286.70   13.91
   1  -1   2  301.29   14.27
  -2   1  -2   11.61    1.29
  -2   1  -2    9.85    0.79
  -2   1  -2    8.79    1.04
  -2   1  -2   11.44    0.97
  -2   1  -2   11.94    1.25
  -2   1  -2   10.53    0.85
  -2   1  -2   10.45    0.77
  -2   1  -2   10.97    1.27
   2  -1   2    9.12    1.21
   2  -1   2   10.49    0.80
   2  -1   2   10.55    1.74
   2  -1   2   10.91    0.78
   2  -1   2    8.43    0.74
   2  -1   2   14.75    1.50
   2  -1   2   11.57    1.32
   2  -1   2    9.11    1.06
  -3   1  -2    4.17    0.71
  -3   1  -2    5.10    0.78
  -3   1  -2    4.40    0.66
  -3   1  -2    4.89    0.94
  -3   1  -2    6.29    1.04
  -3   1  -2    5.42    0.93
  -3   1  -2    3.68    0.85
  -3   1  -2    4.96    0.98
   3  -1   2    4.83    0.67
   3  -1   2    5.89    1.41
   3  -1   2    5.92    0.89
   3  -1   2    5.91    0.98
   3  -1   2    6.10    1.14
   3  -1   2    3.41    1.06
   3  -1   2    4.50    1.04
  -4   1  -2    0.76    0.49
  -4   1  -2    1.14    0.49
  -4   1  -2    0.27    0.32
  -4   1  -2    1.70    0.50
  -4   1  -2    0.88    0.52
  -4   1  -2    2.33    0.88
  -4   1  -2    0.67    0.35
   4  -1   2    0.51    0.46
   4  -1   2    0.56    0.72
   4  -1   2    1.15    0.63
   4  -1   2    1.05    0.54
   4  -1   2    0.58    0.29
   4  -1   2    1.47    0.85
   4  -1   2    0.63    0.45
   4  -1   2    0.58    0.32
   4  -1   2    1.17    0.57
  -5   1  -2   79.94    4.49
  -5   1  -2   78.65    4.49
  -5   1  -2   83.74    5.27
  -5   1  -2   87.19    4.68
  -5   1  -2   80.89    5.52
   5  -1   2   81.88    6.23
   5  -1   2   74.98    5.75
   5  -1   2   82.99    5.09
   5  -1   2   79.17    4.97
   5  -1   2   81.18    4.88
   5  -1   2   88.67    5.16
   5  -1   2   88.16    5.26
   5  -1   2   88.43    5.43
  -6   1  -2   -0.19    0.36
  -6   1  -2    0.42    0.68
  -6   1  -2   -0.23    0.24
  -6   1  -2    0.84    0.48
  -6   1  -2    0.74    0.46
   6  -1   2    0.62    0.71
   6  -1   2    0.85    0.59
   6  -1   2    1.23    0.73
   6  -1   2   -0.18    0.49
   6  -1   2    1.45    1.25
   6  -1   2    0.05    0.49
   6  -1   2   -0.02    0.46
  -7   1  -2   22.22    2.52
  -7   1  -2   28.65    3.85
  -7   1  -2   18.94    3.08
  -7   1  -2   27.75    2.10
   7  -1   2   29.14    3.58
   7  -1   2   25.08    3.03
   7  -1   2   25.92    3.25
   7  -1   2   30.43    3.62
   7  -1   2   24.76    2.99
   7  -1   2   25.91    4.01
  -8   1  -2    1.22    1.08
  -8   1  -2    2.65    1.32
  -8   1  -2    3.47    0.87
  -8   1  -2    2.68    0.94
  -8   1  -2    1.82    0.84
   8  -1   2    1.51    1.34
   8  -1   2    1.90    1.02
   8  -1   2    0.98    0.79
   8  -1   2    1.40    1.01
   8  -1   2    2.95    1.12
   8  -1   2    2.08    1.26
  -9   1  -2  139.38    7.98
  -9   1  -2  120.71    7.40
  -9   1  -2  146.29    9.50
  -9   1  -2  141.40    9.11
  -9   1  -2  132.45    7.53
   9  -1   2  138.72   10.27
   9  -1   2  149.21    9.36
   9  -1   2  128.96    8.07
   9  -1   2  132.01    8.73
   9  -1   2  139.01    8.76
   9  -1   2  138.13    8.42
 -10   1  -2    6.02    1.63
 -10   1  -2    4.96    1.23
 -10   1  -2    7.85    2.53
 -10   1  -2    6.29    1.34
 -10   1  -2    3.80    1.87
  10  -1   2    3.82    1.43
  10  -1   2    5.70    1.72
  10  -1   2    4.94    2.00
  10  -1   2    2.01    1.17
 -11   1  -2   22.09    2.61
 -11   1  -2   25.74    4.37
 -11   1  -2   24.42    3.22
 -11   1  -2   21.34    4.00
 -11   1  -2   20.73    2.54
  11  -1   2   22.12    3.91
  11  -1   2   13.88    3.85
  11  -1   2   19.06    3.18
  11  -1   2   20.10    3.67
  11  -1   2   16.67    2.75
 -12   1  -2    3.62    1.18
 -12   1  -2    2.23    1.73
 -12   1  -2    5.09    1.44
 -12   1  -2    2.61    1.36
  12  -1   2    4.14    2.49
  12  -1   2    4.30    2.17
  12  -1   2    3.48    1.47
  12  -1   2    2.47    1.55
  12   0  -2   18.19    4.51
  12   0  -2   25.18    4.03
  12   0  -2   32.65    4.87
  12   0  -2   30.14    3.52
  12   0  -2   26.28    4.07
 -12   0   2   27.35    5.02
 -12   0   2   20.69    2.48
 -12   0   2   19.99    3.26
 -12   0   2   25.19    2.28
  11   0  -2   -0.49    1.02
  11   0  -2    2.11    1.34
  11   0  -2   -0.28    0.95
  11   0  -2   -0.75    1.17
 -11   0   2    1.30    0.71
 -11   0   2    1.62    1.58
 -11   0   2    0.77    0.93
 -11   0   2    0.91    1.55
 -11   0   2    1.18    0.75
  10   0  -2    4.24    1.69
  10   0  -2    4.11    1.65
  10   0  -2    8.41    2.21
  10   0  -2    6.11    1.52
 -10   0   2   11.90    3.43
 -10   0   2    6.69    1.17
 -10   0   2    3.87    1.04
 -10   0   2    3.57    1.23
 -10   0   2    0.60    1.16
   9   0  -2    2.69    1.54
   9   0  -2    4.74    1.30
   9   0  -2    3.96    1.64
   9   0  -2    1.12    1.05
   9   0  -2    0.57    0.86
  -9   0   2    2.41    0.81
  -9   0   2    3.95    1.15
  -9   0   2    1.85    1.48
  -9   0   2    2.54    0.72
  -9   0   2    7.74    2.58
   8   0  -2   51.68    4.11
   8   0  -2   45.14    3.94
   8   0  -2   44.80    4.06
   8   0  -2   44.03    5.44
   8   0  -2   56.52    3.66
  -8   0   2   43.15    5.89
  -8   0   2   45.99    3.56
  -8   0   2   48.25    3.11
  -8   0   2   54.47    6.29
   7   0  -2   -0.01    0.26
   7   0  -2   -0.08    0.53
   7   0  -2   -0.20    0.51
   7   0  -2    0.37    0.74
   7   0  -2    0.25    0.58
  -7   0   2    0.51    0.73
  -7   0   2    0.41    0.36
  -7   0   2    1.64    1.10
  -7   0   2    0.14    0.39
  -7   0   2    0.52    0.81
   6   0  -2    1.57    0.63
   6   0  -2    2.70    0.99
   6   0  -2    2.43    0.86
   6   0  -2    2.24    0.90
   6   0  -2    1.22    1.10
  -6   0   2    4.05    1.07
  -6   0   2    2.50    0.62
  -6   0   2    2.64    1.29
  -6   0   2    1.49    0.56
  -6   0   2    3.64    0.85
  -6   0   2    2.04    1.11
   5   0  -2   15.92    1.44
   5   0  -2   21.78    1.91
   5   0  -2   18.98    2.21
   5   0  -2   14.82    1.95
   5   0  -2   12.84    2.23
   5   0  -2   17.42    2.84
   5   0  -2   16.68    3.07
   5   0  -2   16.37    1.24
   5   0  -2   22.83    3.09
  -5   0   2   15.24    1.39
  -5   0   2   17.76    2.35
  -5   0   2   20.69    3.26
  -5   0   2   19.00    2.90
  -5   0   2   18.10    1.55
  -5   0   2   17.69    1.29
   4   0  -2  373.94   18.06
   4   0  -2  385.85   19.32
   4   0  -2  397.26   19.79
   4   0  -2  383.03   18.31
   4   0  -2  410.89   18.80
   4   0  -2  368.86   18.29
   4   0  -2  391.98   19.55
   4   0  -2  378.94   18.69
   4   0  -2  370.19   19.99
   4   0  -2  394.83   18.86
  -4   0   2  410.55   18.12
  -4   0   2  387.59   20.02
  -4   0   2  391.83   19.60
  -4   0   2  379.38   18.27
  -4   0   2  379.16   18.55
  -4   0   2  387.09   19.62
  -4   0   2  380.89   18.76
  -4   0   2  388.08   18.42
   3   0  -2   12.73    2.16
   3   0  -2   11.73    1.79
   3   0  -2   10.80    1.29
   3   0  -2   14.05    1.02
   3   0  -2   10.81    0.81
   3   0  -2   11.61    1.98
   3   0  -2   10.78    1.21
   3   0  -2   11.44    1.42
   3   0  -2   10.39    1.58
   3   0  -2   12.14    0.92
  -3   0   2   14.07    2.25
  -3   0   2   11.53    1.20
  -3   0   2   11.07    0.82
  -3   0   2   13.28    1.99
  -3   0   2   11.50    1.37
  -3   0   2   12.69    2.02
  -3   0   2   10.80    0.88
   1   0  -2    8.81    0.53
   1   0  -2    8.47    1.06
   1   0  -2    9.00    0.61
   1   0  -2    7.17    0.59
   1   0  -2   10.71    1.45
   1   0  -2    9.37    0.65
   1   0  -2    8.29    0.95
   1   0  -2    9.47    0.83
   1   0  -2    8.80    1.12
  -1   0   2   10.91    1.20
  -1   0   2   10.11    1.14
  -1   0   2    9.03    0.81
  -1   0   2    8.44    0.61
  -1   0   2    8.76    0.95
  -1   0   2    8.24    0.54
  -1   0   2    9.84    0.68
  -1   0   2   10.52    1.39
  -1   0  -2   17.98    1.05
  -1   0  -2   16.95    0.99
  -1   0  -2   16.42    1.22
  -1   0  -2   19.41    0.96
  -1   0  -2   19.74    1.02
  -1   0  -2   18.45    1.10
  -1   0  -2   18.69    1.18
  -1   0  -2   21.87    1.21
  -1   0  -2   16.69    1.17
  -1   0  -2   17.96    1.23
   1   0   2   16.69    1.06
   1   0   2   16.53    1.19
   1   0   2   17.27    1.14
   1   0   2   18.22    1.24
   1   0   2   19.14    1.00
   1   0   2   18.61    0.99
   1   0   2   16.22    1.15
   1   0   2   16.79    1.00
   1   0   2   16.44    1.02
   1   0   2   18.13    1.31
  -2   0  -2  140.29    7.21
  -2   0  -2  154.63    7.60
  -2   0  -2  154.62    7.38
  -2   0  -2  143.81    7.35
  -2   0  -2  135.31    6.98
  -2   0  -2  153.00    7.04
   2   0   2  143.65    7.19
   2   0   2  160.58    7.02
   2   0   2  133.06    7.85
   2   0   2  148.44    7.40
   2   0   2  143.62    7.36
   2   0   2  150.10    7.27
   2   0   2  144.07    7.52
   2   0   2  145.88    7.00
  -3   0  -2  124.98    6.12
  -3   0  -2  124.20    6.71
  -3   0  -2  125.90    6.58
  -3   0  -2  134.15    6.44
  -3   0  -2  131.12    6.63
  -3   0  -2  134.16    7.13
  -3   0  -2  122.24    6.18
   3   0   2  122.67    7.26
   3   0   2  129.26    6.89
   3   0   2  115.74    6.46
   3   0   2  119.44    6.55
   3   0   2  123.76    6.59
   3   0   2  122.65    6.10
   3   0   2  127.29    6.16
   3   0   2  119.87    6.97
   3   0   2  123.96    6.25
   3   0   2  125.73    6.08
  -4   0  -2   16.13    1.76
  -4   0  -2   19.32    2.36
  -4   0  -2   18.85    1.29
  -4   0  -2   15.71    1.84
  -4   0  -2   17.20    1.90
  -4   0  -2   15.86    1.30
  -4   0  -2   17.23    1.89
  -4   0  -2   15.21    2.34
   4   0   2   16.74    1.29
   4   0   2   16.90    1.27
   4   0   2   14.61    1.79
   4   0   2   18.98    2.33
   4   0   2   16.37    1.20
   4   0   2   17.53    2.71
   4   0   2   15.19    1.44
   4   0   2   16.13    1.82
   4   0   2   20.39    2.29
   4   0   2   19.42    2.17
  -5   0  -2   13.19    1.47
  -5   0  -2   10.80    2.00
  -5   0  -2   15.16    2.53
  -5   0  -2   13.50    1.18
  -5   0  -2   12.55    1.75
   5   0   2   12.22    1.78
   5   0   2   14.51    1.97
   5   0   2   14.88    1.61
   5   0   2   21.15    2.45
   5   0   2   10.91    1.99
   5   0   2   17.49    2.45
   5   0   2   15.25    2.02
   5   0   2   11.99    2.54
  -6   0  -2   13.61    2.46
  -6   0  -2   14.37    1.68
  -6   0  -2   19.10    3.20
  -6   0  -2   16.06    1.40
   6   0   2   19.95    2.71
   6   0   2   15.70    2.41
   6   0   2   21.37    2.61
   6   0   2   19.33    2.36
   6   0   2   16.95    2.26
   6   0   2   15.50    1.84
   6   0   2   16.08    3.32
   6   0   2   14.77    2.64
  -7   0  -2   29.84    2.32
  -7   0  -2   36.37    4.89
  -7   0  -2   35.17    4.47
   7   0   2   34.01    3.17
   7   0   2   32.10    4.27
   7   0   2   38.50    3.13
   7   0   2   35.88    2.72
   7   0   2   41.51    4.29
   7   0   2   35.90    3.16
  -8   0  -2  114.34    6.78
  -8   0  -2  133.43    8.79
  -8   0  -2  127.98    8.36
   8   0   2  122.97    7.39
   8   0   2  113.03    8.38
   8   0   2  109.02    7.42
   8   0   2  105.23    7.28
   8   0   2  123.93    7.90
  -9   0  -2    0.61    0.63
  -9   0  -2    0.42    0.71
  -9   0  -2   -0.72    0.62
   9   0   2   -0.28    0.88
   9   0   2    1.12    1.13
   9   0   2    0.21    0.82
   9   0   2    0.56    0.99
   9   0   2    0.00    0.64
   9   0   2    0.49    0.67
 -10   0  -2   63.85    5.78
 -10   0  -2   54.60    3.72
 -10   0  -2   45.92    3.95
 -10   0  -2   54.66    6.55
  10   0   2   52.26    4.03
  10   0   2   44.85    6.48
  10   0   2   50.91    4.42
  10   0   2   50.14    5.66
  10   0   2   54.52    4.68
  10   0   2   58.64    4.97
 -11   0  -2    0.47    0.69
 -11   0  -2    1.43    0.77
 -11   0  -2   -0.09    0.98
 -11   0  -2    0.78    0.85
 -11   0  -2    1.74    1.69
  11   0   2    0.61    1.06
  11   0   2    2.87    1.49
  11   0   2    2.22    1.84
  11   0   2    2.41    1.33
  11   0   2    0.59    0.80
 -12   0  -2   15.88    2.25
 -12   0  -2   18.75    2.90
 -12   0  -2   14.80    3.67
  12   0   2   19.81    3.75
  12   0   2    9.38    3.38
  12   0   2    8.29    2.65
  12   0   2   14.41    2.82
 -13   0  -2    0.93    0.94
 -13   0  -2    1.73    0.99
 -13   0  -2    1.12    1.09
  13   0   2    1.50    1.26
  12  -1  -2    2.17    1.60
  12  -1  -2    4.68    1.99
  12  -1  -2    3.04    2.19
 -12   1   2    1.08    1.12
 -12   1   2    1.85    0.93
 -12   1   2    3.41    1.29
 -12   1   2    1.03    1.63
 -12   1   2    2.16    2.01
  11  -1  -2   21.78    4.52
  11  -1  -2   20.46    3.62
  11  -1  -2   27.41    5.36
  11  -1  -2   25.04    3.18
  11  -1  -2   21.16    4.50
 -11   1   2   19.36    3.98
 -11   1   2   22.26    2.79
 -11   1   2   20.63    3.09
 -11   1   2   22.32    4.32
 -11   1   2   23.52    2.68
  10  -1  -2    0.27    1.22
  10  -1  -2    3.23    1.59
  10  -1  -2   -0.81    0.68
  10  -1  -2    1.06    1.13
  10  -1  -2    1.92    0.92
 -10   1   2    0.73    0.71
 -10   1   2    3.49    2.09
 -10   1   2    0.93    0.75
 -10   1   2   -0.15    0.77
 -10   1   2    1.42    0.70
   9  -1  -2   48.80    4.16
   9  -1  -2   42.43    3.35
   9  -1  -2   41.82    4.94
   9  -1  -2   42.16    4.85
   9  -1  -2   44.87    6.10
  -9   1   2   42.55    5.73
  -9   1   2   38.36    3.45
  -9   1   2   42.28    3.06
  -9   1   2   42.50    2.91
  -9   1   2   41.99    5.44
   8  -1  -2    8.13    1.57
   8  -1  -2    8.47    2.37
   8  -1  -2    9.95    2.07
   8  -1  -2    6.93    1.89
   8  -1  -2    9.93    2.17
  -8   1   2    7.43    1.52
  -8   1   2    8.63    2.43
  -8   1   2    9.32    1.25
  -8   1   2    7.39    2.08
   7  -1  -2    2.08    1.21
   7  -1  -2    1.35    0.78
   7  -1  -2    3.48    1.34
   7  -1  -2    2.44    0.79
   7  -1  -2    1.83    0.91
  -7   1   2    3.62    0.83
  -7   1   2    1.66    0.70
  -7   1   2    0.04    0.85
  -7   1   2    2.61    0.65
  -7   1   2    1.65    1.16
   6  -1  -2   24.46    2.89
   6  -1  -2   24.74    2.86
   6  -1  -2   22.46    3.39
   6  -1  -2   23.12    2.88
   6  -1  -2   24.73    1.99
  -6   1   2   20.51    1.70
  -6   1   2   26.80    3.54
  -6   1   2   25.43    2.09
  -6   1   2   22.99    1.96
  -6   1   2   20.58    3.37
  -6   1   2   22.75    1.64
   5  -1  -2  176.81    9.56
   5  -1  -2  194.32    9.67
   5  -1  -2  177.09   10.37
   5  -1  -2  191.91    9.88
   5  -1  -2  175.43    9.04
   5  -1  -2  176.55   10.46
   5  -1  -2  185.06   10.22
  -5   1   2  159.47    9.29
  -5   1   2  185.09   10.16
  -5   1   2  169.97   10.51
  -5   1   2  174.46    9.15
  -5   1   2  176.13    9.06
  -5   1   2  173.15    8.80
  -5   1   2  188.53    9.66
  -5   1   2  174.87    8.67
   4  -1  -2  105.10    6.52
   4  -1  -2   92.65    5.55
   4  -1  -2  103.43    5.90
   4  -1  -2   97.43    6.25
   4  -1  -2   91.64    5.01
   4  -1  -2   93.22    6.64
   4  -1  -2  101.08    5.23
   4  -1  -2   99.83    5.64
  -4   1   2  105.31    5.38
  -4   1   2   99.72    6.42
  -4   1   2  100.50    5.26
  -4   1   2   98.66    5.08
  -4   1   2  103.56    5.51
  -4   1   2  102.12    6.52
  -4   1   2  102.54    5.71
  -4   1   2   93.63    4.93
   3  -1  -2  430.37   19.79
   3  -1  -2  417.44   20.74
   3  -1  -2  409.09   20.51
   3  -1  -2  423.00   21.30
   3  -1  -2  420.36   19.93
   3  -1  -2  431.48   19.89
   3  -1  -2  421.71   21.16
   3  -1  -2  438.62   20.30
   3  -1  -2  414.87   20.18
   3  -1  -2  440.14   20.96
  -3   1   2  418.67   19.67
  -3   1   2  412.24   19.88
  -3   1   2  407.47   20.00
  -3   1   2  465.86   21.21
  -3   1   2  423.00   20.68
  -3   1   2  410.64   20.33
  -3   1   2  452.84   20.38
  -3   1   2  404.67   20.06
   2  -1  -2    0.22    0.46
   2  -1  -2    0.46    0.51
   2  -1  -2    0.06    0.29
   2  -1  -2    0.00    0.40
   2  -1  -2    0.05    0.11
   2  -1  -2    0.49    0.52
   2  -1  -2   -0.11    0.24
   2  -1  -2   -0.05    0.17
   2  -1  -2   -0.04    0.18
  -2   1   2    0.92    0.47
  -2   1   2   -0.25    0.19
  -2   1   2   -0.20    0.20
  -2   1   2    0.32    0.15
  -2   1   2    0.02    0.24
  -2   1   2   -0.34    0.35
  -2   1   2    0.42    0.24
  -2   1   2   -0.28    0.28
  -2   1   2    0.03    0.17
   1  -1  -2   61.79    3.04
   1  -1  -2   61.56    3.49
   1  -1  -2   64.01    3.61
   1  -1  -2   58.21    3.56
   1  -1  -2   63.26    3.31
   1  -1  -2   63.99    3.22
   1  -1  -2   64.90    3.15
   1  -1  -2   60.61    3.56
  -1   1   2   67.40    3.16
  -1   1   2   60.28    3.29
  -1   1   2   67.85    3.05
  -1   1   2   60.14    3.11
  -1   1   2   63.71    3.53
  -1   1   2   62.90    3.55
  -1   1   2   63.00    3.47
  -1   1   2   62.57    3.23
   0  -1  -2    1.07    0.43
   0  -1  -2    0.70    0.20
   0  -1  -2    0.75    0.24
   0  -1  -2    0.99    0.26
   0  -1  -2    0.83    0.27
   0  -1  -2    1.06    0.24
   0  -1  -2    1.37    0.22
   0  -1  -2    0.83    0.27
   0  -1  -2    1.06    0.31
   0   1   2    1.05    0.32
   0   1   2    0.90    0.21
   0   1   2    1.00    0.22
   0   1   2    1.01    0.24
   0   1   2    0.32    0.30
   0   1   2    1.13    0.24
   0   1   2    0.98    0.28
   0   1   2    1.01    0.26
  -1  -1  -2  299.08   14.35
  -2  -1  -2   38.82    2.28
  -2  -1  -2   32.35    1.99
  -2  -1  -2   37.16    2.22
  -2  -1  -2   38.88    1.97
  -2  -1  -2   38.96    2.51
  -2  -1  -2   36.45    2.11
  -2  -1  -2   37.36    2.00
  -2  -1  -2   36.68    2.21
  -2  -1  -2   41.53    2.79
  -2  -1  -2   39.85    2.17
   2   1   2   36.33    1.98
   2   1   2   38.44    2.32
   2   1   2   38.31    2.42
   2   1   2   34.36    2.66
   2   1   2   35.60    2.08
   2   1   2   36.59    2.13
   2   1   2   40.26    2.19
   2   1   2   39.97    2.18
   2   1   2   35.91    2.24
  -3  -1  -2   73.10    4.06
  -3  -1  -2   78.71    4.18
  -3  -1  -2   82.79    5.06
  -3  -1  -2   80.96    4.70
  -3  -1  -2   74.10    3.82
  -3  -1  -2   79.12    4.26
  -3  -1  -2   71.93    4.00
  -3  -1  -2   77.40    3.93
  -3  -1  -2   74.11    4.23
   3   1   2   76.38    5.05
   3   1   2   88.23    4.65
   3   1   2   70.08    4.13
   3   1   2   71.87    4.28
   3   1   2   82.58    3.92
   3   1   2   70.73    4.26
   3   1   2   69.82    3.79
   3   1   2   77.23    4.11
   3   1   2   80.74    4.18
   3   1   2   76.57    4.28
  -4  -1  -2   46.11    3.81
  -4  -1  -2   35.26    5.36
  -4  -1  -2   45.23    2.82
  -4  -1  -2   46.67    2.67
  -4  -1  -2   49.23    2.96
  -4  -1  -2   40.70    3.10
  -4  -1  -2   44.22    2.99
   4   1   2   47.26    3.14
   4   1   2   48.35    3.23
   4   1   2   41.59    2.57
   4   1   2   43.25    3.22
   4   1   2   46.85    3.34
   4   1   2   51.60    3.08
   4   1   2   43.07    3.03
   4   1   2   45.11    2.53
   4   1   2   53.49    4.19
  -5  -1  -2  101.99    7.00
  -5  -1  -2  104.08    5.48
  -5  -1  -2   94.01    5.58
  -5  -1  -2   98.74    5.90
  -5  -1  -2  109.43    5.30
  -5  -1  -2  100.05    5.81
  -5  -1  -2  110.01    5.87
  -5  -1  -2  106.20    6.65
   5   1   2   99.99    5.22
   5   1   2  100.66    6.07
   5   1   2  107.97    6.03
   5   1   2  100.12    5.91
   5   1   2  101.71    7.23
   5   1   2   90.02    6.13
   5   1   2  105.14    6.25
   5   1   2  101.76    5.95
   5   1   2  106.49    5.34
  -6  -1  -2   19.79    3.16
  -6  -1  -2   22.54    1.93
  -6  -1  -2   27.64    1.81
  -6  -1  -2   26.51    3.99
   6   1   2   26.65    3.05
   6   1   2   25.31    1.86
   6   1   2   24.82    2.83
   6   1   2   24.94    2.84
   6   1   2   29.98    4.40
   6   1   2   22.55    2.76
   6   1   2   22.66    2.97
  -7  -1  -2   20.14    3.39
  -7  -1  -2   20.59    2.15
  -7  -1  -2   20.02    1.63
  -7  -1  -2   18.98    3.63
   7   1   2   20.58    2.63
   7   1   2   21.50    2.78
   7   1   2   19.30    2.80
   7   1   2   22.21    3.19
   7   1   2   20.02    1.79
   7   1   2   16.99    2.62
  -8  -1  -2    5.86    2.39
  -8  -1  -2    4.67    0.98
  -8  -1  -2    2.80    0.95
  -8  -1  -2    2.57    1.42
   8   1   2    1.55    0.90
   8   1   2    3.53    1.56
   8   1   2    4.55    1.54
   8   1   2    5.82    1.65
   8   1   2    2.60    0.94
   8   1   2    3.60    1.30
  -9  -1  -2   55.63    6.97
  -9  -1  -2   73.65    4.13
  -9  -1  -2   65.55    4.49
  -9  -1  -2   70.59    6.17
   9   1   2   63.54    5.79
   9   1   2   66.10    5.22
   9   1   2   61.83    5.32
   9   1   2   68.45    5.47
   9   1   2   55.44    4.99
   9   1   2   63.34    4.32
 -10  -1  -2    0.40    0.51
 -10  -1  -2   -0.40    0.46
 -10  -1  -2   -0.46    0.86
 -10  -1  -2    0.69    1.20
  10   1   2   -0.05    0.68
  10   1   2    0.57    1.05
  10   1   2   -0.62    0.56
  10   1   2   -0.28    0.54
  10   1   2    0.10    1.01
  10   1   2    1.75    1.00
 -11  -1  -2    1.93    0.98
 -11  -1  -2   -0.35    0.96
 -11  -1  -2    4.11    2.20
 -11  -1  -2    1.51    0.81
  11   1   2    0.29    0.81
  11   1   2    2.19    1.05
  11   1   2    2.31    1.41
  11   1   2    1.78    1.42
 -12  -1  -2   -1.31    0.98
 -12  -1  -2    0.63    1.95
 -12  -1  -2    0.28    0.86
 -12  -1  -2    0.41    0.59
  12   1   2   -0.23    1.12
  12   1   2    0.27    1.23
  12   1   2    1.30    1.19
  12   1   2    0.08    0.80
 -13  -1  -2    4.43    1.34
 -13  -1  -2    4.80    1.30
 -13  -1  -2    5.30    2.62
 -13  -1  -2    6.79    1.82
  13   1   2    5.84    2.45
  13   1   2    4.80    1.71
  13   1   2    5.02    2.88
  13   1   2    1.89    1.54
  12  -2  -2   16.54    4.66
  12  -2  -2   13.54    3.24
  12  -2  -2   23.86    4.70
  12  -2  -2   21.79    3.97
 -12   2   2   19.85    2.69
 -12   2   2   16.42    3.57
 -12   2   2   23.51    3.52
 -12   2   2   23.89    2.59
  11  -2  -2    4.49    1.96
  11  -2  -2    2.04    1.70
  11  -2  -2    2.52    1.51
  11  -2  -2    8.31    3.49
 -11   2   2    6.80    1.33
 -11   2   2    7.46    1.64
 -11   2   2    7.02    1.81
 -11   2   2    4.51    1.96
 -11   2   2    6.90    2.71
  10  -2  -2    7.38    2.17
  10  -2  -2    9.49    2.40
  10  -2  -2    2.82    2.10
 -10   2   2    5.20    1.96
 -10   2   2    9.74    2.65
 -10   2   2    9.28    2.12
 -10   2   2   10.18    1.71
   9  -2  -2    6.79    2.62
   9  -2  -2    6.33    1.84
   9  -2  -2    7.62    1.62
   9  -2  -2    6.37    2.05
   9  -2  -2    4.66    1.70
  -9   2   2    6.80    1.62
  -9   2   2    7.34    2.14
  -9   2   2    3.42    0.91
  -9   2   2    4.73    1.19
  -9   2   2    5.85    2.10
   8  -2  -2   72.32    5.52
   8  -2  -2   81.94    5.04
   8  -2  -2   70.56    5.82
   8  -2  -2   74.77    6.80
   8  -2  -2   81.55    5.89
  -8   2   2   66.73    5.65
  -8   2   2   86.49    6.57
  -8   2   2   83.87    5.23
  -8   2   2   69.06    4.37
  -8   2   2   74.46    4.60
   7  -2  -2    5.63    2.00
   7  -2  -2    2.93    1.15
   7  -2  -2    3.93    1.29
   7  -2  -2    5.02    1.21
   7  -2  -2    3.86    1.48
  -7   2   2    4.56    1.58
  -7   2   2    4.48    1.03
  -7   2   2    3.84    1.49
  -7   2   2    3.76    0.81
  -7   2   2    5.59    1.25
   6  -2  -2    8.25    1.64
   6  -2  -2    8.74    2.28
   6  -2  -2    9.73    2.11
   6  -2  -2    8.90    1.67
   6  -2  -2    9.22    1.41
  -6   2   2    6.53    0.97
  -6   2   2    4.27    1.07
  -6   2   2    7.99    1.21
  -6   2   2    7.93    1.38
  -6   2   2    7.63    1.82
  -6   2   2    3.91    1.38
   5  -2  -2    1.09    0.52
   5  -2  -2   -0.44    0.59
   5  -2  -2    0.10    0.54
   5  -2  -2   -0.21    0.52
   5  -2  -2    0.51    0.51
   5  -2  -2    0.15    0.53
  -5   2   2    0.70    0.44
  -5   2   2    0.57    0.55
  -5   2   2    0.05    0.35
  -5   2   2    0.19    0.50
  -5   2   2    0.56    0.42
  -5   2   2    0.41    0.31
   4  -2  -2  212.16   11.11
   4  -2  -2  218.44   10.54
   4  -2  -2  203.92   10.52
   4  -2  -2  189.72   11.61
   4  -2  -2  202.30   11.43
   4  -2  -2  191.74   10.78
  -4   2   2  194.93    9.77
  -4   2   2  183.64   10.45
  -4   2   2  201.49   10.13
  -4   2   2  224.52   11.71
  -4   2   2  188.39   11.00
  -4   2   2  208.74    9.93
  -4   2   2  199.17   10.28
  -4   2   2  196.66   10.52
  -4   2   2  213.92   10.20
   3  -2  -2   70.47    4.39
   3  -2  -2   58.63    3.33
   3  -2  -2   63.37    3.75
   3  -2  -2   59.52    3.92
   3  -2  -2   56.42    3.58
   3  -2  -2   56.36    4.23
   3  -2  -2   62.23    4.45
   3  -2  -2   60.87    3.26
  -3   2   2   60.14    3.43
  -3   2   2   62.72    4.08
  -3   2   2   62.18    3.20
  -3   2   2   60.78    3.54
  -3   2   2   57.32    3.25
  -3   2   2   57.39    3.68
  -3   2   2   56.81    3.70
  -3   2   2   54.90    3.38
   2  -2  -2  170.47    7.95
   2  -2  -2  175.69    8.99
   2  -2  -2  161.75    8.51
   2  -2  -2  163.75    8.08
   2  -2  -2  168.68    8.42
   2  -2  -2  168.99    8.02
   2  -2  -2  168.75    8.98
   2  -2  -2  163.45    8.25
   2  -2  -2  165.04    8.93
  -2   2   2  167.98    7.96
  -2   2   2  151.78    8.33
  -2   2   2  163.77    8.18
  -2   2   2  165.00    8.15
  -2   2   2  162.23    8.13
  -2   2   2  167.85    8.38
  -2   2   2  163.03    8.71
  -2   2   2  162.94    8.57
  -2   2   2  174.10    8.17
   1  -2  -2  185.58    8.28
   1  -2  -2  169.48    8.29
   1  -2  -2  180.90    9.18
   1  -2  -2  176.63    8.34
   1  -2  -2  173.45    8.57
   1  -2  -2  171.06    8.30
   1  -2  -2  178.58    8.58
   1  -2  -2  175.50    8.98
   1  -2  -2  159.19    8.21
   1  -2  -2  174.31    8.70
  -1   2   2  169.22    8.96
  -1   2   2  172.07    8.54
  -1   2   2  184.69    8.31
  -1   2   2  167.97    8.31
  -1   2   2  172.14    8.30
  -1   2   2  173.84    8.24
  -1   2   2  169.16    8.44
  -1   2   2  165.39    8.51
   0  -2  -2    6.51    1.20
   0  -2  -2    7.38    0.60
   0  -2  -2    6.81    0.58
   0  -2  -2    7.71    0.85
   0  -2  -2    6.15    0.91
   0  -2  -2    7.41    0.93
   0  -2  -2    6.33    0.63
   0  -2  -2    6.56    0.56
   0  -2  -2    5.94    0.69
   0   2   2    6.24    0.87
   0   2   2    6.42    0.49
   0   2   2    6.85    0.60
   0   2   2    6.00    0.65
   0   2   2    6.34    0.56
   0   2   2    7.06    0.77
   0   2   2    6.38    0.68
   0   2   2    7.98    1.30
   0   2   2    5.51    0.75
   0   2   2    6.04    0.62
  -1  -2  -2   18.34    1.31
  -1  -2  -2   15.95    1.42
  -1  -2  -2   18.97    2.07
  -1  -2  -2   17.91    1.14
  -1  -2  -2   17.71    1.44
  -1  -2  -2   18.71    1.06
  -1  -2  -2   18.86    1.14
  -1  -2  -2   17.09    1.10
  -1  -2  -2   18.48    1.21
  -1  -2  -2   19.56    1.14
   1   2   2   18.85    1.13
   1   2   2   18.13    1.28
   1   2   2   20.40    1.26
   1   2   2   19.37    1.49
   1   2   2   19.56    1.18
   1   2   2   20.47    1.15
   1   2   2   18.66    1.40
   1   2   2   17.95    1.09
   1   2   2   18.30    1.66
  -2  -2  -2    1.54    0.30
  -2  -2  -2    2.76    0.82
  -2  -2  -2    1.59    0.34
  -2  -2  -2    2.26    0.60
  -2  -2  -2    2.94    0.92
  -2  -2  -2    1.61    0.40
  -2  -2  -2    2.82    0.81
  -2  -2  -2    1.13    0.36
  -2  -2  -2    1.71    0.44
   2   2   2    1.41    0.55
   2   2   2    1.45    0.59
   2   2   2    1.59    0.45
   2   2   2    1.41    0.34
   2   2   2    1.24    0.52
   2   2   2    1.95    0.44
   2   2   2    1.30    0.33
   2   2   2    1.39    0.29
   2   2   2    1.73    0.42
   2   2   2    0.74    0.54
  -3  -2  -2  111.13    5.60
  -3  -2  -2  110.52    6.31
  -3  -2  -2  106.34    5.30
  -3  -2  -2  112.01    6.12
  -3  -2  -2  111.06    6.64
  -3  -2  -2  107.93    5.39
  -3  -2  -2  103.47    5.40
  -3  -2  -2  103.12    5.57
   3   2   2  100.29    5.47
   3   2   2  104.74    5.94
   3   2   2  114.68    6.19
   3   2   2  108.11    5.51
   3   2   2  111.93    5.69
   3   2   2  101.85    5.43
   3   2   2  100.96    5.66
   3   2   2  105.82    5.27
   3   2   2  107.82    6.61
  -4  -2  -2  254.32   11.64
  -4  -2  -2  230.67   11.41
  -4  -2  -2  230.16   11.94
  -4  -2  -2  254.90   12.48
[truncated: 2,531,990 more chars]
