# Supplementary material for: trans-Bis[bis­(di­phenyl­phosphan­yl)methane-κ2 P,P′]di­chlorido­ruthenium(II): a triclinic polymorph
Source: IUCrdata. 2023 Nov 14;8(Pt 11):x230984. doi: 10.1107/S2414314623009847 (PMC10833132; doi:10.1107/S2414314623009847)
Supplement: Supplementary file 2 [file x-08-x230984-Isup3.hkl]

data_I                                                                          
_shelx_title ' shelxt_a.res in P-1'                                             
_shelx_refln_list_code          4                                               
_shelx_F_calc_maximum      182.93                                               
_exptl_crystal_F_000       964.00                                               
_reflns_d_resolution_high  0.7491                                               
                                                                                
loop_                                                                           
 _space_group_symop_operation_xyz                                               
 'x, y, z'                                                                      
 '-x, -y, -z'                                                                   
                                                                                
_cell_length_a    10.2606                                                       
_cell_length_b    11.2426                                                       
_cell_length_c    20.1977                                                       
_cell_angle_alpha  84.857                                                       
_cell_angle_beta   87.185                                                       
_cell_angle_gamma  72.525                                                       
                                                                                
_shelx_F_squared_multiplier     1.000                                           
                                                                                
loop_                                                                           
 _refln_index_h                                                                 
 _refln_index_k                                                                 
 _refln_index_l                                                                 
 _refln_F_squared_calc                                                          
 _refln_F_squared_meas                                                          
 _refln_F_squared_sigma                                                         
 _refln_observed_status                                                         
   1   0   0          0.57         -0.50         0.86 o                         
   2   0   0       8467.95       8771.77       102.16 o                         
   3   0   0       4239.16       4313.94        54.64 o                         
   4   0   0       7147.22       7021.29        90.04 o                         
   5   0   0        844.67        965.05        28.32 o                         
   6   0   0         27.88         50.23         8.15 o                         
   7   0   0        409.45        386.00        21.51 o                         
   8   0   0       2197.13       2230.56        54.02 o                         
   9   0   0          8.94         16.04         9.40 o                         
  10   0   0        942.19        966.39        41.70 o                         
  11   0   0         18.54          6.52         9.72 o                         
  12   0   0        671.75        636.14        33.92 o                         
  13   0   0         27.53         28.55        15.39 o                         
 -12   1   0         47.61         44.79        13.82 o                         
 -11   1   0       1226.62       1180.73        43.93 o                         
 -10   1   0         78.85         65.65        14.51 o                         
  -9   1   0       2471.03       2493.58        62.68 o                         
  -8   1   0        520.55        543.84        25.95 o                         
  -7   1   0        461.20        488.95        22.33 o                         
  -6   1   0        675.40        705.77        21.96 o                         
  -5   1   0       3459.97       3569.36        58.64 o                         
  -4   1   0       1761.71       1708.03        26.58 o                         
  -3   1   0       5697.24       5469.36        68.21 o                         
  -2   1   0      10174.36      10807.86       149.21 o                         
  -1   1   0       8013.98       8534.92       144.39 o                         
   0   1   0         72.94         76.35         2.46 o                         
   2   1   0        441.79        429.54         9.80 o                         
   3   1   0       8634.06       8802.25       104.33 o                         
   4   1   0          1.22         -1.95         2.28 o                         
   5   1   0       2241.86       1931.14        31.03 o                         
   6   1   0          6.70          1.15         4.46 o                         
   7   1   0        642.22        602.46        31.45 o                         
   8   1   0          4.32         16.65         6.92 o                         
   9   1   0       1732.68       1813.21        65.43 o                         
  10   1   0        130.89        107.99        15.30 o                         
  11   1   0        205.13        191.97        21.09 o                         
  12   1   0          0.63          9.92         8.91 o                         
  13   1   0        114.51        151.76        23.26 o                         
 -12   2   0        537.76        493.03        36.75 o                         
 -11   2   0         23.67         37.20        11.87 o                         
 -10   2   0        553.00        548.24        31.72 o                         
  -9   2   0        310.29        285.71        25.87 o                         
  -8   2   0       1690.36       1741.31        45.66 o                         
  -7   2   0          5.33          0.00         4.89 o                         
  -6   2   0        387.73        410.54        17.87 o                         
  -5   2   0        990.25        918.31        22.44 o                         
  -4   2   0       8642.04       8655.20       110.27 o                         
  -3   2   0       3616.47       3801.41        49.85 o                         
  -2   2   0         26.88         35.82         3.27 o                         
  -1   2   0       3222.56       3366.23        41.75 o                         
   1   2   0       3895.94       3877.41        44.35 o                         
   2   2   0      15552.31      16461.01       393.31 o                         
   3   2   0        655.19        741.75        14.04 o                         
   4   2   0       1381.63       1415.70        23.30 o                         
   5   2   0        819.75        832.03        21.53 o                         
   6   2   0       1868.64       1664.10        32.12 o                         
   7   2   0        166.11        172.83        15.02 o                         
   8   2   0       1895.73       1935.74        48.07 o                         
   9   2   0         50.69         50.53        13.53 o                         
  10   2   0        457.42        444.44        32.83 o                         
  11   2   0         67.01         52.51        15.77 o                         
  12   2   0          1.48         11.14         9.72 o                         
  13   2   0          8.63          8.03        13.78 o                         
 -11   3   0         41.22         40.21        13.49 o                         
 -10   3   0         77.45         64.30        13.29 o                         
  -9   3   0         63.58         62.86        12.69 o                         
  -8   3   0         38.26         35.56         9.25 o                         
  -7   3   0        139.93        142.71        13.44 o                         
  -6   3   0       1219.04       1285.85        35.48 o                         
  -5   3   0       1150.77       1113.67        27.18 o                         
  -4   3   0       2343.90       2469.21        43.54 o                         
  -3   3   0       8250.21       7857.81        93.15 o                         
  -2   3   0       4173.80       4592.24        61.70 o                         
  -1   3   0       6983.25       7501.21        86.61 o                         
   0   3   0       2534.15       2597.31        32.95 o                         
   1   3   0        288.60        258.66         6.94 o                         
   2   3   0        859.85        824.30        14.08 o                         
   3   3   0       2738.93       2836.68        38.57 o                         
   4   3   0       2433.39       2506.07        34.94 o                         
   5   3   0        673.13        558.40        17.04 o                         
   6   3   0        207.05        220.38        13.56 o                         
   7   3   0       4841.84       4855.68        86.05 o                         
   8   3   0          6.59         24.90        10.95 o                         
   9   3   0       2539.34       2582.95        68.16 o                         
  10   3   0         51.92         46.99        14.73 o                         
  11   3   0         60.07         50.68        11.73 o                         
  12   3   0          4.51         -8.52         8.52 o                         
  13   3   0         69.09         32.64        14.84 o                         
 -11   4   0         53.71         51.93        15.14 o                         
 -10   4   0          4.31         -8.22         8.22 o                         
  -9   4   0        215.93        242.96        20.56 o                         
  -8   4   0          3.17         -7.36         7.36 o                         
  -7   4   0        126.20        112.30        12.66 o                         
  -6   4   0        829.12        812.61        28.75 o                         
  -5   4   0       1803.74       1792.40        38.18 o                         
  -4   4   0       3120.78       2866.26        50.24 o                         
  -3   4   0        323.89        362.01        13.28 o                         
  -2   4   0       6301.95       6450.00        80.64 o                         
  -1   4   0       3188.13       3341.56        43.11 o                         
   0   4   0       5489.26       5563.69        71.24 o                         
   1   4   0         75.26         79.96         4.54 o                         
   2   4   0       6587.50       6850.40        85.92 o                         
   3   4   0        300.25        302.51         8.91 o                         
   4   4   0       7661.87       8008.72       102.57 o                         
   5   4   0       2149.74       2223.23        40.86 o                         
   6   4   0       8369.27       8407.69       132.51 o                         
   7   4   0         59.87         46.33         7.53 o                         
   8   4   0       1839.83       1883.07        50.90 o                         
   9   4   0        274.38        330.34        24.52 o                         
  10   4   0       1398.46       1471.65        46.38 o                         
  11   4   0         37.16          7.03         8.88 o                         
  12   4   0          2.61         11.43         9.69 o                         
  13   4   0          1.32          2.26        11.28 o                         
 -10   5   0          7.32          6.67        10.88 o                         
  -9   5   0        241.77        274.30        21.96 o                         
  -8   5   0        315.43        288.33        21.19 o                         
  -7   5   0        872.39        905.64        32.65 o                         
  -6   5   0        558.79        556.06        20.87 o                         
  -5   5   0       2916.46       2917.55        58.77 o                         
  -4   5   0         46.90         70.56         9.46 o                         
  -3   5   0       3062.92       2917.28        53.80 o                         
  -2   5   0        843.75        858.44        20.62 o                         
  -1   5   0         16.19         11.77         3.15 o                         
   0   5   0         26.07         40.39         4.03 o                         
   1   5   0       3444.99       3286.95        43.86 o                         
   2   5   0        168.25        181.91         7.10 o                         
   3   5   0      10306.25      10689.16       140.41 o                         
   4   5   0         29.00         35.56         6.66 o                         
   5   5   0      13097.39      12786.83       176.91 o                         
   6   5   0       2873.11       2863.00        50.88 o                         
   7   5   0       1519.65       1500.54        41.12 o                         
   8   5   0       1083.29        972.85        49.72 o                         
   9   5   0        517.73        540.54        28.85 o                         
  10   5   0         24.45         37.60         9.87 o                         
  11   5   0         86.33         82.20        13.90 o                         
  12   5   0         12.48          6.90        10.79 o                         
  13   5   0        439.83        443.19        33.78 o                         
 -10   6   0        346.41        349.92        32.66 o                         
  -9   6   0        133.15        131.36        21.83 o                         
  -8   6   0        660.52        627.47        37.46 o                         
  -7   6   0        154.59        149.11        17.16 o                         
  -6   6   0       2368.01       2333.22        54.87 o                         
  -5   6   0         57.25         31.54        12.22 o                         
  -4   6   0       1859.17       1780.04        53.43 o                         
  -3   6   0       1759.81       1726.73        38.51 o                         
  -2   6   0       3271.96       3445.15        58.32 o                         
  -1   6   0        909.60        881.08        19.27 o                         
   0   6   0       1824.13       1780.04        32.82 o                         
   1   6   0        433.20        471.72        13.62 o                         
   2   6   0       8138.93       8032.31       117.69 o                         
   3   6   0        365.40        355.42        18.22 o                         
   4   6   0       5939.64       5690.26        92.24 o                         
   5   6   0        100.89         96.31         7.29 o                         
   6   6   0       5996.47       5953.12        95.50 o                         
   7   6   0       1497.32       1525.81        43.90 o                         
   8   6   0         59.09         56.69         9.53 o                         
   9   6   0          2.05          0.81         6.25 o                         
  10   6   0        252.19        322.42        26.58 o                         
  11   6   0        123.89         93.78        13.51 o                         
  12   6   0          3.14          0.00         9.34 o                         
  13   6   0         22.80         42.14        16.54 o                         
  -9   7   0        706.95        722.42        45.72 o                         
  -8   7   0        155.45        128.43        25.87 o                         
  -7   7   0       1299.88       1353.00        51.05 o                         
  -6   7   0          2.16          0.83         9.95 o                         
  -5   7   0       1990.48       2202.81        62.31 o                         
  -4   7   0        122.95        129.27        16.05 o                         
  -3   7   0        323.50        335.41        18.26 o                         
  -2   7   0       1009.39       1008.30        25.75 o                         
  -1   7   0        242.83        231.85        13.01 o                         
   0   7   0         19.36         19.67         5.09 o                         
   1   7   0       1185.99       1119.51        23.19 o                         
   2   7   0        833.99        764.93        20.99 o                         
   3   7   0       3396.58       3448.57        57.85 o                         
   4   7   0        708.45        625.57        16.36 o                         
   5   7   0       5886.04       5786.03        84.44 o                         
   6   7   0          1.19         -0.07         6.10 o                         
   7   7   0         88.15        126.43        13.98 o                         
   8   7   0        373.43        399.48        24.17 o                         
   9   7   0        239.91        256.08        16.80 o                         
  10   7   0         66.43         51.47        11.10 o                         
  11   7   0        124.82        143.71        16.58 o                         
  12   7   0          1.46         -5.22         8.62 o                         
  13   7   0        259.38        293.82        32.35 o                         
  -8   8   0        355.65        342.41        37.64 o                         
  -7   8   0          7.82         -8.84         9.41 o                         
  -6   8   0        918.06       1008.63        46.36 o                         
  -5   8   0        289.43        332.23        25.12 o                         
  -4   8   0        151.55        189.37        15.88 o                         
  -3   8   0        487.83        484.21        23.76 o                         
  -2   8   0         44.41         57.11         8.32 o                         
  -1   8   0         10.42          9.73         4.28 o                         
   0   8   0        248.22        241.47        11.86 o                         
   1   8   0       1441.63       1416.05        29.91 o                         
   2   8   0       3432.00       3283.20        65.91 o                         
   3   8   0        693.38        674.78        23.66 o                         
   4   8   0       2229.27       2134.23        44.80 o                         
   5   8   0        356.62        350.17        15.08 o                         
   6   8   0        314.70        336.52        18.07 o                         
   7   8   0         81.89        102.16        12.10 o                         
   8   8   0        160.88        187.56        13.10 o                         
   9   8   0       1865.24       1903.76        50.34 o                         
  10   8   0        341.38        414.79        24.17 o                         
  11   8   0          1.06          0.14         8.00 o                         
  12   8   0        290.54        296.62        39.66 o                         
  13   8   0         76.88         54.20        19.10 o                         
  -7   9   0         22.11         31.08        14.68 o                         
  -6   9   0        262.20        251.92        26.96 o                         
  -5   9   0        132.25        144.66        28.11 o                         
  -4   9   0        157.88        152.10        16.06 o                         
  -3   9   0        156.66        134.81        12.39 o                         
  -2   9   0         62.18         49.67         8.29 o                         
  -1   9   0       1005.29        986.07        30.94 o                         
   0   9   0        176.06        198.83        12.85 o                         
   1   9   0        143.43        170.82         9.74 o                         
   2   9   0        245.10        231.02        10.75 o                         
   3   9   0        295.93        307.89        18.09 o                         
   4   9   0        528.13        483.01        21.00 o                         
   5   9   0         63.65         58.50         7.93 o                         
   6   9   0        427.54        390.21        21.88 o                         
   7   9   0         66.82         53.49         9.58 o                         
   8   9   0          0.02         -0.12         5.09 o                         
   9   9   0       1336.74       1349.72        45.96 o                         
  10   9   0         50.36         46.72        11.24 o                         
  11   9   0       1019.21       1037.44        56.00 o                         
  12   9   0          4.68         24.01        16.42 o                         
  -6  10   0         23.28         26.30        13.98 o                         
  -5  10   0         52.49         30.72        13.65 o                         
  -4  10   0          5.47         13.12         9.62 o                         
  -3  10   0          0.03         -5.84         5.84 o                         
  -2  10   0        618.44        669.64        27.08 o                         
  -1  10   0          5.71          5.68         6.67 o                         
   0  10   0       4822.19       4780.16        83.40 o                         
   1  10   0        300.46        296.72        19.63 o                         
   2  10   0       1155.76       1233.12        49.85 o                         
   3  10   0        948.84       1070.54        42.92 o                         
   4  10   0       1638.99       1562.12        39.22 o                         
   5  10   0         39.32         39.27         9.24 o                         
   6  10   0         94.61         90.63        14.11 o                         
   7  10   0        668.14        660.50        39.45 o                         
   8  10   0        854.54        846.54        42.54 o                         
   9  10   0          1.00         31.24        22.76 o                         
  10  10   0        780.08        761.15        56.28 o                         
  11  10   0        238.59        244.77        30.11 o                         
  12  10   0        608.02        651.89        49.50 o                         
  -5  11   0        202.75        191.91        26.48 o                         
  -4  11   0          0.47          0.48         9.87 o                         
  -3  11   0        181.10        166.22        19.64 o                         
  -2  11   0        120.98        115.20        13.79 o                         
  -1  11   0       2087.11       2091.04        54.93 o                         
   0  11   0         35.20         45.54        10.25 o                         
   1  11   0       1959.87       2039.36        61.22 o                         
   2  11   0         47.74         44.33        12.08 o                         
   3  11   0       2161.41       2288.49        68.47 o                         
   4  11   0          0.04         14.96        12.01 o                         
   5  11   0       1793.60       1793.63        50.32 o                         
   6  11   0         12.01         15.57         8.09 o                         
   7  11   0        731.69        690.84        31.27 o                         
   8  11   0         16.74         40.60        12.42 o                         
   9  11   0       1129.64       1137.57        38.65 o                         
  10  11   0          9.01         14.38        12.68 o                         
  11  11   0        293.33        310.07        33.74 o                         
  -4  12   0        761.22        751.59        52.50 o                         
  -3  12   0          0.55        -10.60        10.60 o                         
  -2  12   0        375.58        389.94        37.40 o                         
  -1  12   0        192.35        190.53        24.63 o                         
   0  12   0       1423.65       1445.72        62.11 o                         
   1  12   0        202.09        235.86        24.68 o                         
   2  12   0          1.10          3.61         9.66 o                         
   3  12   0        246.75        222.54        24.89 o                         
   4  12   0        507.84        470.32        39.77 o                         
   5  12   0        201.19        242.31        27.72 o                         
   6  12   0        470.18        494.86        36.83 o                         
   7  12   0         26.98         19.53         9.19 o                         
   8  12   0       1599.99       1774.94        72.42 o                         
   9  12   0         11.60         23.00        15.70 o                         
  10  12   0        500.08        548.55        45.23 o                         
  -2  13   0          8.01         -7.55        16.69 o                         
  -1  13   0        544.24        605.70        46.01 o                         
   0  13   0         53.16         79.97        18.91 o                         
   1  13   0          4.94          5.25        12.61 o                         
   2  13   0          7.15          5.75        11.97 o                         
   3  13   0        135.95         86.67        26.29 o                         
   4  13   0          4.41         -9.62         9.62 o                         
   5  13   0        168.79        232.59        28.92 o                         
   6  13   0        123.38        132.57        38.95 o                         
   7  13   0        275.90        286.77        29.01 o                         
   8  13   0          6.23          4.56        16.03 o                         
   9  13   0        436.45        403.18        43.05 o                         
   0  14   0        596.02        707.84        54.69 o                         
   1  14   0         47.30         46.96        17.61 o                         
   2  14   0          0.35         -5.46        11.88 o                         
   3  14   0         24.06         54.28        16.85 o                         
   4  14   0        177.09        159.24        25.02 o                         
   5  14   0          3.75         17.64        14.06 o                         
   6  14   0        143.03        164.36        25.23 o                         
   7  14   0          0.95          8.23        13.51 o                         
   8  14   0        247.81        235.48        37.21 o                         
  -8 -14   1         35.69        128.09        56.33 o                         
  -7 -14   1         59.15         77.41        27.84 o                         
  -6 -14   1          3.40         -3.07        13.42 o                         
  -5 -14   1         84.70        105.48        27.27 o                         
  -4 -14   1         20.77         -1.15        13.95 o                         
  -3 -14   1          3.58         11.37        14.93 o                         
  -2 -14   1         21.10         21.30        18.01 o                         
  -1 -14   1        135.43        184.33        27.70 o                         
   0 -14   1          0.97          2.35        15.14 o                         
  -9 -13   1         46.33         62.96        23.16 o                         
  -8 -13   1        742.96        743.74        56.61 o                         
  -7 -13   1         78.26         52.31        16.36 o                         
  -6 -13   1          9.61         -1.72        15.43 o                         
  -5 -13   1         42.14         36.81        19.82 o                         
  -4 -13   1        115.59         98.03        20.34 o                         
  -3 -13   1          5.92          0.39        16.06 o                         
  -2 -13   1         31.94          4.97        12.93 o                         
  -1 -13   1         17.50         -6.34        11.07 o                         
   0 -13   1        803.52        762.56        72.08 o                         
   1 -13   1         20.44         34.52        23.10 o                         
   2 -13   1        149.53        153.39        27.64 o                         
 -10 -12   1        126.51        129.29        23.52 o                         
  -9 -12   1        969.30       1003.33        52.99 o                         
  -8 -12   1         32.07         53.12        12.55 o                         
  -7 -12   1        446.54        504.27        45.41 o                         
  -6 -12   1         21.24          3.43        11.25 o                         
  -5 -12   1        166.35        151.38        20.69 o                         
  -4 -12   1         53.00         45.65        14.68 o                         
  -3 -12   1        103.35         77.19        21.20 o                         
  -2 -12   1        170.49        167.69        21.02 o                         
  -1 -12   1        475.60        528.95        36.41 o                         
   0 -12   1        153.51        150.20        22.93 o                         
   1 -12   1       1969.47       2013.65        81.64 o                         
   2 -12   1          0.43          8.98        12.76 o                         
   3 -12   1        158.92        158.09        30.06 o                         
   4 -12   1         55.52         24.43        17.89 o                         
 -11 -11   1         75.82         66.02        19.18 o                         
 -10 -11   1        387.32        424.68        41.03 o                         
  -9 -11   1         49.66         39.09        18.74 o                         
  -8 -11   1        822.33        829.69        35.93 o                         
  -7 -11   1          0.58          2.06         7.05 o                         
  -6 -11   1         83.60         51.76        14.43 o                         
  -5 -11   1         44.12         42.96         6.11 o                         
  -4 -11   1       1709.61       1876.29        77.43 o                         
  -3 -11   1        433.41        460.57        32.04 o                         
  -2 -11   1       1565.73       1635.32        57.05 o                         
  -1 -11   1         39.17         24.20        10.69 o                         
   0 -11   1       2705.30       2779.28        77.24 o                         
   1 -11   1         84.26         70.70        16.66 o                         
   2 -11   1        121.22        173.53        53.59 o                         
   3 -11   1          1.83         13.52         8.97 o                         
   4 -11   1        282.47        305.42        26.28 o                         
   5 -11   1         22.77         38.13        20.98 o                         
 -12 -10   1         57.90         79.99        21.20 o                         
 -11 -10   1        601.00        577.38        49.95 o                         
 -10 -10   1          0.29         -5.43        12.00 o                         
  -9 -10   1        800.70        777.17        34.51 o                         
  -8 -10   1        173.97        160.13        19.22 o                         
  -7 -10   1        129.76        136.98        12.49 o                         
  -6 -10   1        232.58        228.32        16.32 o                         
  -5 -10   1       1299.49       1398.37        36.86 o                         
  -4 -10   1         26.15         11.55        17.14 o                         
  -3 -10   1       1720.78       1730.11        72.08 o                         
  -2 -10   1        208.76        261.24        21.76 o                         
  -1 -10   1       2004.23       2041.29        59.05 o                         
   0 -10   1        179.21        181.07        13.28 o                         
   1 -10   1       1767.00       1772.13        41.03 o                         
   2 -10   1        159.79        155.88        14.08 o                         
   3 -10   1         38.95         34.46        11.44 o                         
   4 -10   1          2.03          0.21         8.75 o                         
   5 -10   1        240.84        227.38        23.52 o                         
   6 -10   1        286.43        282.02        40.93 o                         
 -12  -9   1        840.79        987.35        81.11 o                         
 -11  -9   1         43.60         76.36        20.36 o                         
 -10  -9   1        699.75        690.93        45.83 o                         
  -9  -9   1        180.74        206.73        17.94 o                         
  -8  -9   1         78.91        101.25        15.59 o                         
  -7  -9   1       1186.70       1204.57        49.28 o                         
  -6  -9   1        222.82        228.00        14.54 o                         
  -5  -9   1         64.08         67.50        12.01 o                         
  -4  -9   1       1176.43       1152.37        44.44 o                         
  -3  -9   1        150.40        316.79        45.51 o                         
  -2  -9   1       3007.08       3084.28        74.77 o                         
  -1  -9   1       1930.26       1890.88        52.12 o                         
   0  -9   1       3946.05       3778.63        79.16 o                         
   1  -9   1        130.36        150.06        10.15 o                         
   2  -9   1        233.45        260.33        16.59 o                         
   3  -9   1        182.77        175.37        13.87 o                         
   4  -9   1        105.19        132.23        15.66 o                         
   5  -9   1          5.84         14.13         9.83 o                         
   6  -9   1        447.01        454.87        35.72 o                         
   7  -9   1         24.16         16.05        14.60 o                         
 -13  -8   1        385.99        369.07        43.48 o                         
 -12  -8   1         20.43         26.98        16.19 o                         
 -11  -8   1        421.83        446.27        35.16 o                         
 -10  -8   1        236.30        229.51        33.42 o                         
  -9  -8   1        522.97        529.73        30.67 o                         
  -8  -8   1         52.73         52.26         7.69 o                         
  -7  -8   1         52.23         34.90         6.17 o                         
  -6  -8   1         40.09         25.47         7.54 o                         
  -5  -8   1       2774.31       2724.97        47.35 o                         
  -4  -8   1        125.31        110.81         8.03 o                         
  -3  -8   1       1528.65       1409.56        38.56 o                         
  -2  -8   1       1044.99        970.32        34.78 o                         
  -1  -8   1       1591.11       1502.94        47.53 o                         
   0  -8   1       2349.23       2303.03        42.17 o                         
   1  -8   1       1584.58       1521.32        30.10 o                         
   2  -8   1        143.51        154.76        13.76 o                         
   3  -8   1         89.78        123.58        14.11 o                         
   4  -8   1        304.84        304.93        24.23 o                         
   5  -8   1       1173.18       1280.76        52.24 o                         
   6  -8   1          5.57          7.86         8.49 o                         
   7  -8   1        689.20        734.51        49.97 o                         
   8  -8   1        221.71        194.62        29.18 o                         
 -13  -7   1         63.66         90.16        21.55 o                         
 -12  -7   1          2.47          5.10        10.10 o                         
 -11  -7   1          8.76         13.73        10.44 o                         
 -10  -7   1        483.35        482.41        36.62 o                         
  -9  -7   1       1295.15       1281.80        59.65 o                         
  -8  -7   1        658.17        601.86        25.00 o                         
  -7  -7   1        172.84        150.71        13.22 o                         
  -6  -7   1       4389.54       4275.36        78.40 o                         
  -5  -7   1        959.46        846.82        20.02 o                         
  -4  -7   1       2004.19       1933.15        39.00 o                         
  -3  -7   1        145.34        183.56        10.48 o                         
  -2  -7   1        260.83        308.62        25.40 o                         
  -1  -7   1          5.61          2.11         1.93 o                         
   0  -7   1        470.11        431.20        14.04 o                         
   1  -7   1        246.60        232.21        10.58 o                         
   2  -7   1        430.61        475.19        22.87 o                         
   3  -7   1        154.36        139.66        10.83 o                         
   4  -7   1        733.45        771.81        37.18 o                         
   5  -7   1         38.11         48.58        13.05 o                         
   6  -7   1       2444.62       2538.97        69.66 o                         
   7  -7   1          3.40          7.55         9.70 o                         
   8  -7   1        319.23        281.70        28.61 o                         
   9  -7   1         64.38         85.46        22.40 o                         
 -13  -6   1        331.59        323.03        33.48 o                         
 -12  -6   1          8.90          6.66         9.40 o                         
 -11  -6   1          1.91         -0.56         7.43 o                         
 -10  -6   1        269.24        267.48        20.78 o                         
  -9  -6   1        577.95        554.47        23.49 o                         
  -8  -6   1          1.34          3.16         4.95 o                         
  -7  -6   1       1346.56       1323.94        49.05 o                         
  -6  -6   1          0.09          3.34         3.50 o                         
  -5  -6   1      10859.70      10889.63       153.76 o                         
  -4  -6   1       1000.62        947.07        21.63 o                         
  -3  -6   1       2671.48       2548.53        41.33 o                         
  -2  -6   1         13.62          9.35         3.55 o                         
  -1  -6   1        334.20        308.13        12.91 o                         
   0  -6   1        296.39        304.62        13.15 o                         
   1  -6   1        622.09        666.88        17.22 o                         
   2  -6   1        951.46        812.10        22.24 o                         
   3  -6   1       1118.53       1051.23        27.31 o                         
   4  -6   1         33.84         40.17         8.69 o                         
   5  -6   1       2835.23       2812.76        69.53 o                         
   6  -6   1        222.47        229.30        20.29 o                         
   7  -6   1       1333.85       1314.14        47.00 o                         
   8  -6   1          1.50         -4.34         8.62 o                         
   9  -6   1        195.53        169.44        23.30 o                         
  10  -6   1          3.38        -13.25        13.25 o                         
 -13  -5   1         14.97          3.78        12.05 o                         
 -12  -5   1         11.02         16.65         9.97 o                         
 -11  -5   1         67.08         49.26        13.49 o                         
 -10  -5   1        878.45        897.13        35.88 o                         
  -9  -5   1        153.47        140.84        13.46 o                         
  -8  -5   1        857.27        915.30        32.40 o                         
  -7  -5   1        734.89        764.08        35.96 o                         
  -6  -5   1       5397.28       5091.40        81.61 o                         
  -5  -5   1          0.13          5.57         3.30 o                         
  -4  -5   1       3245.65       3100.61        49.75 o                         
  -3  -5   1        611.61        659.49        26.89 o                         
  -2  -5   1       6154.09       6351.04        81.74 o                         
  -1  -5   1        404.69        421.94        12.86 o                         
   0  -5   1       3518.30       3343.31        47.71 o                         
   1  -5   1        203.29        243.90        10.80 o                         
   2  -5   1       4180.23       4238.91        71.24 o                         
   3  -5   1       1640.10       1554.54        31.30 o                         
   4  -5   1       3163.11       2968.05        55.33 o                         
   5  -5   1        213.97        223.78        12.83 o                         
   6  -5   1       1518.50       1558.15        37.98 o                         
   7  -5   1        543.83        554.96        28.64 o                         
   8  -5   1         91.48         87.78         9.40 o                         
   9  -5   1        142.84        171.01        17.58 o                         
  10  -5   1        371.14        404.77        33.18 o                         
 -13  -4   1        379.51        383.28        30.66 o                         
 -12  -4   1          8.93         14.05        10.01 o                         
 -11  -4   1         92.36        109.10        16.35 o                         
 -10  -4   1          1.86         -2.53         7.42 o                         
  -9  -4   1       3515.78       3533.41        77.76 o                         
  -8  -4   1          2.26          9.02         5.62 o                         
  -7  -4   1       3996.89       4167.08        93.38 o                         
  -6  -4   1        568.79        594.16        19.37 o                         
  -5  -4   1       4133.40       3828.16        56.79 o                         
  -4  -4   1        355.62        350.71        14.84 o                         
  -3  -4   1        129.13        143.85         6.15 o                         
  -2  -4   1       1994.32       2003.57        28.14 o                         
  -1  -4   1       2576.80       2516.04        35.49 o                         
   0  -4   1         26.00         22.77         2.81 o                         
   1  -4   1      17384.79      18354.61       218.03 o                         
   2  -4   1         56.12         89.77         5.96 o                         
   3  -4   1      14435.16      14887.08       201.02 o                         
   4  -4   1        517.94        528.28        15.97 o                         
   5  -4   1       2113.44       2089.08        42.33 o                         
   6  -4   1         40.62         35.34         8.28 o                         
   7  -4   1          3.69          0.69         6.20 o                         
   8  -4   1         41.80         35.15         9.44 o                         
   9  -4   1         19.26         17.58         9.78 o                         
  10  -4   1        123.40        100.32        16.19 o                         
  11  -4   1        103.08        110.12        20.11 o                         
 -13  -3   1         19.29          6.24        11.24 o                         
 -12  -3   1        101.08         84.97        15.84 o                         
 -11  -3   1          6.22         30.22        12.17 o                         
 -10  -3   1       1939.17       2057.48        58.07 o                         
  -9  -3   1         25.97         54.25        12.87 o                         
  -8  -3   1       4490.13       4708.41        90.99 o                         
  -7  -3   1        176.79        196.16        13.68 o                         
  -6  -3   1       2514.22       2371.43        42.97 o                         
  -5  -3   1        608.58        665.14        22.40 o                         
  -4  -3   1        961.11       1010.05        22.68 o                         
  -3  -3   1          1.62         -2.01         2.01 o                         
  -2  -3   1       1345.70       1385.03        20.57 o                         
  -1  -3   1       1925.91       1981.99        26.24 o                         
   0  -3   1       1416.06       1398.74        19.63 o                         
   1  -3   1       2104.19       2144.72        28.55 o                         
   2  -3   1       1475.97       1400.59        20.96 o                         
   3  -3   1         56.93         80.84         5.09 o                         
   4  -3   1       5567.55       5516.42        82.63 o                         
   5  -3   1       3522.23       3462.35        58.13 o                         
   6  -3   1         73.67         85.99        10.09 o                         
   7  -3   1       1125.61       1166.30        34.08 o                         
   8  -3   1          1.48          4.27         6.79 o                         
   9  -3   1         78.36         92.78        13.73 o                         
  10  -3   1        208.60        168.96        23.92 o                         
  11  -3   1        135.77         93.77        20.37 o                         
 -13  -2   1         42.91         24.49        12.73 o                         
 -12  -2   1          1.49         -0.93         9.23 o                         
 -11  -2   1          5.17         19.81        10.37 o                         
 -10  -2   1         33.76         25.41        10.92 o                         
  -9  -2   1       3319.84       3312.28        78.57 o                         
  -8  -2   1        203.53        327.23        90.41 o                         
  -7  -2   1       2071.86       2084.56        48.13 o                         
  -6  -2   1        486.65        505.96        15.72 o                         
  -5  -2   1       2717.50       2477.41        42.38 o                         
  -4  -2   1       2863.56       2795.98        38.79 o                         
  -3  -2   1       3048.63       3075.88        40.85 o                         
  -2  -2   1       2661.29       2700.70        34.13 o                         
  -1  -2   1       5760.99       5646.42        68.99 o                         
   0  -2   1       5483.66       5684.60        69.29 o                         
   1  -2   1       1251.16       1235.36        17.75 o                         
   2  -2   1        846.73        889.84        14.43 o                         
   3  -2   1        285.73        222.03         8.21 o                         
   4  -2   1        146.02        172.08         9.42 o                         
   5  -2   1        290.34        283.65        16.20 o                         
   6  -2   1       1021.94        944.30        33.15 o                         
   7  -2   1         66.79         57.84         8.16 o                         
   8  -2   1        125.33        104.89        13.41 o                         
   9  -2   1       1239.02       1286.45        47.58 o                         
  10  -2   1         76.73         83.50        14.34 o                         
  11  -2   1        629.85        644.51        34.62 o                         
  12  -2   1         48.30         63.62        16.77 o                         
 -13  -1   1         22.80          1.24        13.21 o                         
 -12  -1   1        217.75        240.36        21.15 o                         
 -11  -1   1         81.58         73.30        15.49 o                         
 -10  -1   1        258.29        252.84        25.21 o                         
  -9  -1   1         28.87         41.46        10.33 o                         
  -8  -1   1       2886.87       2877.72        74.08 o                         
  -7  -1   1          0.78         -4.44         4.44 o                         
  -6  -1   1         54.77         81.03         6.94 o                         
  -5  -1   1         75.78         76.41         7.47 o                         
  -4  -1   1       7317.23       7115.82        85.64 o                         
  -3  -1   1        142.39        157.77         6.28 o                         
  -2  -1   1       3525.14       3539.53        42.59 o                         
  -1  -1   1          5.39         11.01         1.62 o                         
   1  -1   1       1268.97       1272.34        17.68 o                         
   2  -1   1        738.72        736.56        12.31 o                         
   3  -1   1       1052.96       1076.69        20.56 o                         
   4  -1   1       1909.53       1811.20        27.46 o                         
   5  -1   1        861.30        932.61        23.78 o                         
   6  -1   1        114.44        136.11        10.86 o                         
   7  -1   1        231.58        232.02        16.04 o                         
   8  -1   1       3220.22       3234.51        65.31 o                         
   9  -1   1        182.48        190.32        20.97 o                         
  10  -1   1       1150.39       1220.83        58.50 o                         
  11  -1   1          3.54          2.87         8.84 o                         
  12  -1   1        783.22        773.05        48.49 o                         
 -13   0   1        485.68        533.88        52.57 o                         
 -12   0   1          3.10         -8.46         8.46 o                         
 -11   0   1        498.93        464.32        28.42 o                         
 -10   0   1         28.27         31.17         8.85 o                         
  -9   0   1       2033.57       2069.34        57.46 o                         
  -8   0   1        402.18        424.55        24.66 o                         
  -7   0   1         20.95          9.93         6.23 o                         
  -6   0   1        469.80        509.68        24.10 o                         
  -5   0   1       3619.21       3533.26        55.89 o                         
  -4   0   1         78.79         79.52         5.91 o                         
  -3   0   1       2243.94       2322.40        32.27 o                         
  -2   0   1       1915.81       1904.78        24.37 o                         
   2   0   1         86.43         99.71         4.04 o                         
   3   0   1       9287.02       9243.82       112.56 o                         
   4   0   1       1023.69        990.43        18.38 o                         
   5   0   1       1029.24        922.33        21.92 o                         
   6   0   1        105.16         81.65         9.05 o                         
   7   0   1        450.31        454.36        24.61 o                         
   8   0   1         45.90         40.90         9.59 o                         
   9   0   1       3929.72       3863.27        81.18 o                         
  10   0   1        135.84        142.65        17.14 o                         
  11   0   1        593.60        536.65        30.19 o                         
  12   0   1          0.10          0.07        10.24 o                         
  13   0   1        222.73        273.35        30.21 o                         
 -12   1   1       1428.52       1494.17        60.01 o                         
 -11   1   1         24.29         25.83         9.97 o                         
 -10   1   1        628.76        750.90        38.55 o                         
  -9   1   1        107.26         85.61        12.01 o                         
  -8   1   1       3296.99       3375.17        70.31 o                         
  -7   1   1        810.53        755.21        27.54 o                         
  -6   1   1         12.13         10.12         4.48 o                         
  -5   1   1        179.35        194.00        10.38 o                         
  -4   1   1       9792.30       9664.08       113.43 o                         
  -3   1   1       7944.91       8021.36        91.22 o                         
  -2   1   1       6352.58       6727.76        77.55 o                         
  -1   1   1         79.25         90.12         3.47 o                         
   1   1   1       1457.73       1349.73        16.82 o                         
   3   1   1        241.54        260.80         8.01 o                         
   4   1   1       4329.97       4300.99        54.13 o                         
   5   1   1        156.23        186.47         9.00 o                         
   6   1   1       3101.88       2907.86        56.00 o                         
   7   1   1       1472.07       1649.47        55.09 o                         
   8   1   1       2147.55       2146.67        51.49 o                         
   9   1   1         80.70         53.05        12.66 o                         
  10   1   1        660.55        649.97        34.24 o                         
  11   1   1          7.81          2.12         9.82 o                         
  12   1   1        106.14        107.81        15.02 o                         
  13   1   1          7.43          9.32        11.52 o                         
 -12   2   1         67.46         51.73        15.19 o                         
 -11   2   1        603.99        643.29        51.95 o                         
 -10   2   1         15.37         32.62        11.47 o                         
  -9   2   1        385.08        409.88        24.48 o                         
  -8   2   1        397.67        364.14        21.60 o                         
  -7   2   1        169.09        199.72        18.60 o                         
  -6   2   1        149.45        151.62        11.82 o                         
  -5   2   1       4288.76       4201.26        63.28 o                         
  -4   2   1          0.12          6.90         3.36 o                         
  -3   2   1       1167.75       1032.00        18.15 o                         
  -2   2   1       4465.62       4764.39        57.30 o                         
   0   2   1       1193.29       1231.54        16.15 o                         
   1   2   1       9181.69       9535.06       144.35 o                         
   2   2   1          2.37          0.21         1.64 o                         
   3   2   1       4588.98       4502.60        55.14 o                         
   4   2   1       1152.47       1124.82        25.62 o                         
   5   2   1      10549.70      10593.91       148.44 o                         
   6   2   1       1415.41       1402.55        29.04 o                         
   7   2   1       2109.98       2104.48        46.11 o                         
   8   2   1        124.67        165.12        15.32 o                         
   9   2   1       1608.29       1728.02        48.65 o                         
  10   2   1          0.50          4.23         7.91 o                         
  11   2   1         25.70         19.60        10.98 o                         
  12   2   1          9.08         15.40        10.23 o                         
  13   2   1         28.29         26.12        13.98 o                         
 -11   3   1        150.65        190.70        21.52 o                         
 -10   3   1          6.46          0.47         8.90 o                         
  -9   3   1        158.09        176.20        18.81 o                         
  -8   3   1        524.34        555.51        42.80 o                         
  -7   3   1         11.62          7.54         7.16 o                         
  -6   3   1        319.97        338.62        19.38 o                         
  -5   3   1        788.82        779.56        34.29 o                         
  -4   3   1       9823.73      10048.54       141.63 o                         
  -3   3   1        103.96        131.54         6.99 o                         
  -2   3   1       1574.43       1650.68        23.75 o                         
  -1   3   1       1636.49       1704.47        24.40 o                         
   0   3   1       4117.00       4132.42        50.85 o                         
   1   3   1       2118.28       2169.50        28.68 o                         
   2   3   1        574.94        604.31        11.11 o                         
   3   3   1       3691.17       3724.17        50.70 o                         
   4   3   1       4709.82       4834.74        60.75 o                         
   5   3   1       1217.86       1143.74        23.30 o                         
   6   3   1       9017.18       8429.19       133.95 o                         
   7   3   1        621.86        597.49        25.26 o                         
   8   3   1        578.00        651.90        26.56 o                         
   9   3   1        806.94        839.69        33.70 o                         
  10   3   1       1057.51       1071.23        41.28 o                         
  11   3   1        119.74        157.49        18.00 o                         
  12   3   1         26.41         25.95        11.05 o                         
  13   3   1         23.53         18.87        13.52 o                         
 -11   4   1         17.39          9.98        12.39 o                         
 -10   4   1          0.10         -0.30         9.18 o                         
  -9   4   1         10.40          5.09         8.69 o                         
  -8   4   1        122.14        103.27        15.93 o                         
  -7   4   1        802.98        818.41        32.42 o                         
  -6   4   1        717.69        690.77        28.47 o                         
  -5   4   1       4279.28       4245.67        74.51 o                         
  -4   4   1       1435.74       1389.02        30.54 o                         
  -3   4   1       9256.19       9272.05       124.99 o                         
  -2   4   1        443.39        487.01        14.99 o                         
  -1   4   1       9268.06       9945.25       114.81 o                         
   0   4   1        835.22        868.34        15.73 o                         
   1   4   1        998.07        889.82        14.35 o                         
   2   4   1          5.11          6.31         2.05 o                         
   3   4   1         29.39         41.93         4.16 o                         
   4   4   1         73.86         87.64         5.87 o                         
   5   4   1       7897.89       7547.06       105.34 o                         
   6   4   1        545.32        511.42        32.01 o                         
   7   4   1       1723.31       1689.21        45.93 o                         
   8   4   1        222.98        237.32        17.68 o                         
   9   4   1        592.34        651.87        29.09 o                         
  10   4   1        355.93        391.07        32.57 o                         
  11   4   1         60.71         57.89        14.30 o                         
  12   4   1         42.63         33.45        11.89 o                         
  13   4   1        344.24        360.03        46.48 o                         
 -10   5   1         21.46          8.29        12.52 o                         
  -9   5   1        191.91        174.66        16.93 o                         
  -8   5   1        343.24        351.36        21.00 o                         
  -7   5   1        487.34        532.63        23.11 o                         
  -6   5   1       1074.76       1043.31        37.07 o                         
  -5   5   1        338.07        326.75        16.95 o                         
  -4   5   1       4347.08       4406.23        80.19 o                         
  -3   5   1          1.00         -0.32         3.61 o                         
  -2   5   1       3886.92       3902.38        63.16 o                         
  -1   5   1         38.23         32.31         3.80 o                         
   0   5   1       1938.65       1729.09        27.19 o                         
   1   5   1        872.48        880.48        23.03 o                         
   2   5   1       5029.40       5048.13        71.48 o                         
   3   5   1        154.35        172.87         7.45 o                         
   4   5   1       1861.41       1670.36        30.03 o                         
   5   5   1        445.95        482.36        16.75 o                         
   6   5   1       3290.44       3120.56        67.08 o                         
   7   5   1        366.94        362.01        23.15 o                         
   8   5   1         89.00         76.05        11.38 o                         
   9   5   1         30.19          9.36         8.33 o                         
  10   5   1       1404.44       1540.97        51.34 o                         
  11   5   1        161.98        203.98        19.57 o                         
  12   5   1        113.89         98.33        16.44 o                         
  13   5   1          1.20         -2.12        11.22 o                         
 -10   6   1          4.74          4.73        14.98 o                         
  -9   6   1        622.46        654.99        42.08 o                         
  -8   6   1        191.06        238.56        24.29 o                         
  -7   6   1       1227.42       1195.11        39.61 o                         
  -6   6   1        241.18        233.05        16.51 o                         
  -5   6   1        728.06        813.37        29.67 o                         
  -4   6   1        113.45        141.64        12.27 o                         
  -3   6   1       1177.04       1149.15        33.16 o                         
  -2   6   1       1593.00       1576.11        37.82 o                         
  -1   6   1       1018.95        929.60        21.76 o                         
   0   6   1        133.54        157.73         8.51 o                         
   1   6   1       9901.46       9822.42       131.50 o                         
   2   6   1         75.60         51.37         5.20 o                         
   3   6   1      14679.93      14671.96       216.42 o                         
   4   6   1        164.69        139.45         7.95 o                         
   5   6   1       6958.95       6692.32       114.44 o                         
   6   6   1       1107.71       1060.78        31.34 o                         
   7   6   1        754.41        766.33        26.22 o                         
   8   6   1         88.54         84.18        14.30 o                         
   9   6   1        169.69        215.97        18.35 o                         
  10   6   1         16.33         26.99         9.86 o                         
  11   6   1        309.59        320.70        32.85 o                         
  12   6   1         18.90         10.70         9.43 o                         
  13   6   1        705.97        685.49        48.97 o                         
  -9   7   1         97.67        134.33        22.15 o                         
  -8   7   1       1178.71       1233.43        57.13 o                         
  -7   7   1         54.49         53.47        10.26 o                         
  -6   7   1       2046.07       2118.37        52.67 o                         
  -5   7   1        106.10         89.83        11.72 o                         
  -4   7   1        673.92        748.88        27.84 o                         
  -3   7   1        201.92        241.88        15.98 o                         
  -2   7   1        304.88        348.43        19.47 o                         
  -1   7   1        955.36        911.22        22.49 o                         
   0   7   1       1052.75        902.64        23.44 o                         
   1   7   1         93.87         78.03         6.37 o                         
   2   7   1       5353.87       5355.75        87.93 o                         
   3   7   1          1.27          1.20         4.41 o                         
   4   7   1       5753.51       5784.15        90.79 o                         
   5   7   1        383.35        373.63        14.47 o                         
   6   7   1       3399.85       3547.83        99.45 o                         
   7   7   1        363.81        421.29        26.15 o                         
   8   7   1         99.61        117.55        11.48 o                         
   9   7   1        819.02        777.67        39.43 o                         
  10   7   1        818.42        798.03        35.56 o                         
  11   7   1         56.17         42.73        11.30 o                         
  12   7   1         29.14         20.59        10.97 o                         
  13   7   1         21.64         10.55        17.86 o                         
  -8   8   1        107.93         78.68        19.62 o                         
  -7   8   1        539.87        492.66        36.46 o                         
  -6   8   1        133.62        149.55        17.99 o                         
  -5   8   1       1287.79       1368.93        45.28 o                         
  -4   8   1        358.21        353.23        20.46 o                         
  -3   8   1        542.87        530.81        26.72 o                         
  -2   8   1         15.14         26.89         6.40 o                         
  -1   8   1       1291.84       1299.32        28.32 o                         
   0   8   1        631.20        606.03        21.03 o                         
   1   8   1       2684.57       2670.06        53.00 o                         
   2   8   1        794.72        764.30        22.74 o                         
   3   8   1       3913.41       3918.58        78.00 o                         
   4   8   1        129.64        106.74        11.60 o                         
   5   8   1        345.80        343.45        16.09 o                         
   6   8   1         51.50         69.21        12.61 o                         
   7   8   1         59.68         76.05        10.17 o                         
   8   8   1        410.74        401.54        21.02 o                         
   9   8   1        593.01        624.41        29.73 o                         
  10   8   1        221.57        227.38        19.20 o                         
  11   8   1        731.10        761.91        44.77 o                         
  12   8   1          3.89          5.02         9.40 o                         
  13   8   1        102.12         69.53        27.53 o                         
  -7   9   1         38.63         -6.46        13.53 o                         
  -6   9   1         97.96         99.95        19.15 o                         
  -5   9   1         31.92         13.73         9.82 o                         
  -4   9   1        152.04        149.97        13.82 o                         
  -3   9   1        320.10        341.32        20.84 o                         
  -2   9   1       1057.68       1033.90        34.09 o                         
  -1   9   1         91.19        115.88        10.69 o                         
   0   9   1       3090.38       2982.94        76.48 o                         
   1   9   1        533.15        515.73        19.20 o                         
   2   9   1        337.78        390.94        23.79 o                         
   3   9   1        850.58        833.59        25.26 o                         
   4   9   1          2.33         10.24         7.54 o                         
   5   9   1         52.68         46.76         8.67 o                         
   6   9   1         65.76         54.70        11.53 o                         
   7   9   1         87.19         98.84        12.83 o                         
   8   9   1        247.49        335.54        23.71 o                         
   9   9   1        551.92        553.14        25.93 o                         
  10   9   1        957.78       1016.58        40.95 o                         
  11   9   1          8.74         17.09        10.06 o                         
  12   9   1        523.62        534.04        45.74 o                         
  -6  10   1         80.67         71.54        21.28 o                         
  -5  10   1         49.89         56.98        14.36 o                         
  -4  10   1        247.84        259.21        18.81 o                         
  -3  10   1         51.82         65.77        10.94 o                         
  -2  10   1          9.94          2.56         8.44 o                         
  -1  10   1       1080.60       1080.28        37.82 o                         
   0  10   1        301.00        324.60        28.81 o                         
   1  10   1       3107.33       3142.43        59.70 o                         
   2  10   1          5.38         10.02         6.65 o                         
   3  10   1       2780.48       2964.84        61.62 o                         
   4  10   1         55.66         68.21        25.95 o                         
   5  10   1        218.40        243.96        21.68 o                         
   6  10   1        264.33        221.56        20.38 o                         
   7  10   1        463.38        434.99        25.41 o                         
   8  10   1          1.19          2.39         7.62 o                         
   9  10   1        969.84        967.66        34.12 o                         
  10  10   1         51.66         50.01        12.51 o                         
  11  10   1        495.20        479.64        40.69 o                         
  12  10   1         65.06         66.61        29.31 o                         
  -5  11   1         40.06         39.80        14.56 o                         
  -4  11   1        333.05        365.20        30.64 o                         
  -3  11   1          0.12          0.55         8.88 o                         
  -2  11   1        699.69        664.72        29.78 o                         
  -1  11   1        326.03        367.55        23.07 o                         
   0  11   1       1772.29       1866.60        63.42 o                         
   1  11   1         20.65         13.55         7.76 o                         
   2  11   1        397.72        383.73        24.51 o                         
   3  11   1        112.25        130.79        13.39 o                         
   4  11   1       1526.94       1454.20        41.01 o                         
   5  11   1        183.47        171.84        17.27 o                         
   6  11   1        378.79        455.82        28.73 o                         
   7  11   1        107.43         87.68        13.18 o                         
   8  11   1       1288.71       1408.72        47.68 o                         
   9  11   1         12.49         13.76         8.35 o                         
  10  11   1        645.96        620.90        47.84 o                         
  11  11   1         92.25         88.79        31.72 o                         
  -4  12   1          8.09         17.32        12.30 o                         
  -3  12   1        792.13        845.13        55.51 o                         
  -2  12   1        230.23        221.67        25.15 o                         
  -1  12   1        806.69        755.92        35.25 o                         
   0  12   1        435.28        463.17        33.08 o                         
   1  12   1        470.10        417.18        45.11 o                         
   2  12   1         81.35         42.39        13.41 o                         
   3  12   1        222.56        270.84        39.51 o                         
   4  12   1         46.08         23.91        13.66 o                         
   5  12   1       1140.42       1219.83        44.41 o                         
   6  12   1        141.26        152.42        17.47 o                         
   7  12   1        993.63       1009.00        53.18 o                         
   8  12   1         12.67          5.16        10.76 o                         
   9  12   1        877.43        976.18        40.04 o                         
  10  12   1         24.37         15.02        16.03 o                         
  -2  13   1        296.87        272.77        43.20 o                         
  -1  13   1         83.25         76.35        21.34 o                         
   0  13   1        418.59        372.67        34.55 o                         
   1  13   1         31.36          4.93        12.15 o                         
   2  13   1         32.16         25.60        20.38 o                         
   3  13   1         30.89         -2.41        12.33 o                         
   4  13   1        358.91        333.92        35.00 o                         
   5  13   1        140.78        168.22        25.14 o                         
   6  13   1        364.97        385.56        48.01 o                         
   7  13   1         17.52         11.15        12.42 o                         
   8  13   1        525.29        506.74        34.82 o                         
   9  13   1         28.07         21.27        20.47 o                         
   0  14   1         17.59         61.00        22.63 o                         
   1  14   1        164.97        150.21        27.07 o                         
   2  14   1         90.58         89.28        21.04 o                         
   3  14   1          0.97          2.04        15.04 o                         
   4  14   1         13.40         10.91        13.72 o                         
   5  14   1        609.54        696.52        49.21 o                         
   6  14   1          8.86          6.23        15.05 o                         
   7  14   1         81.16         73.02        19.85 o                         
   8  14   1         73.52         78.77        24.68 o                         
  -7 -14   2          6.67        -10.90        14.29 o                         
  -6 -14   2         24.42         13.44        13.58 o                         
  -5 -14   2          2.43         -0.58        11.60 o                         
  -4 -14   2        100.49        118.18        23.98 o                         
  -3 -14   2         50.68         32.01        21.47 o                         
  -2 -14   2          5.24         17.78        17.20 o                         
  -1 -14   2          3.47         -0.60        12.61 o                         
   0 -14   2        678.29        688.77        53.51 o                         
  -9 -13   2        699.58        773.37        88.74 o                         
  -8 -13   2         14.98         -7.74        16.09 o                         
  -7 -13   2         69.14         55.71        18.19 o                         
  -6 -13   2         26.70          3.54        12.04 o                         
  -5 -13   2         21.51         36.21        14.63 o                         
  -4 -13   2          1.74          0.66        11.41 o                         
  -3 -13   2         21.80          9.79        15.09 o                         
  -2 -13   2         25.75         17.73        13.21 o                         
  -1 -13   2        215.50        178.51        27.67 o                         
   0 -13   2         27.53         19.83        14.97 o                         
   1 -13   2        669.64        700.59        51.64 o                         
   2 -13   2        165.32        205.41        29.36 o                         
 -10 -12   2        314.66        369.30        36.06 o                         
  -9 -12   2        201.20        223.94        26.16 o                         
  -8 -12   2        942.48        919.07        68.79 o                         
  -7 -12   2         92.66         77.77        16.85 o                         
  -6 -12   2         10.35          5.04        18.74 o                         
  -5 -12   2         17.16          8.35        10.96 o                         
  -4 -12   2        340.98        382.25        33.85 o                         
  -3 -12   2        182.80        204.85        26.62 o                         
  -2 -12   2         16.29          7.65        11.83 o                         
  -1 -12   2         35.51         21.29        18.47 o                         
   0 -12   2       1187.61       1154.88        55.41 o                         
   1 -12   2         31.67         30.19        16.26 o                         
   2 -12   2         85.50         76.10        18.60 o                         
   3 -12   2         31.63         15.69        18.32 o                         
   4 -12   2        426.14        419.60        41.60 o                         
 -11 -11   2        206.52        223.61        30.19 o                         
 -10 -11   2         14.30         18.99        15.19 o                         
  -9 -11   2        655.68        660.10        46.70 o                         
  -8 -11   2         10.62         11.25        10.33 o                         
  -7 -11   2        447.05        439.25        24.75 o                         
  -6 -11   2         13.44          5.66         7.14 o                         
  -5 -11   2        885.06        943.62        57.47 o                         
  -4 -11   2        105.49         92.17        14.78 o                         
  -3 -11   2       1836.22       1973.87        71.79 o                         
  -2 -11   2        655.09        714.65        69.09 o                         
  -1 -11   2       1080.59       1163.90        60.83 o                         
   0 -11   2          0.39          8.60         9.09 o                         
   1 -11   2       1014.71       1050.74        45.13 o                         
   2 -11   2        133.80        145.12        25.50 o                         
   3 -11   2         29.60         10.39         9.17 o                         
   4 -11   2         12.51         -1.63        10.80 o                         
   5 -11   2        588.24        546.42        38.51 o                         
 -12 -10   2        613.65        664.45        60.78 o                         
 -11 -10   2        194.47        193.35        28.20 o                         
 -10 -10   2        275.12        227.34        30.47 o                         
  -9 -10   2          4.13         -7.87         8.92 o                         
  -8 -10   2        305.23        315.00        20.80 o                         
  -7 -10   2        519.07        544.27        37.31 o                         
  -6 -10   2        203.96        218.05        17.94 o                         
  -5 -10   2         87.83        103.62        14.45 o                         
  -4 -10   2       2828.81       2887.69        76.59 o                         
  -3 -10   2        110.96        140.73        41.01 o                         
  -2 -10   2       1752.25       1741.34        54.07 o                         
  -1 -10   2          2.65         -0.01         7.10 o                         
   0 -10   2       1942.72       1911.28        56.39 o                         
   1 -10   2        138.29        139.73         8.77 o                         
   2 -10   2         79.78         84.99         9.19 o                         
   3 -10   2        376.54        394.60        24.66 o                         
   4 -10   2        162.99        182.11        23.50 o                         
   5 -10   2        304.79        295.05        26.53 o                         
   6 -10   2        438.10        386.74        36.65 o                         
 -12  -9   2         26.64         35.38        24.15 o                         
 -11  -9   2        549.84        562.73        44.30 o                         
 -10  -9   2          1.67         -9.94         9.94 o                         
  -9  -9   2        124.41        162.70        20.62 o                         
  -8  -9   2         81.71         58.48        12.84 o                         
  -7  -9   2         26.94         34.98         7.04 o                         
  -6  -9   2        632.83        635.72        21.26 o                         
  -5  -9   2        991.50        969.18        24.77 o                         
  -4  -9   2         24.37         41.87        10.62 o                         
  -3  -9   2       4136.12       4138.63        91.73 o                         
  -2  -9   2        396.60        450.49        27.04 o                         
  -1  -9   2       1791.16       1743.97        47.00 o                         
   0  -9   2       1075.45       1063.90        34.38 o                         
   1  -9   2       1263.83       1232.30        26.53 o                         
   2  -9   2         11.73         14.43         4.96 o                         
   3  -9   2         80.68         76.93        11.29 o                         
   4  -9   2         31.76         15.05        11.64 o                         
   5  -9   2        806.58        859.63        47.83 o                         
   6  -9   2         87.59         62.16        15.37 o                         
   7  -9   2        180.52        177.61        24.99 o                         
 -13  -8   2         85.31         91.32        20.96 o                         
 -12  -8   2        324.89        359.52        37.19 o                         
 -11  -8   2          2.24        -10.23        10.23 o                         
 -10  -8   2        484.72        546.11        38.55 o                         
  -9  -8   2        335.82        380.11        40.39 o                         
  -8  -8   2        118.69        126.38         8.86 o                         
  -7  -8   2        140.85        156.74         9.29 o                         
  -6  -8   2       1464.97       1435.76        42.70 o                         
  -5  -8   2        189.02        192.59        13.48 o                         
  -4  -8   2        643.92        624.72        19.12 o                         
  -3  -8   2         87.82         83.82        10.36 o                         
  -2  -8   2       1429.09       1416.56        39.50 o                         
  -1  -8   2        489.93        483.41        23.65 o                         
   0  -8   2        313.19        312.04        17.97 o                         
   1  -8   2          9.59          8.72         4.02 o                         
   2  -8   2          3.68         14.40         5.28 o                         
   3  -8   2        379.20        337.58        25.28 o                         
   4  -8   2        582.56        618.78        32.31 o                         
   5  -8   2        158.57        160.05        17.93 o                         
   6  -8   2       1332.69       1338.08        55.70 o                         
   7  -8   2         38.62         51.04        20.38 o                         
   8  -8   2         17.95         10.90        13.65 o                         
 -13  -7   2        306.36        322.10        33.77 o                         
 -12  -7   2         26.82          8.95        13.71 o                         
 -11  -7   2         55.61         34.47        12.10 o                         
 -10  -7   2          0.67         -4.29         5.01 o                         
  -9  -7   2        112.33        127.67        18.78 o                         
  -8  -7   2        374.59        361.50        19.32 o                         
  -7  -7   2       1164.48       1130.18        31.57 o                         
  -6  -7   2        170.47        198.42        11.26 o                         
  -5  -7   2       4013.35       3927.08        67.16 o                         
  -4  -7   2       1513.77       1441.69        27.89 o                         
  -3  -7   2        276.81        236.00        13.09 o                         
  -2  -7   2        638.56        650.99        21.61 o                         
  -1  -7   2         29.67         22.65         5.60 o                         
   0  -7   2       1635.22       1612.26        30.72 o                         
   1  -7   2        189.82        213.03        12.59 o                         
   2  -7   2        477.09        458.78        16.19 o                         
   3  -7   2        685.43        738.12        29.39 o                         
   4  -7   2        221.38        256.24        20.10 o                         
   5  -7   2       2283.22       2298.86        62.97 o                         
   6  -7   2        362.05        351.47        25.88 o                         
   7  -7   2        666.12        683.58        42.63 o                         
   8  -7   2         82.73        101.61        18.94 o                         
   9  -7   2         27.35         27.09        14.85 o                         
 -13  -6   2         40.43         47.29        17.91 o                         
 -12  -6   2         50.42         66.79        16.40 o                         
 -11  -6   2         13.89         -3.12         7.20 o                         
 -10  -6   2        301.03        327.39        19.54 o                         
  -9  -6   2          3.41         -5.03         5.13 o                         
  -8  -6   2         50.64         37.65         8.50 o                         
  -7  -6   2        162.62        163.49        10.39 o                         
  -6  -6   2       4440.63       4217.38        68.13 o                         
  -5  -6   2       1497.11       1506.61        40.73 o                         
  -4  -6   2       2047.99       1898.43        35.41 o                         
  -3  -6   2        231.63        255.40         8.49 o                         
  -2  -6   2       1367.70       1183.68        36.43 o                         
  -1  -6   2        190.08        209.65        11.33 o                         
   0  -6   2        707.05        705.55        16.65 o                         
   1  -6   2        197.86        206.60         9.65 o                         
   2  -6   2       1292.57       1252.97        28.83 o                         
   3  -6   2        650.96        665.59        28.33 o                         
   4  -6   2       2508.55       2543.34        60.16 o                         
   5  -6   2          0.45         -0.48         6.45 o                         
   6  -6   2       3313.24       3307.25        80.68 o                         
   7  -6   2        135.04        145.77        18.48 o                         
   8  -6   2        335.18        342.77        29.77 o                         
   9  -6   2         60.81         80.85        18.52 o                         
  10  -6   2        461.41        448.98        45.70 o                         
 -13  -5   2        259.95        298.22        28.05 o                         
 -12  -5   2          0.70         -0.07         8.09 o                         
 -11  -5   2          9.10         18.56         8.99 o                         
 -10  -5   2         51.78         33.94        15.06 o                         
  -9  -5   2       2095.45       1988.73        49.50 o                         
  -8  -5   2        152.69        171.29        13.45 o                         
  -7  -5   2       2145.14       2245.65        47.19 o                         
  -6  -5   2        929.78        881.75        23.02 o                         
  -5  -5   2       9829.54       9809.62       133.03 o                         
  -4  -5   2       1593.47       1561.08        37.70 o                         
  -3  -5   2       4314.41       4443.23        68.77 o                         
  -2  -5   2        371.98        385.33        10.12 o                         
  -1  -5   2       4948.21       5050.36        79.72 o                         
   0  -5   2        144.09        142.98         8.88 o                         
   1  -5   2       6816.43       7172.41       105.34 o                         
   2  -5   2       3820.50       3880.78        61.95 o                         
   3  -5   2       2752.07       2434.89        49.34 o                         
   4  -5   2        627.26        696.59        30.22 o                         
   5  -5   2       3626.29       3688.54        82.73 o                         
   6  -5   2         73.04         47.22         9.92 o                         
   7  -5   2        599.41        658.58        34.51 o                         
   8  -5   2        232.57        181.92        22.57 o                         
   9  -5   2        208.40        249.66        28.61 o                         
  10  -5   2         35.19         36.51        16.23 o                         
 -13  -4   2         36.96         18.61        12.67 o                         
 -12  -4   2        156.14        151.02        18.44 o                         
 -11  -4   2         44.01         30.02         9.82 o                         
 -10  -4   2       1971.34       2043.02        55.25 o                         
  -9  -4   2         98.50         87.94        12.72 o                         
  -8  -4   2       3154.82       3148.85        65.45 o                         
  -7  -4   2        116.14        104.74        10.17 o                         
  -6  -4   2       4105.44       4101.95        75.57 o                         
  -5  -4   2       1048.48       1067.67        22.17 o                         
  -4  -4   2       1892.07       1740.39        29.56 o                         
  -3  -4   2          4.29          5.46         2.49 o                         
  -2  -4   2       3672.94       3779.29        49.26 o                         
  -1  -4   2        401.81        382.67        11.97 o                         
   0  -4   2      16067.12      16666.30       206.37 o                         
   1  -4   2       3112.04       3318.19        42.93 o                         
   2  -4   2      10589.06      10610.56       159.22 o                         
   3  -4   2        283.73        314.32        15.32 o                         
   4  -4   2       4419.29       4202.60        78.59 o                         
   5  -4   2        801.35        785.42        20.57 o                         
   6  -4   2        359.82        375.35        16.61 o                         
   7  -4   2        159.04        150.65        13.07 o                         
   8  -4   2         77.33         55.21        12.65 o                         
   9  -4   2        149.82        151.78        16.88 o                         
  10  -4   2        308.58        311.43        30.52 o                         
  11  -4   2         87.29         81.11        19.43 o                         
 -13  -3   2        267.07        278.45        27.22 o                         
 -12  -3   2         21.47         21.48        14.31 o                         
 -11  -3   2        298.83        223.64        23.40 o                         
 -10  -3   2         62.51         51.51        11.34 o                         
  -9  -3   2       8051.69       8083.26       144.84 o                         
  -8  -3   2          1.42         27.45         9.33 o                         
  -7  -3   2       1273.49       1308.81        32.91 o                         
  -6  -3   2        505.40        497.30        17.26 o                         
  -5  -3   2        209.53        155.34        10.56 o                         
  -4  -3   2        399.27        409.97        13.74 o                         
  -3  -3   2        877.60        918.45        14.99 o                         
  -2  -3   2        518.96        508.01        12.80 o                         
  -1  -3   2       1919.16       1917.72        29.11 o                         
   0  -3   2       2023.83       2096.47        28.47 o                         
   1  -3   2      10101.92      10302.66       124.85 o                         
   2  -3   2       3464.96       3738.08        50.57 o                         
   3  -3   2       1659.52       1489.80        29.57 o                         
   4  -3   2       2506.91       2484.01        42.51 o                         
   5  -3   2        764.17        683.84        20.61 o                         
   6  -3   2        133.78        146.05        11.10 o                         
   7  -3   2         25.32         -1.06         8.32 o                         
   8  -3   2         73.33         78.77        11.11 o                         
   9  -3   2        501.19        555.75        40.74 o                         
  10  -3   2        255.88        238.94        22.25 o                         
  11  -3   2        217.32        190.13        26.49 o                         
 -13  -2   2          8.82         12.09        11.14 o                         
 -12  -2   2        402.65        431.55        29.59 o                         
 -11  -2   2          0.30          4.12         9.28 o                         
 -10  -2   2       1090.30       1133.24        43.37 o                         
  -9  -2   2         95.12        210.09        28.29 o                         
  -8  -2   2       3485.44       3642.79        75.33 o                         
  -7  -2   2       1099.25       1056.36        27.66 o                         
  -6  -2   2        103.95         68.40         8.15 o                         
  -5  -2   2         25.27         57.46         5.17 o                         
  -4  -2   2        741.32        658.41        13.49 o                         
  -3  -2   2       5342.38       5510.60        71.99 o                         
  -2  -2   2        445.78        411.66        15.86 o                         
  -1  -2   2       4053.87       4298.39        54.14 o                         
   0  -2   2         11.55         10.88         1.20 o                         
   1  -2   2       2243.08       2268.57        30.94 o                         
   2  -2   2       1333.30       1376.10        23.79 o                         
   3  -2   2          0.01         -0.06         1.82 o                         
   4  -2   2       6254.70       6112.19        86.10 o                         
   5  -2   2       1935.00       1890.78        35.99 o                         
   6  -2   2         74.21        103.52        10.34 o                         
   7  -2   2        255.76        267.58        15.46 o                         
   8  -2   2       1246.62       1241.72        40.44 o                         
   9  -2   2        576.98        644.63        31.25 o                         
  10  -2   2        632.61        549.32        30.79 o                         
  11  -2   2         18.10         20.32        10.73 o                         
  12  -2   2        201.83        193.39        22.96 o                         
 -13  -1   2        249.12        271.93        24.20 o                         
 -12  -1   2         24.59         20.06        10.40 o                         
 -11  -1   2        228.76        216.24        22.20 o                         
 -10  -1   2          2.21         -3.43         7.47 o                         
  -9  -1   2       3064.17       3047.46        73.04 o                         
  -8  -1   2        162.38        194.19        21.76 o                         
  -7  -1   2          1.02          3.28         4.60 o                         
  -6  -1   2        936.66        937.44        30.76 o                         
  -5  -1   2        203.60        153.38         8.49 o                         
  -4  -1   2       1155.00       1082.57        19.28 o                         
  -3  -1   2       2294.95       2273.19        32.91 o                         
  -2  -1   2       5200.59       5608.49        67.46 o                         
   0  -1   2         29.09         38.22         1.73 o                         
   1  -1   2      10156.61      10255.52       173.19 o                         
   2  -1   2        297.35        360.55         9.44 o                         
   3  -1   2        159.65        172.50         7.84 o                         
   4  -1   2         32.72         29.68         3.87 o                         
   5  -1   2       2793.02       2848.39        48.66 o                         
   6  -1   2         13.43         10.42         5.28 o                         
   7  -1   2        809.26        893.05        32.92 o                         
   8  -1   2         86.05         72.06        10.44 o                         
   9  -1   2       4677.57       4681.89        88.33 o                         
  10  -1   2        200.73        170.70        17.52 o                         
  11  -1   2        628.12        717.78        35.22 o                         
  12  -1   2        122.58        119.99        18.83 o                         
 -12   0   2        838.82        856.60        44.68 o                         
 -11   0   2         24.37         23.62        11.39 o                         
 -10   0   2        216.43        175.07        29.44 o                         
  -9   0   2         92.86         95.32        16.90 o                         
  -8   0   2       1650.09       1677.13        50.98 o                         
  -7   0   2          8.61          8.19         5.09 o                         
  -6   0   2        106.21         83.05         8.48 o                         
  -5   0   2        574.79        598.80        18.43 o                         
  -4   0   2      13203.64      13292.46       153.12 o                         
  -3   0   2        380.91        400.84        10.21 o                         
  -1   0   2        303.08        306.61         6.59 o                         
   1   0   2        622.29        619.30         8.82 o                         
   2   0   2       4634.17       5048.91        66.89 o                         
   3   0   2       4256.89       4301.67        54.21 o                         
   4   0   2        612.98        583.02        13.51 o                         
   5   0   2        466.88        484.95        20.90 o                         
   6   0   2        570.00        574.21        21.78 o                         
   7   0   2       1199.03       1203.78        37.85 o                         
   8   0   2       3938.88       4069.93       108.23 o                         
   9   0   2          5.28          7.57         8.49 o                         
  10   0   2       1811.48       1827.17        51.58 o                         
  11   0   2         40.80         37.73        10.69 o                         
  12   0   2        460.22        526.07        45.83 o                         
  13   0   2         41.97         44.97        18.05 o                         
 -12   1   2         45.98         78.32        17.11 o                         
 -11   1   2        714.56        773.24        38.47 o                         
 -10   1   2         36.81         31.24        11.67 o                         
  -9   1   2       1466.03       1464.50        43.26 o                         
  -8   1   2        293.17        294.63        20.59 o                         
  -7   1   2         59.44         73.43         9.29 o                         
  -6   1   2        729.54        802.64        23.84 o                         
  -5   1   2       6059.19       6137.95        84.95 o                         
  -4   1   2       3375.41       3413.63        48.44 o                         
  -3   1   2      14226.75      14594.48       164.92 o                         
  -2   1   2          2.29          1.72         1.97 o                         
  -1   1   2       2119.46       2167.42        28.47 o                         
   0   1   2         40.48         33.62         2.11 o                         
   1   1   2       9599.63      10273.56       492.93 o                         
   2   1   2       1287.39       1290.24        17.38 o                         
   3   1   2       2729.78       2631.51        33.23 o                         
   4   1   2       1549.79       1574.95        28.34 o                         
   5   1   2       3844.66       3523.93        49.27 o                         
   6   1   2        811.39        858.99        26.52 o                         
   7   1   2        726.25        690.24        26.24 o                         
   8   1   2        120.49        123.37        13.11 o                         
   9   1   2       2229.67       2250.28        55.43 o                         
  10   1   2         12.27          1.57         7.28 o                         
  11   1   2         85.95         49.87        13.12 o                         
  12   1   2         21.25          5.09        11.29 o                         
  13   1   2        171.36        163.87        21.11 o                         
 -12   2   2        626.70        714.40        43.33 o                         
 -11   2   2        164.45        193.96        23.32 o                         
 -10   2   2        248.38        281.21        30.26 o                         
  -9   2   2        161.17        196.13        16.87 o                         
  -8   2   2       2590.48       2617.80        66.83 o                         
  -7   2   2        168.07        148.84        13.27 o                         
  -6   2   2        252.73        257.53        15.99 o                         
  -5   2   2          4.17         10.95         4.52 o                         
  -4   2   2       7165.09       6955.31        94.19 o                         
  -3   2   2       2177.89       2058.07        31.25 o                         
  -2   2   2       5425.68       5701.54        67.63 o                         
  -1   2   2       5536.07       5958.16        68.73 o                         
   0   2   2        226.57        226.01         5.39 o                         
   1   2   2        592.44        641.58         9.85 o                         
   2   2   2         59.28         55.23         3.36 o                         
   3   2   2       3536.24       3675.90        47.70 o                         
   4   2   2       8061.88       8300.86        98.33 o                         
   5   2   2       3289.42       3209.82        49.41 o                         
   6   2   2       5485.96       5002.42        82.14 o                         
   7   2   2         27.81         15.19         5.78 o                         
   8   2   2        965.77       1082.31        36.94 o                         
   9   2   2          0.51          6.90         7.24 o                         
  10   2   2        292.80        286.28        21.03 o                         
  11   2   2         13.87          5.77         9.71 o                         
  12   2   2         29.09          7.84        10.53 o                         
  13   2   2         31.21         26.61        14.01 o                         
 -11   3   2         35.97         19.12        10.81 o                         
 -10   3   2         11.93         -8.13         8.13 o                         
  -9   3   2        272.50        264.27        21.34 o                         
  -8   3   2        275.03        250.27        19.91 o                         
  -7   3   2       2246.15       2266.10        58.35 o                         
  -6   3   2        807.40        816.99        29.93 o                         
  -5   3   2       5543.80       5630.81        93.99 o                         
  -4   3   2         18.02         22.18         4.71 o                         
  -3   3   2       5456.51       5343.23        73.90 o                         
  -2   3   2       3033.72       3213.54        42.99 o                         
  -1   3   2        411.39        417.35         9.64 o                         
   0   3   2       5861.84       6112.46        71.16 o                         
   1   3   2       4760.67       4834.01        59.02 o                         
   2   3   2        501.04        494.31        12.89 o                         
   3   3   2       5211.55       5233.15        67.48 o                         
   4   3   2       2557.05       2607.17        38.80 o                         
   5   3   2       7479.59       7363.31       103.18 o                         
   6   3   2        526.34        452.11        18.44 o                         
   7   3   2       1338.92       1412.16        37.95 o                         
   8   3   2        777.03        727.88        29.19 o                         
   9   3   2       1051.58       1112.35        45.88 o                         
  10   3   2         11.29         18.24         8.89 o                         
  11   3   2         11.61         13.27         9.40 o                         
  12   3   2          9.45         12.67         9.92 o                         
  13   3   2        165.01        165.61        22.99 o                         
 -11   4   2         52.52         32.08        16.50 o                         
 -10   4   2         14.69         12.55         9.91 o                         
  -9   4   2         29.49         37.50        11.73 o                         
  -8   4   2        318.82        349.34        29.50 o                         
  -7   4   2         59.40         60.50        10.99 o                         
  -6   4   2       2339.38       2244.57        51.37 o                         
  -5   4   2       1349.54       1360.54        35.23 o                         
  -4   4   2       5475.71       5532.15        91.19 o                         
  -3   4   2        110.25        115.52         7.12 o                         
  -2   4   2          1.85          6.42         2.86 o                         
  -1   4   2       2267.41       2352.85        32.20 o                         
   0   4   2        113.28        146.10         6.43 o                         
   1   4   2        888.53        877.79        15.00 o                         
   2   4   2       2121.07       2142.83        30.56 o                         
   3   4   2         93.89         67.63         4.83 o                         
   4   4   2       6013.46       6046.24        87.55 o                         
   5   4   2        741.77        755.35        24.43 o                         
   6   4   2       2963.57       2714.53        50.23 o                         
   7   4   2          6.75         -0.10         5.04 o                         
   8   4   2         33.16         34.06         8.73 o                         
   9   4   2        305.35        317.49        22.07 o                         
  10   4   2       1459.64       1469.57        46.51 o                         
  11   4   2          0.96         -3.30         8.15 o                         
  12   4   2          7.58         -2.15         8.36 o                         
  13   4   2          3.16          1.97        12.73 o                         
 -10   5   2          8.31          0.77        10.23 o                         
  -9   5   2        276.60        306.86        20.95 o                         
  -8   5   2         19.87         19.47         8.01 o                         
  -7   5   2        727.26        738.99        29.70 o                         
  -6   5   2       1057.14       1021.84        30.54 o                         
  -5   5   2       1340.46       1373.36        33.54 o                         
  -4   5   2        129.98        133.02        11.90 o                         
  -3   5   2       1076.74       1044.01        27.84 o                         
  -2   5   2       1221.44       1255.32        26.02 o                         
  -1   5   2        658.96        534.34        14.64 o                         
   0   5   2       6230.13       6668.08        91.04 o                         
   1   5   2       1600.64       1418.46        24.42 o                         
   2   5   2        646.20        662.93        14.03 o                         
   3   5   2       1875.31       1766.55        29.83 o                         
   4   5   2          0.55         -2.49         2.49 o                         
   5   5   2       9393.53       9070.04       148.19 o                         
   6   5   2       2653.29       2541.64        49.30 o                         
   7   5   2          4.80          8.22         5.93 o                         
   8   5   2        197.26        212.83        16.92 o                         
   9   5   2        318.90        403.59        31.96 o                         
  10   5   2         85.54         69.96        13.00 o                         
  11   5   2        797.95        801.95        51.77 o                         
  12   5   2          2.47         -1.22         8.71 o                         
  13   5   2       1060.10       1277.45        87.56 o                         
 -10   6   2        299.80        326.54        31.40 o                         
  -9   6   2         57.56         51.13        14.36 o                         
  -8   6   2        904.76        954.00        43.27 o                         
  -7   6   2         51.00         74.95        11.22 o                         
  -6   6   2       1415.53       1392.42        39.91 o                         
  -5   6   2         25.46         24.51         7.78 o                         
  -4   6   2       1067.89       1096.39        50.48 o                         
  -3   6   2        465.70        497.39        26.33 o                         
  -2   6   2       2031.45       2105.02        48.05 o                         
  -1   6   2       1038.69       1101.51        22.01 o                         
   0   6   2       4881.46       4875.46        70.69 o                         
   1   6   2        115.98        116.10         7.42 o                         
   2   6   2      11789.75      11264.34       139.15 o                         
   3   6   2        613.99        655.57        21.12 o                         
   4   6   2       6284.88       6082.23        89.22 o                         
   5   6   2         75.85         82.75        10.51 o                         
   6   6   2       4916.40       4936.61        90.00 o                         
   7   6   2       1158.54       1120.44        32.61 o                         
   8   6   2         18.48         17.93         6.50 o                         
   9   6   2         45.53         49.75        10.50 o                         
  10   6   2       1471.87       1512.38        49.84 o                         
  11   6   2         65.86         54.98        12.44 o                         
  12   6   2        213.04        243.49        21.11 o                         
  13   6   2         45.50         57.60        15.42 o                         
  -9   7   2       1239.61       1373.19        64.83 o                         
  -8   7   2        116.26        106.67        18.32 o                         
  -7   7   2       1146.70       1200.77        49.01 o                         
  -6   7   2       1078.05       1060.83        43.94 o                         
  -5   7   2       1363.12       1375.56        42.66 o                         
  -4   7   2         19.60         17.51         7.09 o                         
  -3   7   2        309.44        319.95        18.42 o                         
  -2   7   2       2731.91       2668.18        56.25 o                         
  -1   7   2        800.01        695.38        19.32 o                         
   0   7   2        119.56        135.22        10.49 o                         
   1   7   2       7607.00       7695.32       121.09 o                         
   2   7   2       1641.89       1651.16        32.32 o                         
   3   7   2       8202.66       8114.17       135.93 o                         
   4   7   2        143.04        136.85        11.16 o                         
   5   7   2       2159.24       2041.62        43.88 o                         
   6   7   2        315.55        314.91        20.35 o                         
   7   7   2        120.50        133.35        11.88 o                         
   8   7   2        471.38        494.83        23.23 o                         
   9   7   2        298.00        321.36        24.05 o                         
  10   7   2          1.04         -6.40         8.05 o                         
  11   7   2        674.21        666.29        38.74 o                         
  12   7   2          8.63         -5.83         9.07 o                         
  13   7   2        255.53        243.44        24.37 o                         
  -8   8   2        434.60        366.86        32.37 o                         
  -7   8   2         13.12         24.61        12.28 o                         
  -6   8   2        481.75        484.73        27.66 o                         
  -5   8   2          0.68         32.42        12.48 o                         
  -4   8   2        671.00        729.81        31.28 o                         
  -3   8   2        266.37        203.62        14.78 o                         
  -2   8   2        796.23        755.08        28.32 o                         
  -1   8   2        577.11        556.95        21.50 o                         
   0   8   2       1103.88       1036.26        33.46 o                         
   1   8   2         61.55         60.49         6.89 o                         
   2   8   2       2972.46       2937.45        54.75 o                         
   3   8   2        177.59        177.47        19.75 o                         
   4   8   2        100.14        124.89        13.55 o                         
   5   8   2        178.30        191.97        15.04 o                         
   6   8   2        548.48        571.00        26.02 o                         
   7   8   2        411.40        425.64        24.95 o                         
   8   8   2          5.95         -1.74         7.35 o                         
   9   8   2       1244.38       1199.12        38.93 o                         
  10   8   2       1048.26       1071.86        41.97 o                         
  11   8   2          0.40          6.01         9.36 o                         
  12   8   2        232.58        268.01        32.75 o                         
  13   8   2         25.65         33.35        15.93 o                         
  -7   9   2          0.41          5.07        12.75 o                         
  -6   9   2        267.02        258.55        26.11 o                         
  -5   9   2        237.96        282.93        21.82 o                         
  -4   9   2        534.11        561.02        26.40 o                         
  -3   9   2        434.14        427.12        22.35 o                         
  -2   9   2         41.08         46.15         8.88 o                         
  -1   9   2       2328.57       2371.69        58.47 o                         
   0   9   2        235.34        243.89        17.02 o                         
   1   9   2        196.75        198.51        15.96 o                         
   2   9   2         36.04         36.13         9.18 o                         
   3   9   2         18.59          6.42         6.13 o                         
   4   9   2        100.06        110.57        10.38 o                         
   5   9   2        711.28        711.73        29.82 o                         
   6   9   2        195.55        173.11        16.85 o                         
   7   9   2        238.17        280.59        29.51 o                         
   8   9   2         76.79         89.52        13.14 o                         
   9   9   2       1515.24       1570.71        50.58 o                         
  10   9   2        115.23        110.54        19.80 o                         
  11   9   2        703.87        701.04        36.25 o                         
  12   9   2         13.29         26.97        17.17 o                         
  -6  10   2          8.35         13.28        11.43 o                         
  -5  10   2          1.64          0.76         9.93 o                         
  -4  10   2        244.58        193.35        18.84 o                         
  -3  10   2        240.84        268.12        19.42 o                         
  -2  10   2        935.05        935.59        42.55 o                         
  -1  10   2        142.07        129.74        18.10 o                         
   0  10   2       2839.89       2740.59        63.29 o                         
   1  10   2        450.99        434.90        18.52 o                         
   2  10   2       1321.36       1278.68        41.93 o                         
   3  10   2        240.02        398.91        64.16 o                         
   4  10   2        443.35        509.35        24.71 o                         
   5  10   2         36.63         22.41         7.79 o                         
   6  10   2        565.31        597.16        30.30 o                         
   7  10   2         15.65         14.21         8.01 o                         
   8  10   2        731.26        751.25        41.62 o                         
   9  10   2         49.25         41.21        15.13 o                         
  10  10   2       1121.97       1109.54        51.37 o                         
  11  10   2         39.80         50.87        13.19 o                         
  12  10   2        290.89        266.52        43.19 o                         
  -5  11   2        363.75        371.17        60.39 o                         
  -4  11   2          6.03         12.78        10.39 o                         
  -3  11   2        584.27        647.28        34.37 o                         
  -2  11   2        124.56        147.65        16.41 o                         
  -1  11   2       1932.96       1981.90        56.09 o                         
   0  11   2         65.69         59.72         9.71 o                         
   1  11   2       1760.18       1835.46        53.62 o                         
   2  11   2          1.84         -3.28         4.63 o                         
   3  11   2        649.69        663.24        30.45 o                         
   4  11   2         56.96         53.62        10.50 o                         
   5  11   2        552.01        536.39        24.35 o                         
   6  11   2         43.55         32.43        11.84 o                         
   7  11   2        980.60       1049.79        50.86 o                         
   8  11   2        157.37        160.39        19.36 o                         
   9  11   2        972.27       1122.30        62.50 o                         
  10  11   2          2.30          5.44         8.34 o                         
  11  11   2        170.56        162.33        25.87 o                         
  -4  12   2       1292.06       1300.29        55.93 o                         
  -3  12   2         15.52          8.15        13.37 o                         
  -2  12   2        331.57        322.80        29.99 o                         
  -1  12   2        445.85        459.74        28.47 o                         
   0  12   2        685.68        724.33        35.66 o                         
   1  12   2         74.99         78.53        20.25 o                         
   2  12   2        128.03        114.18        12.14 o                         
   3  12   2         54.29         65.74         9.17 o                         
   4  12   2       1349.24       1398.27        44.67 o                         
   5  12   2        170.45        240.00        19.52 o                         
   6  12   2       1620.59       1762.83        66.35 o                         
   7  12   2         34.15         44.50        12.34 o                         
   8  12   2       1347.42       1356.07        60.14 o                         
   9  12   2         19.56         33.60        12.81 o                         
  10  12   2        228.60        281.14        30.87 o                         
  11  12   2         12.25         38.94        21.83 o                         
  -2  13   2         61.74         75.47        26.93 o                         
  -1  13   2        116.32         91.98        22.50 o                         
   0  13   2         62.93         63.78        18.41 o                         
   1  13   2         77.56         62.06        26.12 o                         
   2  13   2          0.01        -10.28        10.28 o                         
   3  13   2          0.37         -9.87         9.87 o                         
   4  13   2         83.15         64.50        16.05 o                         
   5  13   2        965.13       1015.20        53.99 o                         
   6  13   2        204.72        209.82        24.00 o                         
   7  13   2        372.61        422.72        28.54 o                         
   8  13   2          0.04         -0.62         9.44 o                         
   9  13   2        335.92        318.28        30.66 o                         
   0  14   2        288.74        334.74        34.43 o                         
   1  14   2         43.22         41.90        19.65 o                         
   2  14   2         67.74         46.02        21.92 o                         
   3  14   2          0.78         -9.44        11.10 o                         
   4  14   2        412.34        425.42        39.11 o                         
   5  14   2          1.90         14.62        15.08 o                         
   6  14   2        174.80        243.96        32.33 o                         
   7  14   2          9.94          1.74        13.87 o                         
   8  14   2        151.44        153.70        30.86 o                         
  -7 -14   3         10.53         13.25        17.11 o                         
  -6 -14   3          3.09         -2.85        17.03 o                         
  -5 -14   3        159.35        123.93        28.85 o                         
  -4 -14   3          0.04         10.48        13.72 o                         
  -3 -14   3        152.17        136.93        23.42 o                         
  -2 -14   3         11.55         29.35        15.72 o                         
  -1 -14   3        293.07        268.88        37.89 o                         
   0 -14   3          2.07         13.74        38.13 o                         
  -9 -13   3         23.91         52.30        22.01 o                         
  -8 -13   3        555.30        550.91        51.94 o                         
  -7 -13   3          7.62         -8.25        13.94 o                         
  -6 -13   3         27.26         23.83        14.11 o                         
  -5 -13   3          1.15          1.30        11.77 o                         
  -4 -13   3         98.97         53.62        22.18 o                         
  -3 -13   3          4.13         13.41        11.71 o                         
  -2 -13   3        124.77        147.17        23.98 o                         
  -1 -13   3          2.79         -5.35        12.42 o                         
   0 -13   3       1183.94       1254.59        70.28 o                         
   1 -13   3        169.96        138.44        25.15 o                         
   2 -13   3        136.18        151.34        34.23 o                         
 -10 -12   3        154.04        147.71        24.43 o                         
  -9 -12   3        592.33        627.70        42.21 o                         
  -8 -12   3        110.50         94.92        17.39 o                         
  -7 -12   3          4.97         -8.27         8.71 o                         
  -6 -12   3         55.30         52.13        14.37 o                         
  -5 -12   3         11.13          0.85        11.50 o                         
  -4 -12   3          0.38         -6.87        11.14 o                         
  -3 -12   3        206.95        212.91        24.49 o                         
  -2 -12   3        100.27        104.81        18.97 o                         
  -1 -12   3        271.93        226.15        25.62 o                         
   0 -12   3         51.42         34.33        14.95 o                         
   1 -12   3        867.31        969.35        58.17 o                         
   2 -12   3        112.15         68.19        21.89 o                         
   3 -12   3         19.34          1.85        12.35 o                         
   4 -12   3         27.33          7.06        14.65 o                         
 -11 -11   3          9.82         47.82        17.79 o                         
 -10 -11   3        101.20         95.63        20.79 o                         
  -9 -11   3        317.58        326.93        34.92 o                         
  -8 -11   3        386.32        449.08        33.22 o                         
  -7 -11   3         95.36         91.85        16.78 o                         
  -6 -11   3         57.61         60.95        10.08 o                         
  -5 -11   3          3.95         14.22         9.61 o                         
  -4 -11   3       2588.41       2651.18        74.21 o                         
  -3 -11   3        158.79        156.25        18.72 o                         
  -2 -11   3       1369.41       1351.99        49.82 o                         
  -1 -11   3         36.17         36.68        11.01 o                         
   0 -11   3        775.50        739.22        48.53 o                         
   1 -11   3         50.16         38.93        14.26 o                         
   2 -11   3         23.94         28.74         8.61 o                         
   3 -11   3          4.11         -7.50         7.50 o                         
   4 -11   3        335.93        366.93        30.35 o                         
   5 -11   3         35.35         25.92        12.88 o                         
 -12 -10   3          0.19         -9.11        13.52 o                         
 -11 -10   3        236.22        231.24        32.34 o                         
 -10 -10   3         72.46         61.99        18.95 o                         
  -9 -10   3        173.92        174.78        24.10 o                         
  -8 -10   3         53.33         52.06        13.34 o                         
  -7 -10   3        558.58        569.49        27.41 o                         
  -6 -10   3        255.93        237.02        16.21 o                         
  -5 -10   3       1018.35       1022.60        56.78 o                         
  -4 -10   3        152.22        130.78        33.67 o                         
  -3 -10   3       2870.86       2886.75        73.42 o                         
  -2 -10   3        214.86        220.69        18.37 o                         
  -1 -10   3       1132.78       1166.92        48.04 o                         
   0 -10   3        273.08        247.57        20.08 o                         
   1 -10   3       1221.48       1185.35        34.06 o                         
   2 -10   3        512.04        531.43        31.60 o                         
   3 -10   3          1.53         -1.84         6.85 o                         
   4 -10   3        164.08        194.90        20.89 o                         
   5 -10   3       1327.53       1320.69        72.17 o                         
   6 -10   3        215.98        266.19        29.53 o                         
 -12  -9   3        547.81        551.36        45.84 o                         
 -11  -9   3         83.39        142.07        27.39 o                         
 -10  -9   3        189.83        204.44        26.14 o                         
  -9  -9   3          2.23          0.11         8.41 o                         
  -8  -9   3        286.77        285.46        26.08 o                         
  -7  -9   3        601.10        606.77        24.77 o                         
  -6  -9   3        607.91        575.74        16.88 o                         
  -5  -9   3         19.17         22.62         6.12 o                         
  -4  -9   3       5714.47       5799.35       121.13 o                         
  -3  -9   3        446.58        573.47        48.90 o                         
  -2  -9   3       5367.53       5244.36       113.24 o                         
  -1  -9   3        227.52        262.73        21.89 o                         
   0  -9   3       1706.52       1590.21        42.35 o                         
   1  -9   3          9.16         14.77         5.96 o                         
   2  -9   3        316.68        347.25        14.58 o                         
   3  -9   3         21.74         33.66         8.61 o                         
   4  -9   3        350.54        307.20        24.67 o                         
   5  -9   3          5.94          9.49        11.63 o                         
   6  -9   3        854.29        899.86        65.10 o                         
   7  -9   3         18.41         36.41        22.72 o                         
 -12  -8   3        103.64        120.20        26.40 o                         
 -11  -8   3        244.60        198.13        27.15 o                         
 -10  -8   3         13.87         21.07        12.13 o                         
  -9  -8   3        228.92        236.31        22.78 o                         
  -8  -8   3        166.50        160.53        19.09 o                         
  -7  -8   3       1434.17       1429.45        47.99 o                         
  -6  -8   3        716.47        710.87        21.78 o                         
  -5  -8   3       2449.49       2327.51        44.86 o                         
  -4  -8   3        210.16        219.91        10.19 o                         
  -3  -8   3       1670.78       1618.60        54.74 o                         
  -2  -8   3        610.98        612.18        30.81 o                         
  -1  -8   3         11.12          7.14         6.28 o                         
   0  -8   3       3087.27       3014.89        64.63 o                         
   1  -8   3        904.69        898.35        24.54 o                         
   2  -8   3        104.87         81.43         7.94 o                         
   3  -8   3        190.03        146.78        15.97 o                         
   4  -8   3          6.13         -5.08         7.12 o                         
   5  -8   3       1285.54       1415.65        55.40 o                         
   6  -8   3          0.67         -3.94         8.42 o                         
   7  -8   3         63.33         43.29        14.81 o                         
   8  -8   3         18.31         15.67        14.24 o                         
 -13  -7   3        131.30         94.03        21.86 o                         
 -12  -7   3          0.27          5.14        13.10 o                         
 -11  -7   3          0.10          3.13        12.53 o                         
 -10  -7   3        211.88        214.15        24.15 o                         
  -9  -7   3        397.09        396.54        29.87 o                         
  -8  -7   3       1308.85       1488.65        52.68 o                         
  -7  -7   3         24.75         10.29         9.55 o                         
  -6  -7   3       1956.09       1865.17        45.77 o                         
  -5  -7   3        634.26        632.72        18.59 o                         
  -4  -7   3        376.49        364.53        12.44 o                         
  -3  -7   3         10.96          8.62         4.00 o                         
  -2  -7   3         24.20         21.95         5.81 o                         
  -1  -7   3         11.19          4.00         4.53 o                         
   0  -7   3        350.41        338.59        19.70 o                         
   1  -7   3         37.49         24.06         4.61 o                         
   2  -7   3       1779.42       1761.48        36.02 o                         
   3  -7   3        155.72        158.55        14.27 o                         
   4  -7   3       2206.09       2340.98        58.76 o                         
   5  -7   3        246.83        251.17        22.30 o                         
   6  -7   3       1611.07       1636.16        52.57 o                         
   7  -7   3          1.04         -7.87         7.87 o                         
   8  -7   3         18.00         17.32        12.07 o                         
   9  -7   3         23.86         32.49        15.38 o                         
 -13  -6   3         68.16         97.91        22.56 o                         
 -12  -6   3         40.19         48.51        16.91 o                         
 -11  -6   3          3.15         -4.65         9.41 o                         
 -10  -6   3        275.58        242.46        15.24 o                         
  -9  -6   3        398.71        422.35        17.38 o                         
  -8  -6   3        939.60        935.69        46.34 o                         
  -7  -6   3       2455.26       2476.60        61.75 o                         
  -6  -6   3        103.08        122.02        12.48 o                         
  -5  -6   3       1957.07       1846.45        34.73 o                         
  -4  -6   3       1885.14       1857.81        38.49 o                         
  -3  -6   3          3.23         20.12         3.21 o                         
  -2  -6   3       1121.48       1136.42        39.97 o                         
  -1  -6   3        345.53        369.92        14.88 o                         
   0  -6   3        355.14        402.73        17.72 o                         
   1  -6   3          2.16          4.66         2.75 o                         
   2  -6   3        998.10        903.12        28.08 o                         
   3  -6   3       2124.75       2123.36        50.81 o                         
   4  -6   3         47.96         43.29         9.19 o                         
   5  -6   3       2612.18       2622.48        72.20 o                         
   6  -6   3         64.12         71.50        12.30 o                         
   7  -6   3        552.34        481.97        41.29 o                         
   8  -6   3         59.84         53.27        15.76 o                         
   9  -6   3        184.57        141.43        23.01 o                         
  10  -6   3          3.15         16.27        14.57 o                         
 -13  -5   3         77.04         93.29        21.28 o                         
 -12  -5   3          4.70         -3.03        10.35 o                         
 -11  -5   3         24.37         27.32         9.91 o                         
 -10  -5   3        417.35        445.54        22.05 o                         
  -9  -5   3          4.46         27.49        11.59 o                         
  -8  -5   3       1318.10       1296.84        37.74 o                         
  -7  -5   3          3.09          4.61         5.47 o                         
  -6  -5   3       4639.29       4613.41        84.87 o                         
  -5  -5   3        388.53        469.82        18.43 o                         
  -4  -5   3       4334.43       4303.54        65.65 o                         
  -3  -5   3         30.12         59.19         5.77 o                         
  -2  -5   3       4887.84       4918.72        85.03 o                         
  -1  -5   3         88.15         75.82         7.90 o                         
   0  -5   3       6016.92       6054.55        83.17 o                         
   1  -5   3        189.64        198.09         9.10 o                         
   2  -5   3       7265.24       7253.59       119.49 o                         
   3  -5   3       2148.84       2107.86        44.27 o                         
   4  -5   3       2534.75       2497.93        61.14 o                         
   5  -5   3         43.86         44.52         8.89 o                         
   6  -5   3        850.27        894.82        36.72 o                         
   7  -5   3         22.49         29.82        10.36 o                         
   8  -5   3         71.06         54.90        13.20 o                         
   9  -5   3         48.19         21.79        13.14 o                         
  10  -5   3        659.39        710.07        50.00 o                         
 -13  -4   3        412.09        405.34        34.18 o                         
 -12  -4   3         19.53         15.91        11.86 o                         
 -11  -4   3        486.09        521.72        31.19 o                         
 -10  -4   3        235.72        280.92        21.56 o                         
  -9  -4   3       4200.76       4028.18        77.82 o                         
  -8  -4   3         41.60         35.18        10.24 o                         
  -7  -4   3       1151.73       1129.34        30.92 o                         
  -6  -4   3       1448.02       1405.80        31.43 o                         
  -5  -4   3       1639.18       1514.36        30.19 o                         
  -4  -4   3          0.88         -3.33         3.33 o                         
  -3  -4   3         10.18          9.28         3.11 o                         
  -2  -4   3       1975.14       2081.96        30.13 o                         
  -1  -4   3      16660.31      17194.13       222.04 o                         
   0  -4   3          0.26          1.15         2.03 o                         
   1  -4   3      13847.60      13606.26       169.89 o                         
   2  -4   3         25.73         16.33         3.97 o                         
   3  -4   3       7910.24       7863.43       123.08 o                         
   4  -4   3        453.53        510.36        22.12 o                         
   5  -4   3        824.30        826.92        37.88 o                         
   6  -4   3        319.49        264.43        21.41 o                         
   7  -4   3          0.77         -1.22         4.58 o                         
   8  -4   3        377.88        364.19        21.84 o                         
   9  -4   3        281.86        275.30        25.69 o                         
  10  -4   3        104.41        110.35        18.88 o                         
  11  -4   3        693.71        708.62        49.15 o                         
 -13  -3   3          4.30         14.95        12.85 o                         
 -12  -3   3        620.21        639.77        35.73 o                         
 -11  -3   3        111.21        101.53        14.79 o                         
 -10  -3   3       2433.85       2319.19        68.18 o                         
  -9  -3   3         33.02         39.43        11.37 o                         
  -8  -3   3       2593.98       2669.88        63.73 o                         
  -7  -3   3          0.14         -1.96         3.14 o                         
  -6  -3   3        579.68        550.76        22.31 o                         
  -5  -3   3         19.57         14.46         4.55 o                         
  -4  -3   3       1022.10        886.38        17.42 o                         
  -3  -3   3        105.69        121.60         8.17 o                         
  -2  -3   3       1339.77       1239.35        20.04 o                         
  -1  -3   3       1909.82       1814.02        24.38 o                         
   0  -3   3      19586.32      19882.61       431.61 o                         
   1  -3   3        578.98        597.77        11.97 o                         
   2  -3   3       2337.75       2097.85        31.69 o                         
   3  -3   3        653.29        724.42        19.10 o                         
   4  -3   3       4327.07       4256.45        74.28 o                         
   5  -3   3       1124.75       1107.41        25.51 o                         
   6  -3   3         11.24         21.08         5.38 o                         
   7  -3   3        895.13        888.94        28.21 o                         
   8  -3   3         64.65         51.56         9.60 o                         
   9  -3   3        105.71         81.27        12.56 o                         
  10  -3   3        691.75        757.12        37.82 o                         
  11  -3   3         15.61         11.24        10.95 o                         
 -13  -2   3        297.34        276.71        23.38 o                         
 -12  -2   3          1.08         -8.94        11.10 o                         
 -11  -2   3        288.19        266.68        22.59 o                         
 -10  -2   3          9.62         24.04         9.00 o                         
  -9  -2   3       3340.07       3423.71        78.31 o                         
  -8  -2   3        436.63        557.07        32.67 o                         
  -7  -2   3         44.18         44.68         7.98 o                         
  -6  -2   3        195.49        228.58        10.84 o                         
  -5  -2   3        287.16        217.86         9.04 o                         
  -4  -2   3        114.43        118.90         8.02 o                         
  -3  -2   3       4081.14       4155.03        53.12 o                         
  -2  -2   3       2278.20       2344.09        36.14 o                         
  -1  -2   3        655.92        605.77        10.37 o                         
   0  -2   3        332.47        323.20         6.29 o                         
   1  -2   3       1511.40       1487.73        19.70 o                         
   2  -2   3       2043.78       2127.66        31.64 o                         
   3  -2   3          1.60          3.74         2.21 o                         
   4  -2   3        125.04        115.38         7.67 o                         
   5  -2   3       2112.04       2143.11        39.16 o                         
   6  -2   3       1489.32       1351.51        32.02 o                         
   7  -2   3       1793.15       1833.52        43.34 o                         
   8  -2   3         10.37          6.49         6.64 o                         
   9  -2   3       1540.52       1482.60        42.57 o                         
  10  -2   3        170.30        173.32        19.25 o                         
  11  -2   3        336.27        339.05        27.54 o                         
  12  -2   3         99.15         58.11        17.78 o                         
 -13  -1   3         97.82         88.74        21.33 o                         
 -12  -1   3        311.09        324.88        25.16 o                         
 -11  -1   3          0.45         -2.02         7.58 o                         
 -10  -1   3        145.16        111.05        14.95 o                         
  -9  -1   3        364.14        393.12        24.44 o                         
  -8  -1   3        701.62        761.05        28.72 o                         
  -7  -1   3        513.10        516.35        21.24 o                         
  -6  -1   3        129.52        146.95         9.23 o                         
  -5  -1   3        176.70        185.54         9.31 o                         
  -4  -1   3       3946.41       3898.67        50.93 o                         
  -3  -1   3       6847.45       7137.01        89.14 o                         
  -2  -1   3       1459.91       1593.80        23.48 o                         
  -1  -1   3       1189.87       1189.39        17.26 o                         
   1  -1   3       2637.50       2820.50        34.01 o                         
   2  -1   3        275.90        286.50         7.19 o                         
   3  -1   3        433.22        434.08        10.49 o                         
   4  -1   3       2508.48       2443.32        41.02 o                         
   5  -1   3        880.17        905.32        22.27 o                         
   6  -1   3        147.31        136.86        11.20 o                         
   7  -1   3        192.25        216.19        15.36 o                         
   8  -1   3       3582.68       3508.57        76.55 o                         
   9  -1   3        862.00        884.98        35.81 o                         
  10  -1   3       1399.13       1293.27        46.84 o                         
  11  -1   3         10.99          7.84         9.27 o                         
  12  -1   3         72.21         80.25        16.34 o                         
 -12   0   3         11.79          6.47        10.96 o                         
 -11   0   3        212.85        217.84        18.71 o                         
 -10   0   3          0.49         -6.12         6.12 o                         
  -9   0   3        406.12        440.51        25.72 o                         
  -8   0   3          0.44          1.20         5.60 o                         
  -7   0   3         34.60         35.91         7.95 o                         
  -6   0   3         14.02         32.21         6.37 o                         
  -5   0   3       1627.30       1595.91        31.07 o                         
  -4   0   3        772.95        805.22        19.72 o                         
  -2   0   3       9344.66      10216.96       128.03 o                         
  -1   0   3        802.58        903.64        12.96 o                         
   0   0   3        136.13        144.64         5.16 o                         
   1   0   3       8640.63       9289.96       113.36 o                         
   2   0   3       3409.56       3516.80        46.27 o                         
   3   0   3          1.27         20.75         3.83 o                         
   4   0   3       2698.64       2863.81        38.55 o                         
   5   0   3       3085.64       2969.87        54.05 o                         
   6   0   3        438.17        436.59        22.18 o                         
   7   0   3       1675.81       1629.40        45.03 o                         
   8   0   3        175.84        136.10        18.80 o                         
   9   0   3       3938.69       3980.47        81.47 o                         
  10   0   3        183.93        185.99        18.19 o                         
  11   0   3        239.02        250.45        21.04 o                         
  12   0   3         66.15         74.38        15.83 o                         
 -12   1   3        787.17        790.95        53.22 o                         
 -11   1   3        192.27        160.48        17.93 o                         
 -10   1   3        208.72        193.42        16.62 o                         
  -9   1   3         45.24         38.47         8.52 o                         
  -8   1   3        951.34        953.25        35.86 o                         
  -7   1   3        226.43        214.07        16.49 o                         
  -6   1   3         11.63          6.98         5.01 o                         
  -5   1   3       1935.76       2077.13        35.83 o                         
  -4   1   3      11433.47      11319.12       131.87 o                         
  -3   1   3         33.18         35.69         3.69 o                         
  -2   1   3      22875.80      23649.19       562.65 o                         
  -1   1   3        435.39        473.88         9.30 o                         
   0   1   3        889.05        896.32        12.35 o                         
   1   1   3       1251.92       1235.16        15.43 o                         
   2   1   3        123.28        148.56         5.52 o                         
   3   1   3       3664.01       3600.35        47.61 o                         
   4   1   3      20094.13      20641.92       236.86 o                         
   5   1   3        269.11        258.85        12.43 o                         
   6   1   3       7165.06       7084.04       114.84 o                         
   7   1   3       1418.69       1488.83        36.60 o                         
   8   1   3       3309.20       3407.74        74.32 o                         
   9   1   3        165.46        179.14        16.71 o                         
  10   1   3        845.24        940.71        37.20 o                         
  11   1   3         29.24         25.05        10.04 o                         
  12   1   3         21.17         22.24        13.13 o                         
  13   1   3         40.27         21.89        12.97 o                         
 -12   2   3         71.43         78.52        17.42 o                         
 -11   2   3        355.43        332.72        29.32 o                         
 -10   2   3         23.78         21.64        10.19 o                         
  -9   2   3        676.88        728.10        35.36 o                         
  -8   2   3         89.46         77.45        11.67 o                         
  -7   2   3       1114.76       1215.15        45.46 o                         
  -6   2   3        430.22        457.80        21.60 o                         
  -5   2   3       3326.48       3140.15        59.60 o                         
  -4   2   3        131.83        106.50         7.23 o                         
  -3   2   3       9702.58       9635.96       118.57 o                         
  -2   2   3         77.09         95.92         5.66 o                         
  -1   2   3       2655.31       2768.74        35.44 o                         
   0   2   3        310.93        286.72         6.27 o                         
   2   2   3       4235.53       4055.22        49.96 o                         
   3   2   3       2659.29       2770.80        37.62 o                         
   4   2   3        511.20        516.90        13.55 o                         
   5   2   3      13424.96      13511.00       178.73 o                         
   6   2   3        306.92        353.89        19.86 o                         
   7   2   3       2801.34       2870.87        54.43 o                         
   8   2   3          4.38         17.72         6.44 o                         
   9   2   3       1342.91       1312.39        45.34 o                         
  10   2   3         30.65         37.78        10.89 o                         
  11   2   3          3.76         -6.39         8.82 o                         
  12   2   3         63.03         62.09        17.07 o                         
  13   2   3        223.74        238.98        27.90 o                         
 -11   3   3        275.33        284.66        24.26 o                         
 -10   3   3        217.28        194.31        19.99 o                         
  -9   3   3        404.20        387.50        26.04 o                         
  -8   3   3       1783.66       1781.30        52.06 o                         
  -7   3   3        145.14        133.13        18.86 o                         
  -6   3   3       2108.63       2122.70        51.05 o                         
  -5   3   3        749.61        753.06        30.95 o                         
  -4   3   3       9350.03       9282.12       131.15 o                         
  -3   3   3        727.95        795.92        17.27 o                         
  -2   3   3       1886.20       1831.88        27.02 o                         
  -1   3   3        282.78        290.54        10.60 o                         
   0   3   3          4.71        111.86        12.93 o                         
   1   3   3         48.25         39.45         3.11 o                         
   2   3   3       6405.15       6669.20        73.80 o                         
   3   3   3        127.70        125.09         6.49 o                         
   4   3   3      11047.64      11516.77       146.41 o                         
   5   3   3        420.50        480.34        16.96 o                         
   6   3   3       5181.44       4782.18        79.65 o                         
   7   3   3        430.03        423.03        21.60 o                         
   8   3   3        331.23        367.51        21.98 o                         
   9   3   3        254.99        270.92        18.11 o                         
  10   3   3        259.47        294.06        22.77 o                         
  11   3   3         88.21         65.07        14.27 o                         
  12   3   3         24.60         14.39        12.31 o                         
  13   3   3          8.19          0.01        13.40 o                         
 -11   4   3         16.66          1.47        10.45 o                         
 -10   4   3          3.01          2.50         9.59 o                         
  -9   4   3        426.69        456.97        31.03 o                         
  -8   4   3        169.03        193.20        17.64 o                         
  -7   4   3       1542.44       1501.77        44.44 o                         
  -6   4   3          4.30         -5.36         5.36 o                         
  -5   4   3       2837.54       2892.71        59.43 o                         
  -4   4   3       1452.74       1380.01        30.22 o                         
  -3   4   3       3725.33       3795.86        60.63 o                         
  -2   4   3        518.70        552.73        13.99 o                         
  -1   4   3       3250.25       3416.36        47.01 o                         
   0   4   3      13159.12      13559.30       157.86 o                         
   1   4   3        853.91        772.32        14.29 o                         
   2   4   3        171.32        184.77         8.20 o                         
   3   4   3        252.88        254.57         9.90 o                         
   4   4   3       1446.24       1405.11        24.71 o                         
   5   4   3       9993.95       9450.01       140.90 o                         
   6   4   3         51.25         33.11         5.91 o                         
   7   4   3        363.60        387.15        19.82 o                         
   8   4   3        327.70        360.47        21.73 o                         
   9   4   3        374.65        418.88        22.67 o                         
  10   4   3        115.36        105.49        20.54 o                         
  11   4   3        223.15        230.43        22.52 o                         
  12   4   3         32.73         13.61         9.83 o                         
  13   4   3        392.06        403.12        33.71 o                         
 -10   5   3         15.75         -0.84         9.09 o                         
  -9   5   3        175.76        207.62        17.95 o                         
  -8   5   3        519.70        584.86        29.17 o                         
  -7   5   3         38.93         38.86         9.12 o                         
  -6   5   3        898.68        869.58        30.64 o                         
  -5   5   3          3.71         -3.36         5.57 o                         
  -4   5   3        764.19        832.11        26.02 o                         
  -3   5   3        162.96        149.18        12.31 o                         
  -2   5   3        196.06        191.86        10.35 o                         
  -1   5   3       3204.08       3096.01        44.61 o                         
   0   5   3        691.05        555.13        14.87 o                         
   1   5   3        446.24        516.15        12.49 o                         
   2   5   3      10034.93      10181.65       130.51 o                         
   3   5   3        128.75        151.81         7.95 o                         
   4   5   3         40.33         15.24         3.48 o                         
   5   5   3        109.42         88.48         8.78 o                         
   6   5   3        238.12        207.81        13.92 o                         
   7   5   3          9.57         -3.04         4.74 o                         
   8   5   3          0.48         -4.97         6.25 o                         
   9   5   3         75.80         72.63        12.15 o                         
  10   5   3       1723.49       1774.62        54.69 o                         
  11   5   3         24.24         14.32         9.68 o                         
  12   5   3        645.89        726.52        36.26 o                         
  13   5   3         18.24         27.55        15.64 o                         
 -10   6   3          0.27        -10.84        11.64 o                         
  -9   6   3        661.11        600.48        30.24 o                         
  -8   6   3        132.71        121.17        14.14 o                         
  -7   6   3        473.22        455.01        24.29 o                         
  -6   6   3        418.67        433.22        24.83 o                         
  -5   6   3        198.19        259.22        17.38 o                         
  -4   6   3        175.57        168.81        13.08 o                         
  -3   6   3         61.45         78.47        10.34 o                         
  -2   6   3       1432.57       1342.70        31.54 o                         
  -1   6   3       3672.58       3717.05        56.41 o                         
   0   6   3       4178.90       4259.68        66.17 o                         
   1   6   3      14118.19      14088.11       191.69 o                         
   2   6   3        317.33        336.73        12.93 o                         
   3   6   3       6933.29       6896.51       103.54 o                         
   4   6   3        246.56        260.73        11.90 o                         
   5   6   3       3730.54       3510.19        64.35 o                         
   6   6   3        769.76        833.50        35.00 o                         
   7   6   3          6.62         13.33         6.79 o                         
   8   6   3          1.47         -1.44         5.34 o                         
   9   6   3       1247.02       1242.75        44.35 o                         
  10   6   3         14.68         33.88        10.57 o                         
  11   6   3       1329.91       1361.58        62.80 o                         
  12   6   3          8.33          9.92        10.00 o                         
  13   6   3        727.49        748.07        45.02 o                         
  -9   7   3         38.59         22.94        14.52 o                         
  -8   7   3       1389.09       1415.14        51.36 o                         
  -7   7   3         55.55         53.94        12.71 o                         
  -6   7   3       1504.34       1593.38        44.37 o                         
  -5   7   3        362.58        395.92        22.62 o                         
  -4   7   3        365.46        428.13        22.53 o                         
  -3   7   3        664.07        681.10        27.82 o                         
  -2   7   3        835.15        808.09        25.48 o                         
  -1   7   3         38.75         33.05         7.39 o                         
   0   7   3       1705.58       1599.27        34.86 o                         
   1   7   3       1220.95       1263.40        33.16 o                         
   2   7   3       9815.31       9498.77       146.33 o                         
   3   7   3        416.99        403.95        27.82 o                         
   4   7   3       3379.89       3497.13        66.86 o                         
   5   7   3        153.83        148.86        12.36 o                         
   6   7   3       2438.76       2389.24        54.41 o                         
   7   7   3        597.24        666.29        37.13 o                         
   8   7   3         52.07         47.94         9.02 o                         
   9   7   3         27.40         28.59         8.53 o                         
  10   7   3       1863.17       1945.13        60.50 o                         
  11   7   3         51.70         47.14        14.31 o                         
  12   7   3        381.54        359.29        28.03 o                         
  13   7   3          0.48         -4.27        12.62 o                         
  -8   8   3          4.55          0.16        12.08 o                         
  -7   8   3        447.90        421.32        31.34 o                         
  -6   8   3        350.05        360.09        31.76 o                         
  -5   8   3       1338.33       1408.67        41.68 o                         
  -4   8   3        475.94        496.08        26.12 o                         
  -3   8   3        691.01        661.38        28.50 o                         
  -2   8   3        403.85        440.25        21.81 o                         
  -1   8   3       2331.45       2268.18        51.54 o                         
   0   8   3        132.84        136.10        11.32 o                         
   1   8   3       3048.96       3008.23        59.99 o                         
   2   8   3        779.54        749.51        21.44 o                         
   3   8   3        275.91        317.49        16.91 o                         
   4   8   3        127.52        110.24        11.83 o                         
   5   8   3        250.64        245.25        17.21 o                         
   6   8   3        515.08        600.78        33.01 o                         
   7   8   3        575.59        669.12        39.68 o                         
   8   8   3         34.16         13.86         7.93 o                         
   9   8   3       1869.55       1912.24        51.48 o                         
  10   8   3          1.00         -7.91         8.15 o                         
  11   8   3        852.42        825.39        38.74 o                         
  12   8   3         11.57          7.88        14.66 o                         
  13   8   3         16.09         16.84        15.76 o                         
  -7   9   3          0.01         -9.48        12.98 o                         
  -6   9   3         76.45         76.77        15.09 o                         
  -5   9   3         15.93         20.82         9.40 o                         
  -4   9   3        477.45        526.31        39.73 o                         
  -3   9   3        187.12        204.40        16.56 o                         
  -2   9   3        939.33        960.70        33.07 o                         
  -1   9   3        107.85        117.41        12.83 o                         
   0   9   3       1461.44       1545.92        42.66 o                         
   1   9   3        236.10        231.80        15.88 o                         
   2   9   3         79.53         88.36        10.08 o                         
   3   9   3       1425.40       1382.93        51.32 o                         
   4   9   3        477.03        504.23        23.85 o                         
   5   9   3        526.75        565.14        26.83 o                         
   6   9   3        503.66        565.29        26.87 o                         
   7   9   3        168.61        136.72        18.58 o                         
   8   9   3        624.31        621.40        34.72 o                         
   9   9   3        316.52        352.00        22.61 o                         
  10   9   3       1481.79       1446.40        52.35 o                         
  11   9   3          4.86         -3.27        10.11 o                         
  12   9   3        267.59        276.46        24.22 o                         
  -6  10   3         30.66         15.20        15.15 o                         
  -5  10   3        263.66        280.32        23.49 o                         
  -4  10   3        663.11        657.11        31.71 o                         
  -3  10   3        388.90        411.05        26.76 o                         
  -2  10   3         55.37         63.50        11.74 o                         
  -1  10   3        778.27        827.89        33.47 o                         
   0  10   3        189.38        160.65        15.04 o                         
   1  10   3        963.67        933.46        26.00 o                         
   2  10   3        351.97        374.25        22.26 o                         
   3  10   3        207.00        249.59        15.28 o                         
   4  10   3        327.95        322.10        19.92 o                         
   5  10   3        245.20        244.34        23.08 o                         
   6  10   3         50.55         43.06         9.97 o                         
   7  10   3        739.65        776.20        33.82 o                         
   8  10   3         30.54         12.32         9.54 o                         
   9  10   3        881.96        962.90        36.55 o                         
  10  10   3        217.47        183.09        17.13 o                         
  11  10   3        228.30        224.11        21.16 o                         
  12  10   3          2.35        -12.26        12.26 o                         
  -5  11   3         10.79          5.95        11.10 o                         
  -4  11   3        575.15        650.14        37.91 o                         
  -3  11   3          6.70          1.18         7.86 o                         
  -2  11   3        609.23        586.14        34.00 o                         
  -1  11   3         68.00         75.79        12.43 o                         
   0  11   3       1033.93       1052.44        37.99 o                         
   1  11   3         26.44         22.21         6.48 o                         
   2  11   3        219.44        235.47        18.82 o                         
   3  11   3         20.14          9.58         5.82 o                         
   4  11   3        438.46        499.53        23.03 o                         
   5  11   3        572.76        610.96        35.40 o                         
   6  11   3        561.41        567.80        31.36 o                         
   7  11   3        120.26        100.78        16.57 o                         
   8  11   3        673.39        751.09        40.26 o                         
   9  11   3        201.37        220.40        18.36 o                         
  10  11   3        297.24        285.61        21.47 o                         
  11  11   3         22.73         36.07        18.57 o                         
  -4  12   3         41.04         31.02        13.92 o                         
  -3  12   3        468.66        487.27        34.85 o                         
  -2  12   3        283.25        235.72        22.34 o                         
  -1  12   3        235.94        240.84        22.81 o                         
   0  12   3        372.56        378.06        22.93 o                         
   1  12   3        365.60        343.19        22.65 o                         
   2  12   3         38.13         33.75         9.93 o                         
   3  12   3        339.33        362.10        21.12 o                         
   4  12   3         13.55         19.07        12.09 o                         
   5  12   3       2424.75       2569.39        70.98 o                         
   6  12   3        442.92        396.34        26.26 o                         
   7  12   3       1247.01       1285.65        46.48 o                         
   8  12   3        107.27         89.99        16.29 o                         
   9  12   3        411.26        429.37        48.96 o                         
  10  12   3         14.55         22.50        12.80 o                         
  11  12   3         30.34         62.65        27.13 o                         
  -2  13   3         94.16         51.25        18.46 o                         
  -1  13   3        193.65        220.59        26.74 o                         
   0  13   3        291.03        403.28        38.18 o                         
   1  13   3        122.53        121.75        19.57 o                         
   2  13   3         55.37         54.94        18.89 o                         
   3  13   3         23.52         11.15        12.72 o                         
   4  13   3        852.01        937.69        48.99 o                         
   5  13   3          0.57          8.68         8.46 o                         
   6  13   3        725.30        735.25        47.03 o                         
   7  13   3          4.92          1.92         9.18 o                         
   8  13   3        533.17        493.60        32.74 o                         
   9  13   3          0.07        -10.72        11.04 o                         
   0  14   3          6.36          8.54        12.88 o                         
   1  14   3        323.58        298.12        33.10 o                         
   2  14   3         14.14          5.43        12.89 o                         
   3  14   3        114.78        119.39        49.95 o                         
   4  14   3         56.91         10.77        15.25 o                         
   5  14   3        912.48        992.33        60.25 o                         
   6  14   3         16.11          2.30        14.72 o                         
   7  14   3         70.26         19.73        15.58 o                         
   8  14   3         47.09         49.77        17.77 o                         
  -7 -14   4          1.41        -14.91        15.25 o                         
  -6 -14   4         34.57         16.19        16.41 o                         
  -5 -14   4          1.95          9.10        13.73 o                         
  -4 -14   4        357.63        388.59        41.24 o                         
  -3 -14   4          6.24        -10.46        12.57 o                         
  -2 -14   4        237.49        217.20        44.80 o                         
  -1 -14   4         96.40         73.63        28.39 o                         
  -9 -13   4        319.21        353.07        42.55 o                         
  -8 -13   4          1.20         -4.56        16.32 o                         
  -7 -13   4         25.22         -1.23        13.41 o                         
  -6 -13   4         27.91         25.35        14.30 o                         
  -5 -13   4        180.96        181.68        35.04 o                         
  -4 -13   4        118.71         97.70        24.51 o                         
  -3 -13   4        616.37        625.09        43.75 o                         
  -2 -13   4          0.01         -7.84        10.53 o                         
  -1 -13   4        573.93        649.26        49.48 o                         
   0 -13   4         37.21         32.75        16.05 o                         
   1 -13   4        641.02        678.29        57.17 o                         
   2 -13   4        112.88         63.99        22.30 o                         
 -10 -12   4        253.87        231.48        36.20 o                         
  -9 -12   4        190.39        168.11        41.08 o                         
  -8 -12   4        261.11        260.62        35.30 o                         
  -7 -12   4         63.58         36.91        17.73 o                         
  -6 -12   4         27.05         38.45        17.27 o                         
  -5 -12   4          2.78         -4.63        10.60 o                         
  -4 -12   4        326.98        349.40        35.28 o                         
  -3 -12   4         31.00         62.43        17.22 o                         
  -2 -12   4        290.92        230.68        25.57 o                         
  -1 -12   4         22.87          2.22        17.90 o                         
   0 -12   4        425.71        450.89        55.87 o                         
   1 -12   4        188.99        157.19        46.45 o                         
   2 -12   4         56.65         72.48        18.31 o                         
   3 -12   4         62.91         44.42        15.69 o                         
   4 -12   4        163.74        198.89        67.33 o                         
 -11 -11   4        163.01        210.99        28.39 o                         
 -10 -11   4          5.19          9.38        13.98 o                         
  -9 -11   4        114.44        125.58        25.95 o                         
  -8 -11   4         88.53         71.51        18.06 o                         
  -7 -11   4        210.69        193.70        43.39 o                         
  -6 -11   4         61.74         31.96        25.68 o                         
  -5 -11   4        330.84        346.75        29.87 o                         
  -4 -11   4         41.63         23.30        13.05 o                         
  -3 -11   4       1413.53       1483.66        61.33 o                         
  -2 -11   4        111.25        100.83        17.60 o                         
  -1 -11   4         86.27         68.51        13.03 o                         
   0 -11   4         11.90         11.04        10.95 o                         
   1 -11   4        426.25        458.73        42.02 o                         
   2 -11   4         54.06         76.78        16.85 o                         
   3 -11   4          9.13          1.00        14.01 o                         
   4 -11   4         12.22         12.96        13.37 o                         
   5 -11   4       1216.82       1293.24        76.51 o                         
 -11 -10   4         74.48         57.60        30.02 o                         
 -10 -10   4          5.26        -10.60        10.60 o                         
  -9 -10   4         73.06         63.99        22.85 o                         
  -8 -10   4        256.08        307.44        29.23 o                         
  -7 -10   4        287.16        293.72        24.85 o                         
  -6 -10   4        542.82        551.26        17.77 o                         
  -5 -10   4          5.70          2.26         5.82 o                         
  -4 -10   4       4011.20       3965.03        89.32 o                         
  -3 -10   4         42.19         62.22        10.99 o                         
  -2 -10   4        571.90        539.61        28.80 o                         
  -1 -10   4          0.62         -5.87         5.87 o                         
   0 -10   4          6.07          5.59         7.28 o                         
   1 -10   4        554.80        554.02        27.08 o                         
   2 -10   4        433.80        427.31        17.75 o                         
   3 -10   4        340.56        338.30        25.12 o                         
   4 -10   4        658.85        653.24        37.17 o                         
   5 -10   4        253.05        326.54        27.51 o                         
   6 -10   4        925.76        996.03        67.75 o                         
 -12  -9   4         67.54         80.88        24.73 o                         
 -11  -9   4        121.85        119.20        23.80 o                         
 -10  -9   4        201.58        203.19        27.26 o                         
  -9  -9   4        106.58        112.66        19.84 o                         
  -8  -9   4         30.63         13.92        10.03 o                         
  -7  -9   4        931.38       1017.53        52.04 o                         
  -6  -9   4        835.35        814.64        20.01 o                         
  -5  -9   4       2023.18       1880.77        79.76 o                         
  -4  -9   4        156.79        215.46        26.29 o                         
  -3  -9   4       8356.52       8579.44       158.82 o                         
  -2  -9   4          4.54         30.09        12.69 o                         
  -1  -9   4       3044.57       3066.08        69.63 o                         
   0  -9   4        277.17        271.75        18.24 o                         
   1  -9   4       1834.32       1883.01        44.12 o                         
   2  -9   4        863.76        843.54        27.41 o                         
   3  -9   4        172.16        190.28        15.70 o                         
   4  -9   4          7.98         -0.01         7.95 o                         
   5  -9   4       1925.60       2041.82       106.13 o                         
   6  -9   4         70.67         70.84        17.47 o                         
   7  -9   4         58.40         57.26        26.01 o                         
 -12  -8   4        303.40        273.02        34.57 o                         
 -11  -8   4        256.29        281.19        31.54 o                         
 -10  -8   4        255.23        301.13        31.60 o                         
  -9  -8   4         32.27         12.78        12.19 o                         
  -8  -8   4       1222.95       1303.63        61.66 o                         
  -7  -8   4        502.70        429.59        25.85 o                         
  -6  -8   4       1053.79       1026.92        42.67 o                         
  -5  -8   4          0.32          1.98         4.23 o                         
  -4  -8   4       2027.64       2077.91        52.10 o                         
  -3  -8   4         21.45         30.38         6.58 o                         
  -2  -8   4        669.62        662.94        30.59 o                         
  -1  -8   4        236.72        242.08        16.98 o                         
   0  -8   4        243.55        250.15        18.03 o                         
   1  -8   4        213.10        192.67        11.36 o                         
   2  -8   4       3067.38       2998.90       108.44 o                         
   3  -8   4          6.93         -0.67         9.99 o                         
   4  -8   4       1401.05       1465.98        47.15 o                         
   5  -8   4         96.19         95.77        16.92 o                         
   6  -8   4        565.95        648.74        40.82 o                         
   7  -8   4          8.94          4.33        12.11 o                         
   8  -8   4          0.30          6.27        12.45 o                         
 -13  -7   4        182.42        164.77        27.67 o                         
 -12  -7   4        114.54         88.27        20.71 o                         
 -11  -7   4        115.25         92.73        20.56 o                         
 -10  -7   4        173.70        200.50        24.12 o                         
  -9  -7   4        808.77        906.77        45.85 o                         
  -8  -7   4        683.20        656.39        40.63 o                         
  -7  -7   4       2177.55       2204.40        82.77 o                         
  -6  -7   4        479.31        446.31        24.21 o                         
  -5  -7   4       1690.16       1681.23        33.34 o                         
  -4  -7   4        143.35        155.46         8.38 o                         
  -3  -7   4          9.39          4.74         7.50 o                         
  -2  -7   4        227.17        219.63        14.01 o                         
  -1  -7   4        179.18        191.16        12.98 o                         
   0  -7   4        867.63        779.10        26.13 o                         
   1  -7   4       1311.32       1334.05        27.07 o                         
   2  -7   4        466.90        411.56        23.54 o                         
   3  -7   4       1529.95       1556.09        42.96 o                         
   4  -7   4       1139.89       1148.34        62.41 o                         
   5  -7   4       2304.05       2265.02        60.41 o                         
   6  -7   4        294.59        295.42        24.00 o                         
   7  -7   4         29.26         35.45        12.75 o                         
   8  -7   4         24.17         20.43        12.35 o                         
   9  -7   4         39.88         29.40        14.67 o                         
 -13  -6   4         61.30         45.44        17.62 o                         
 -12  -6   4         49.19         45.83        16.42 o                         
 -11  -6   4         18.27         26.19         8.55 o                         
 -10  -6   4        492.68        474.65        35.01 o                         
  -9  -6   4        328.87        334.46        26.86 o                         
  -8  -6   4       1793.01       1803.35        57.44 o                         
  -7  -6   4         33.46         14.36         7.05 o                         
  -6  -6   4       2007.54       2005.14        55.70 o                         
  -5  -6   4       1814.36       1770.57        46.55 o                         
  -4  -6   4       1880.77       2031.06        37.59 o                         
  -3  -6   4        425.04        432.87        13.43 o                         
  -2  -6   4        158.08        178.75        17.74 o                         
  -1  -6   4        409.84        390.28        14.32 o                         
   0  -6   4        143.13        108.42        10.19 o                         
   1  -6   4         77.65         67.35         6.14 o                         
   2  -6   4       2045.48       1918.56        46.35 o                         
   3  -6   4        330.83        346.53        17.12 o                         
   4  -6   4        916.49        876.50        31.05 o                         
   5  -6   4        342.49        386.25        23.01 o                         
   6  -6   4        793.73        841.53        38.54 o                         
   7  -6   4         40.74         50.12        14.14 o                         
   8  -6   4        123.28        145.00        22.07 o                         
   9  -6   4         36.69         44.18        15.02 o                         
  10  -6   4        557.49        606.09        45.27 o                         
 -13  -5   4        120.47         99.07        21.71 o                         
 -12  -5   4         40.02         39.23        12.34 o                         
 -11  -5   4          5.80          9.97         7.92 o                         
 -10  -5   4         15.19         22.30        10.33 o                         
  -9  -5   4       1577.64       1620.77        41.81 o                         
  -8  -5   4       1944.21       1943.33        49.91 o                         
  -7  -5   4       1494.88       1509.84        71.25 o                         
  -6  -5   4          5.46          2.77         5.86 o                         
  -5  -5   4       2402.66       2350.45        54.59 o                         
  -4  -5   4        177.91        146.01        11.59 o                         
  -3  -5   4       5198.66       5526.00        83.88 o                         
  -2  -5   4         50.00         69.07         6.09 o                         
  -1  -5   4       9177.83       9533.29       164.93 o                         
   0  -5   4        155.88        145.50         9.25 o                         
   1  -5   4       7327.68       7212.89       106.19 o                         
   2  -5   4       1237.08       1145.82        27.61 o                         
   3  -5   4       4767.37       4728.63        84.15 o                         
   4  -5   4        253.55        279.34        17.62 o                         
   5  -5   4        871.03        869.79        36.09 o                         
   6  -5   4        124.22        139.28        15.04 o                         
   7  -5   4        629.63        648.62        33.95 o                         
   8  -5   4         39.67         27.89        11.22 o                         
   9  -5   4        522.14        462.12        43.62 o                         
  10  -5   4         42.30         54.73        19.88 o                         
 -13  -4   4        100.71         79.74        21.02 o                         
 -12  -4   4        326.52        309.83        37.72 o                         
 -11  -4   4         38.14         44.23        11.46 o                         
 -10  -4   4       1454.20       1509.07        46.04 o                         
  -9  -4   4        174.73        164.41        13.39 o                         
  -8  -4   4       2676.14       2598.36        61.16 o                         
  -7  -4   4        153.66        145.16        12.27 o                         
  -6  -4   4        979.86        969.01        31.32 o                         
  -5  -4   4        530.14        544.89        20.13 o                         
  -4  -4   4        946.20        887.26        30.34 o                         
  -3  -4   4        331.57        381.85        19.79 o                         
  -2  -4   4       2122.72       1980.13        29.33 o                         
  -1  -4   4         93.29         91.03         5.20 o                         
   0  -4   4      11962.38      12022.52       141.42 o                         
   1  -4   4       1936.09       2003.39        33.21 o                         
   2  -4   4      11423.09      11622.93       174.57 o                         
   3  -4   4        254.26        291.86        22.21 o                         
   4  -4   4        882.80        896.30        27.34 o                         
   5  -4   4          1.79         -4.07         4.07 o                         
   6  -4   4        148.19        167.02        15.15 o                         
   7  -4   4        897.13        883.61        37.07 o                         
   8  -4   4        808.28        813.33        37.71 o                         
   9  -4   4         44.83         33.08        12.18 o                         
  10  -4   4       1161.46       1227.21        63.72 o                         
  11  -4   4         11.77         21.85        15.33 o                         
 -13  -3   4        359.46        378.06        33.50 o                         
 -12  -3   4         75.80         65.10        26.73 o                         
 -11  -3   4        867.30        891.76        44.23 o                         
 -10  -3   4         16.84         43.09        10.19 o                         
  -9  -3   4       3212.10       3320.75        73.39 o                         
  -8  -3   4         47.03         81.85        12.20 o                         
  -7  -3   4        251.84        271.95        11.81 o                         
  -6  -3   4       1160.85       1081.76        23.08 o                         
  -5  -3   4        830.66        798.47        18.89 o                         
  -4  -3   4       1799.16       1785.40        34.63 o                         
  -3  -3   4       4925.92       4961.70        69.45 o                         
  -2  -3   4        112.63        114.80         5.29 o                         
  -1  -3   4      17661.26      17985.91       273.55 o                         
   0  -3   4         65.35         81.99         4.17 o                         
   1  -3   4      10369.06      10554.60       120.54 o                         
   2  -3   4       1680.14       1812.25        32.57 o                         
   3  -3   4       3598.24       3628.15        59.28 o                         
   4  -3   4        635.67        627.31        23.58 o                         
   5  -3   4        206.58        189.73         9.93 o                         
   6  -3   4        306.51        302.48        14.63 o                         
   7  -3   4        501.26        533.81        20.45 o                         
   8  -3   4        480.79        499.22        27.92 o                         
   9  -3   4        418.27        425.64        25.04 o                         
  10  -3   4         87.48        119.60        16.17 o                         
  11  -3   4        409.50        405.29        36.57 o                         
 -13  -2   4          7.93          7.51        14.06 o                         
 -12  -2   4        954.02        945.18        52.38 o                         
 -11  -2   4          1.49          2.62         8.57 o                         
 -10  -2   4       1005.51       1055.26        41.09 o                         
  -9  -2   4        423.61        479.14        26.24 o                         
  -8  -2   4       2569.82       2509.40        56.46 o                         
  -7  -2   4        249.00        235.00        11.64 o                         
  -6  -2   4         33.09         26.14         7.52 o                         
  -5  -2   4        589.29        625.85        16.39 o                         
  -4  -2   4       3513.16       3462.53        49.73 o                         
  -3  -2   4        658.29        666.78        17.14 o                         
  -2  -2   4       1574.39       1524.95        20.88 o                         
  -1  -2   4       1030.93        997.03        18.11 o                         
   0  -2   4      10068.56      10432.13       129.67 o                         
   1  -2   4       1484.24       1530.63        20.02 o                         
   2  -2   4        748.86        712.19        12.71 o                         
   3  -2   4          3.14          4.40         2.13 o                         
   4  -2   4       2105.96       2108.72        36.88 o                         
   5  -2   4        780.29        726.58        19.83 o                         
   6  -2   4        188.89        220.22        12.34 o                         
   7  -2   4          8.95          4.25         5.00 o                         
   8  -2   4       1290.76       1243.27        33.79 o                         
   9  -2   4        109.66        103.01        13.97 o                         
  10  -2   4        517.29        494.04        30.99 o                         
  11  -2   4         17.41         19.03        10.89 o                         
  12  -2   4          3.63          9.52        12.40 o                         
 -13  -1   4        558.46        529.22        51.51 o                         
 -12  -1   4         34.46         31.80        11.20 o                         
 -11  -1   4        379.94        364.05        22.79 o                         
 -10  -1   4          9.54          8.38         7.97 o                         
  -9  -1   4        895.05        842.95        35.70 o                         
  -8  -1   4        195.34        221.84        23.12 o                         
  -7  -1   4        136.96        135.79        17.00 o                         
  -6  -1   4       2997.18       3098.40        52.13 o                         
  -5  -1   4       3720.29       3656.77        57.76 o                         
  -4  -1   4       2864.94       2844.11        39.32 o                         
  -3  -1   4       8726.80       8657.70       114.59 o                         
  -2  -1   4        161.02        153.75         8.04 o                         
  -1  -1   4      12513.02      12458.52       214.85 o                         
   0  -1   4       3537.32       3653.14        48.67 o                         
   1  -1   4      14180.67      14793.31       249.98 o                         
   2  -1   4         24.06         19.08         2.84 o                         
   3  -1   4          3.03         -0.04         2.00 o                         
   4  -1   4       1333.44       1428.38        28.01 o                         
   5  -1   4       2692.90       2599.30        44.27 o                         
   6  -1   4       2377.98       2342.48        46.20 o                         
   7  -1   4       1859.87       1850.40        41.47 o                         
   8  -1   4        151.73        171.95        15.80 o                         
   9  -1   4       1599.41       1627.77        41.73 o                         
  10  -1   4        427.55        481.99        29.77 o                         
  11  -1   4         96.74         98.31        18.48 o                         
  12  -1   4         47.13         26.11        14.04 o                         
 -12   0   4        406.42        440.13        30.75 o                         
 -11   0   4        130.42        129.76        15.11 o                         
 -10   0   4         19.95         15.52         7.50 o                         
  -9   0   4         17.38         25.67         8.55 o                         
  -8   0   4        355.14        408.44        18.60 o                         
  -7   0   4         30.52         33.86         8.14 o                         
  -6   0   4         15.46         13.62         4.82 o                         
  -5   0   4        192.75        167.25         9.33 o                         
  -4   0   4      27186.90      27528.99       442.84 o                         
  -3   0   4       2127.81       2087.39        28.46 o                         
  -2   0   4         80.34        115.52         5.77 o                         
  -1   0   4       2907.83       3032.11        38.38 o                         
   0   0   4       3034.36       3328.83        46.18 o                         
   1   0   4        222.69        217.11         5.54 o                         
   2   0   4       4004.25       4226.60        49.31 o                         
   3   0   4        112.31        120.36         6.01 o                         
   4   0   4       2667.14       2642.53        43.83 o                         
   5   0   4       1173.47       1168.34        31.96 o                         
   6   0   4       2455.83       2202.89        44.04 o                         
   7   0   4        160.51        217.98        14.16 o                         
   8   0   4       3348.65       3266.80        71.13 o                         
   9   0   4         26.31         35.44         8.84 o                         
  10   0   4       1439.76       1424.48        46.28 o                         
  11   0   4          0.06         -7.72         7.99 o                         
  12   0   4        173.79        157.14        20.59 o                         
 -12   1   4          2.57         13.50        16.40 o                         
 -11   1   4         87.80         92.02        15.64 o                         
 -10   1   4        344.85        369.18        27.33 o                         
  -9   1   4          2.10         -1.83         5.95 o                         
  -8   1   4          0.49         -4.53         5.69 o                         
  -7   1   4        133.60        138.53        10.90 o                         
  -6   1   4        364.51        400.91        16.17 o                         
  -5   1   4       1586.40       1463.29        29.95 o                         
  -4   1   4        141.31        139.93         7.29 o                         
  -3   1   4      11089.45      10919.44       133.66 o                         
  -2   1   4       3032.47       3066.75        37.72 o                         
  -1   1   4       2892.52       2986.72        39.05 o                         
   0   1   4       7988.08       8151.92        84.51 o                         
   1   1   4      10658.14      11839.41       148.59 o                         
   2   1   4       8480.25       8997.91       101.91 o                         
   3   1   4       1816.79       1760.19        27.93 o                         
   4   1   4       4676.31       4937.22        66.14 o                         
   5   1   4       8442.13       8398.23       123.94 o                         
   6   1   4         52.44         87.06         8.11 o                         
   7   1   4       1333.86       1301.79        36.53 o                         
   8   1   4        612.82        567.99        24.29 o                         
   9   1   4       1699.54       1699.93        60.38 o                         
  10   1   4          0.00         -4.79         6.30 o                         
  11   1   4         41.48         30.21        13.49 o                         
  12   1   4         27.32         30.73        18.40 o                         
  13   1   4        468.03        486.43        35.56 o                         
 -12   2   4        291.28        298.88        32.19 o                         
 -11   2   4        200.67        196.45        20.12 o                         
 -10   2   4         60.62         84.59        14.96 o                         
  -9   2   4        622.34        650.55        32.51 o                         
  -8   2   4       2086.69       2113.56        54.23 o                         
  -7   2   4          0.08         -5.25         6.05 o                         
  -6   2   4        241.57        279.24        15.86 o                         
  -5   2   4        691.98        671.80        21.81 o                         
  -4   2   4      16591.98      16433.81       220.87 o                         
  -3   2   4        585.06        525.17        11.82 o                         
  -2   2   4       1890.36       1841.18        32.19 o                         
  -1   2   4       2925.48       3000.94        37.41 o                         
   0   2   4       4040.20       4374.57        54.85 o                         
   1   2   4         14.09          8.32         2.01 o                         
   2   2   4      24209.39      24885.59      1183.38 o                         
   3   2   4       2213.44       2114.49        29.33 o                         
   4   2   4      17099.59      18039.08       203.13 o                         
   5   2   4       1261.55       1268.91        28.19 o                         
   6   2   4       4756.19       4132.04        90.97 o                         
   7   2   4         46.21         30.59         6.80 o                         
   8   2   4        149.90        201.25        15.49 o                         
   9   2   4         22.17         13.84         7.01 o                         
  10   2   4        158.98        173.96        15.52 o                         
  11   2   4         11.46          9.43        10.39 o                         
  12   2   4          1.66         14.38        12.01 o                         
  13   2   4          0.03          1.41        12.75 o                         
 -11   3   4        124.43        101.63        17.06 o                         
 -10   3   4         11.50          8.09         9.88 o                         
  -9   3   4        303.59        295.50        21.97 o                         
  -8   3   4         26.18         31.59         9.61 o                         
  -7   3   4       5725.66       5735.15       111.73 o                         
  -6   3   4          5.33          8.79         5.58 o                         
  -5   3   4       3542.87       3573.50        67.77 o                         
  -4   3   4          4.90         13.86         4.33 o                         
  -3   3   4       3199.59       3094.99        46.44 o                         
  -2   3   4        492.79        482.32        13.22 o                         
  -1   3   4        608.30        594.87        12.45 o                         
   0   3   4       2075.28       2173.88        29.91 o                         
   1   3   4       8919.86       9072.64       103.32 o                         
   2   3   4        473.90        494.47        14.09 o                         
   3   3   4       6747.71       6899.22        84.16 o                         
   4   3   4       2065.30       1863.75        29.92 o                         
   5   3   4      15804.94      15131.35       206.26 o                         
   6   3   4       1587.73       1563.18        35.28 o                         
   7   3   4       1442.23       1416.93        36.46 o                         
   8   3   4         46.24         48.28         8.93 o                         
   9   3   4        289.67        282.74        22.79 o                         
  10   3   4         10.71         29.34         9.35 o                         
  11   3   4          0.31          7.63         9.64 o                         
  12   3   4          3.15          1.10        10.00 o                         
  13   3   4        242.32        245.26        28.90 o                         
 -11   4   4         26.20         24.37        13.08 o                         
 -10   4   4        105.12         34.02        14.95 o                         
  -9   4   4        138.37        182.22        20.63 o                         
  -8   4   4        919.43        897.47        40.84 o                         
  -7   4   4        441.53        451.07        27.29 o                         
  -6   4   4       2521.19       2499.49        58.97 o                         
  -5   4   4         34.75         53.31         9.06 o                         
  -4   4   4       3886.56       3856.38        59.48 o                         
  -3   4   4        375.64        413.86        14.76 o                         
  -2   4   4        845.90        987.93        19.06 o                         
  -1   4   4        884.92       1010.48        20.38 o                         
   0   4   4       1748.22       2034.71        29.49 o                         
   1   4   4        383.26        363.56        10.03 o                         
   2   4   4       4527.09       4465.47        57.09 o                         
   3   4   4        271.29        291.03         9.39 o                         
   4   4   4        205.07        143.44         7.70 o                         
   5   4   4        141.48        165.13        11.13 o                         
   6   4   4       1400.48       1369.92        34.85 o                         
   7   4   4        621.99        653.46        25.19 o                         
   8   4   4          0.52          6.13         6.52 o                         
   9   4   4         43.67         40.36         9.03 o                         
  10   4   4       1496.61       1543.99        43.61 o                         
  11   4   4          0.20         22.65         9.71 o                         
  12   4   4        143.96        154.72        25.50 o                         
  13   4   4          0.89          5.41        13.52 o                         
 -10   5   4          7.48          2.26        10.35 o                         
  -9   5   4        157.34        138.80        15.81 o                         
  -8   5   4        204.93        189.11        16.67 o                         
  -7   5   4        537.97        522.32        25.96 o                         
  -6   5   4         17.44         10.82         7.53 o                         
  -5   5   4         26.09         28.88         7.05 o                         
  -4   5   4       1549.88       1532.53        37.88 o                         
  -3   5   4       2282.38       2254.70        42.75 o                         
  -2   5   4        908.62       1004.59        23.94 o                         
  -1   5   4        218.60        244.85         9.86 o                         
   0   5   4       4580.89       4822.87        66.32 o                         
   1   5   4       8113.95       7993.46       107.80 o                         
   2   5   4       1037.42       1060.45        20.44 o                         
   3   5   4       1107.00       1055.24        26.84 o                         
   4   5   4       1851.59       1925.58        37.14 o                         
   5   5   4       2783.34       2531.72        50.55 o                         
   6   5   4        780.51        754.63        29.06 o                         
   7   5   4         54.76         82.33        10.25 o                         
   8   5   4         38.82         19.94         7.21 o                         
   9   5   4        457.37        535.99        29.63 o                         
  10   5   4         48.12         54.51        13.64 o                         
  11   5   4       1483.30       1599.28        50.09 o                         
  12   5   4         12.54         16.64        15.11 o                         
  13   5   4        519.00        514.79        37.87 o                         
 -10   6   4        438.11        383.76        34.27 o                         
  -9   6   4         38.17         29.33        10.32 o                         
  -8   6   4        573.28        644.32        30.95 o                         
  -7   6   4         57.69         36.82         9.89 o                         
  -6   6   4        482.96        551.75        26.13 o                         
  -5   6   4         26.25         29.24         9.08 o                         
  -4   6   4          1.29          0.57         4.67 o                         
  -3   6   4        385.67        355.62        20.08 o                         
  -2   6   4        119.14         99.55         9.23 o                         
  -1   6   4        253.65        249.79        14.46 o                         
   0   6   4       8579.73       8542.49       126.23 o                         
   1   6   4        278.81        285.83        14.34 o                         
   2   6   4      17783.61      17883.04       230.34 o                         
   3   6   4        641.90        611.95        18.07 o                         
   4   6   4       1696.81       1664.50        46.41 o                         
   5   6   4          2.57          1.53         4.09 o                         
   6   6   4       3119.61       3110.68        68.06 o                         
   7   6   4       1019.97       1073.24        34.77 o                         
   8   6   4        535.90        598.44        26.49 o                         
   9   6   4         65.09         48.89        10.95 o                         
  10   6   4       2747.75       2994.79        74.81 o                         
  11   6   4         36.78         17.97        11.67 o                         
  12   6   4        554.96        565.83        31.82 o                         
  13   6   4         33.36          7.70        13.61 o                         
  -9   7   4        542.98        488.20        48.90 o                         
  -8   7   4         72.18         91.98        14.56 o                         
  -7   7   4        405.59        470.40        28.11 o                         
  -6   7   4        740.39        711.25        33.37 o                         
  -5   7   4        362.35        382.46        23.84 o                         
  -4   7   4         47.52         39.86        10.45 o                         
  -3   7   4        771.50        716.23        30.16 o                         
  -2   7   4       1105.75       1072.79        32.83 o                         
  -1   7   4       1785.04       1788.63        44.71 o                         
   0   7   4        120.44        117.97        11.66 o                         
   1   7   4      12620.32      12872.97       193.71 o                         
   2   7   4        771.05        755.42        19.41 o                         
   3   7   4       3624.92       3526.87        66.52 o                         
   4   7   4          2.19          1.27         4.54 o                         
   5   7   4       2558.08       2499.15        55.51 o                         
   6   7   4         51.82         34.46         9.96 o                         
   7   7   4        882.73        935.74        34.72 o                         
   8   7   4         57.20         37.60        15.55 o                         
   9   7   4        972.69        966.16        37.38 o                         
  10   7   4         68.23         46.76        12.24 o                         
  11   7   4       1261.57       1319.06        53.48 o                         
  12   7   4         31.49         25.71        11.06 o                         
  13   7   4         93.76         73.70        16.62 o                         
  -8   8   4        389.14        401.91        37.18 o                         
  -7   8   4         12.74          1.50         9.41 o                         
  -6   8   4        198.15        184.46        18.77 o                         
  -5   8   4         84.46         70.51        12.70 o                         
  -4   8   4        411.44        448.54        25.95 o                         
  -3   8   4          2.89          0.13         6.02 o                         
  -2   8   4       2551.03       2456.19        54.75 o                         
  -1   8   4        618.67        615.84        27.38 o                         
   0   8   4       2394.56       2437.05        59.88 o                         
   1   8   4         97.30         85.59         8.98 o                         
   2   8   4       1104.38       1139.34        36.53 o                         
   3   8   4       1320.44       1289.56        59.08 o                         
   4   8   4        368.54        374.31        20.72 o                         
   5   8   4       1292.24       1225.39        35.09 o                         
   6   8   4        934.97        946.27        34.74 o                         
   7   8   4          7.35          5.18         7.46 o                         
   8   8   4       1235.26       1257.02        53.49 o                         
   9   8   4        207.68        197.80        17.17 o                         
  10   8   4       1156.79       1237.65        48.02 o                         
  11   8   4         10.47         31.90        15.22 o                         
  12   8   4        126.05         96.30        16.31 o                         
  13   8   4         10.74          9.67        11.93 o                         
  -7   9   4         60.94         55.33        16.38 o                         
  -6   9   4          8.21          9.52         9.52 o                         
  -5   9   4        595.76        616.70        32.95 o                         
  -4   9   4        569.56        600.05        33.14 o                         
  -3   9   4        682.88        790.07        33.03 o                         
  -2   9   4          6.69         17.02        10.06 o                         
  -1   9   4       1589.65       1696.42        45.76 o                         
   0   9   4        233.18        220.20        18.05 o                         
   1   9   4       1103.97       1148.63        35.19 o                         
   2   9   4        573.27        554.92        26.85 o                         
   3   9   4        308.76        321.94        25.21 o                         
   4   9   4          1.80          4.28         5.43 o                         
   5   9   4        338.68        346.49        21.73 o                         
   6   9   4        326.37        339.84        25.04 o                         
   7   9   4       1892.14       2003.38        55.16 o                         
   8   9   4          4.47          4.46         8.56 o                         
   9   9   4       1523.37       1421.88        52.98 o                         
  10   9   4        322.41        315.28        23.40 o                         
  11   9   4        363.47        358.59        41.58 o                         
  12   9   4          0.42          8.56        10.59 o                         
  -6  10   4         44.20         39.37        13.63 o                         
  -5  10   4         19.00          5.17         8.45 o                         
  -4  10   4        940.42        980.22        39.55 o                         
  -3  10   4        523.86        566.78        28.84 o                         
  -2  10   4       1403.14       1412.41        42.43 o                         
  -1  10   4        164.80        141.23        14.72 o                         
   0  10   4       1686.37       1761.11        48.50 o                         
   1  10   4        991.94        996.26        30.34 o                         
   2  10   4          4.91         -4.29         5.04 o                         
   3  10   4         17.90          2.07         5.96 o                         
   4  10   4        354.30        324.75        33.35 o                         
   5  10   4        605.60        589.22        28.10 o                         
   6  10   4        461.63        446.14        24.92 o                         
   7  10   4         47.02         48.24        11.28 o                         
   8  10   4       1149.28       1100.96        52.84 o                         
   9  10   4          0.08         -1.83         7.99 o                         
  10  10   4        700.84        695.76        36.30 o                         
  11  10   4         31.10         26.25        14.82 o                         
  12  10   4        184.11        202.57        32.26 o                         
  -5  11   4        484.11        490.40        34.05 o                         
  -4  11   4         14.41         22.78        10.79 o                         
  -3  11   4        370.92        392.53        25.24 o                         
  -2  11   4         63.19         36.47        10.42 o                         
  -1  11   4        662.44        707.88        33.54 o                         
   0  11   4         40.05         20.68         8.57 o                         
   1  11   4        689.34        734.69        27.19 o                         
   2  11   4        101.85         98.50        11.15 o                         
   3  11   4          7.44         -2.99         6.28 o                         
   4  11   4         10.71         14.14         7.68 o                         
   5  11   4        939.87        966.58        37.38 o                         
   6  11   4        271.04        292.22        20.64 o                         
   7  11   4        926.23       1002.14        38.88 o                         
   8  11   4        631.85        638.10        37.97 o                         
   9  11   4        296.79        342.06        29.75 o                         
  10  11   4          2.10         14.97        10.87 o                         
  11  11   4        227.43        203.09        28.21 o                         
  -4  12   4        566.92        616.16        49.63 o                         
  -3  12   4         31.99         46.42        14.37 o                         
  -2  12   4         62.79         63.23        14.28 o                         
  -1  12   4        253.07        292.43        22.06 o                         
   0  12   4        168.73        171.55        16.05 o                         
   1  12   4          3.43          7.79         6.01 o                         
   2  12   4        248.26        264.65        19.43 o                         
   3  12   4          7.48         -6.88         7.24 o                         
   4  12   4       1873.60       1893.92        60.20 o                         
   5  12   4          0.04         -0.52         9.49 o                         
   6  12   4       1770.74       1801.80        55.75 o                         
   7  12   4        130.31        148.71        17.09 o                         
   8  12   4        784.70        730.67        44.08 o                         
   9  12   4        209.25        195.18        22.38 o                         
  10  12   4         39.02         36.87        11.61 o                         
  -2  13   4         15.38         25.77        15.20 o                         
  -1  13   4         42.57         32.36        12.96 o                         
   0  13   4         84.42         68.18        11.92 o                         
   1  13   4        428.62        472.40        29.36 o                         
   2  13   4         29.88         35.73        14.52 o                         
   3  13   4        468.16        462.30        25.09 o                         
   4  13   4        166.85        181.33        20.51 o                         
   5  13   4       1776.07       1807.12        59.59 o                         
   6  13   4        113.88        107.29        17.23 o                         
   7  13   4        545.38        595.77        36.36 o                         
   8  13   4        226.59        214.14        21.87 o                         
   9  13   4        204.67        162.34        24.91 o                         
   0  14   4        177.41        146.86        24.08 o                         
   1  14   4          1.46          5.36        14.12 o                         
   2  14   4        267.20        318.12        32.47 o                         
   3  14   4          8.49          4.42        12.73 o                         
   4  14   4        427.53        486.93        43.97 o                         
   5  14   4         20.79         28.44        16.53 o                         
   6  14   4        362.59        366.80        37.76 o                         
   7  14   4         10.92         10.04        13.53 o                         
   8  14   4        133.98         97.75        21.38 o                         
  -6 -14   5         21.30         19.01        20.40 o                         
  -5 -14   5        455.29        465.47        58.35 o                         
  -4 -14   5         34.19         25.87        15.46 o                         
  -3 -14   5        854.89        940.06        56.40 o                         
  -2 -14   5          0.86        -12.22        12.22 o                         
  -1 -14   5        588.15        591.83        51.91 o                         
  -8 -13   5        354.49        289.20        55.25 o                         
  -7 -13   5          0.71         -5.50        13.42 o                         
  -6 -13   5         15.58         29.32        19.93 o                         
  -5 -13   5        101.45         69.08        18.06 o                         
  -4 -13   5        540.12        600.64        70.65 o                         
  -3 -13   5         26.71         20.99        14.93 o                         
  -2 -13   5        712.89        720.12        47.87 o                         
  -1 -13   5         23.79         53.50        18.21 o                         
   0 -13   5       1224.00       1387.00        75.75 o                         
   1 -13   5        242.72        251.69        32.82 o                         
 -10 -12   5         49.36         63.32        25.21 o                         
  -9 -12   5         58.70         33.44        29.30 o                         
  -8 -12   5         53.10         47.31        20.17 o                         
  -7 -12   5         36.47         32.59        18.20 o                         
  -6 -12   5          2.28          2.71        13.75 o                         
  -5 -12   5          5.85          2.62        10.25 o                         
  -4 -12   5         26.38         32.28        15.29 o                         
  -3 -12   5        556.81        513.48        45.13 o                         
  -2 -12   5         17.91         36.22        14.05 o                         
  -1 -12   5         23.68         36.37        16.30 o                         
   0 -12   5        127.78        152.42        22.09 o                         
   1 -12   5        444.79        452.25        43.50 o                         
   2 -12   5        210.38        219.58        27.84 o                         
   3 -12   5          2.38          6.35        12.20 o                         
 -11 -11   5          8.45         16.36        15.79 o                         
 -10 -11   5          0.84         18.67        19.59 o                         
  -9 -11   5        379.47        289.41        33.02 o                         
  -8 -11   5        273.88        309.60        29.74 o                         
  -7 -11   5          4.48          3.51         9.10 o                         
  -6 -11   5        256.81        228.41        39.22 o                         
  -5 -11   5          0.59         14.89         9.86 o                         
  -4 -11   5       1278.95       1340.73        48.88 o                         
  -3 -11   5          0.54          2.13         7.87 o                         
  -2 -11   5        168.64        181.38        20.31 o                         
  -1 -11   5          3.92          7.81        10.69 o                         
   0 -11   5         24.08         18.38        12.39 o                         
   1 -11   5          3.84          0.76        10.34 o                         
   2 -11   5        122.89         93.53        24.85 o                         
   3 -11   5         37.26         43.69        16.62 o                         
   4 -11   5        295.01        330.36        33.98 o                         
   5 -11   5          4.93         -6.05        13.64 o                         
 -11 -10   5         46.91         48.18        18.51 o                         
 -10 -10   5         21.43         24.16        15.62 o                         
  -9 -10   5         23.29         29.71        14.19 o                         
  -8 -10   5        122.10        101.34        21.00 o                         
  -7 -10   5        925.84        980.24        41.42 o                         
  -6 -10   5          0.01          4.37         5.03 o                         
  -5 -10   5       1088.61       1153.40        36.59 o                         
  -4 -10   5         91.14        108.44        17.74 o                         
  -3 -10   5       4516.63       4457.20        99.60 o                         
  -2 -10   5         89.73        101.95        13.05 o                         
  -1 -10   5        295.45        272.01        22.41 o                         
   0 -10   5         22.47         17.06        10.75 o                         
   1 -10   5        687.16        644.97        24.88 o                         
   2 -10   5        613.39        595.70        28.17 o                         
   3 -10   5         63.24         68.28        17.77 o                         
   4 -10   5         37.04         63.17        14.98 o                         
   5 -10   5       1613.29       1666.78        86.48 o                         
   6 -10   5         20.17         20.90        13.28 o                         
 -12  -9   5        134.97        180.46        31.53 o                         
 -11  -9   5        250.72        191.69        27.91 o                         
 -10  -9   5         44.40         21.81        13.99 o                         
  -9  -9   5         25.10          0.66        14.02 o                         
  -8  -9   5        558.37        557.87        34.17 o                         
  -7  -9   5        740.42        724.97        33.35 o                         
  -6  -9   5       2787.46       2836.94        83.06 o                         
  -5  -9   5          9.18          9.71         3.88 o                         
  -4  -9   5       4915.02       4784.93        91.13 o                         
  -3  -9   5         22.90        239.39        61.82 o                         
  -2  -9   5       2086.47       1977.73        52.05 o                         
  -1  -9   5         31.05         40.67         8.85 o                         
   0  -9   5       1762.70       1702.68        41.98 o                         
   1  -9   5        107.25        144.96        12.31 o                         
   2  -9   5       2088.18       2014.23        41.10 o                         
   3  -9   5        287.11        276.30        25.83 o                         
   4  -9   5        463.20        473.04        30.54 o                         
   5  -9   5         83.08         49.39        20.76 o                         
   6  -9   5        608.63        578.62        39.95 o                         
   7  -9   5         12.62         33.83        14.91 o                         
 -12  -8   5         11.85         31.37        18.04 o                         
 -11  -8   5        125.56        156.76        25.59 o                         
 -10  -8   5        266.56        354.86        40.81 o                         
  -9  -8   5       1077.78       1143.20        49.11 o                         
  -8  -8   5          0.01         -0.14         8.42 o                         
  -7  -8   5       2810.52       2981.41        76.06 o                         
  -6  -8   5       2218.57       2064.15        48.37 o                         
  -5  -8   5       1381.58       1353.72        28.83 o                         
  -4  -8   5        170.52        169.15        12.10 o                         
  -3  -8   5       1224.75       1224.88        36.82 o                         
  -2  -8   5        156.32        168.65        13.62 o                         
  -1  -8   5        558.68        573.49        25.11 o                         
   0  -8   5          0.05         -2.34         6.57 o                         
   1  -8   5       1177.52       1150.96        24.57 o                         
   2  -8   5        342.42        332.84        15.29 o                         
   3  -8   5       1511.26       1476.60        43.45 o                         
   4  -8   5         34.13         32.73         8.92 o                         
   5  -8   5        978.31        958.86        93.69 o                         
   6  -8   5         96.76         63.07        17.38 o                         
   7  -8   5          0.28          4.61        10.45 o                         
   8  -8   5          0.81         -3.97        10.73 o                         
 -12  -7   5         21.14         12.52        14.85 o                         
 -11  -7   5         92.59         79.34        25.34 o                         
 -10  -7   5        760.13        800.72        62.81 o                         
  -9  -7   5        423.18        457.67        33.65 o                         
  -8  -7   5       1662.67       1860.18       111.34 o                         
  -7  -7   5          0.21          9.24         7.53 o                         
  -6  -7   5       1006.06        981.81        34.23 o                         
  -5  -7   5         21.48         19.91         5.79 o                         
  -4  -7   5        140.12        148.81        10.29 o                         
  -3  -7   5          2.71         10.01         5.13 o                         
  -2  -7   5        155.15        153.93        10.96 o                         
  -1  -7   5        447.17        467.38        20.03 o                         
   0  -7   5        337.85        306.10        17.81 o                         
   1  -7   5        375.91        395.59        11.91 o                         
   2  -7   5       3753.44       3728.89        68.64 o                         
   3  -7   5        279.26        301.16        19.21 o                         
   4  -7   5       1114.06       1063.31        36.16 o                         
   5  -7   5        286.97        318.27        22.92 o                         
   6  -7   5        247.43        285.33        26.50 o                         
   7  -7   5          0.92         -9.18         9.18 o                         
   8  -7   5          1.71         32.17        14.32 o                         
   9  -7   5          0.02          0.86        12.03 o                         
 -13  -6   5         56.20         55.72        19.93 o                         
 -12  -6   5         10.54         10.33        13.23 o                         
 -11  -6   5          4.63          6.87        11.54 o                         
 -10  -6   5         37.49         67.54        15.13 o                         
  -9  -6   5       1334.68       1439.71        54.97 o                         
  -8  -6   5       1663.32       1694.92        54.45 o                         
  -7  -6   5       1641.13       1719.21        57.68 o                         
  -6  -6   5         22.58         11.69         8.42 o                         
  -5  -6   5        388.80        397.64        18.24 o                         
  -4  -6   5       1505.27       1407.70        26.13 o                         
  -3  -6   5         62.74         58.90         4.50 o                         
  -2  -6   5         94.51        126.46        18.95 o                         
  -1  -6   5         37.63         38.10         6.49 o                         
   0  -6   5          2.38          1.03         3.26 o                         
   1  -6   5       3450.58       3244.07        49.46 o                         
   2  -6   5        133.33         93.66         8.03 o                         
   3  -6   5       2593.31       2544.49        60.60 o                         
   4  -6   5       1485.92       1381.76        40.29 o                         
   5  -6   5        950.46        944.79        35.93 o                         
   6  -6   5        200.72        185.48        17.80 o                         
   7  -6   5        194.46        225.09        23.67 o                         
   8  -6   5          3.79         -2.41        10.04 o                         
   9  -6   5        163.46        169.41        36.48 o                         
  10  -6   5          3.21        -25.76        29.20 o                         
 -13  -5   5         70.55         72.45        22.31 o                         
 -12  -5   5         52.35         65.65        17.79 o                         
 -11  -5   5         23.55         45.47        14.94 o                         
 -10  -5   5        906.01        972.73        46.84 o                         
  -9  -5   5          2.80         -6.32         6.48 o                         
  -8  -5   5       1814.97       1775.14        51.92 o                         
  -7  -5   5        347.15        357.65        22.58 o                         
  -6  -5   5       1718.46       1669.73        45.99 o                         
  -5  -5   5         71.87         61.59         7.86 o                         
  -4  -5   5       1019.93       1004.49        26.01 o                         
  -3  -5   5        634.96        546.68        22.30 o                         
  -2  -5   5        852.20        755.75        18.79 o                         
  -1  -5   5       2119.91       2108.82        41.68 o                         
   0  -5   5       5666.42       5563.55        77.88 o                         
   1  -5   5         30.21         40.73         6.54 o                         
   2  -5   5       5013.70       4918.90        85.48 o                         
   3  -5   5       1713.36       1687.42        38.85 o                         
   4  -5   5        932.65        852.69        38.80 o                         
   5  -5   5         26.12         30.26         8.26 o                         
   6  -5   5        429.35        520.00        27.52 o                         
   7  -5   5          0.16          5.80         8.07 o                         
   8  -5   5        623.01        687.94        46.57 o                         
   9  -5   5        170.45        172.66        23.04 o                         
  10  -5   5        730.95        694.19        47.51 o                         
 -13  -4   5        311.64        270.26        36.13 o                         
 -12  -4   5         25.53         38.32        11.65 o                         
 -11  -4   5        586.99        589.80        30.47 o                         
 -10  -4   5        201.08        198.37        15.32 o                         
  -9  -4   5       2138.33       2216.17        77.98 o                         
  -8  -4   5        231.75        222.39        13.61 o                         
  -7  -4   5        249.92        283.77        14.99 o                         
  -6  -4   5       1468.37       1486.64        37.85 o                         
  -5  -4   5       1893.13       1851.90        40.92 o                         
  -4  -4   5         90.54        106.38         8.82 o                         
  -3  -4   5       8226.34       8244.72       133.40 o                         
  -2  -4   5          0.45          2.11         2.68 o                         
  -1  -4   5       8064.44       7832.40        92.29 o                         
   0  -4   5        402.99        466.02        12.74 o                         
   1  -4   5       6153.21       5798.92        79.85 o                         
   2  -4   5        626.29        633.60        18.19 o                         
   3  -4   5        902.72        829.82        22.09 o                         
   4  -4   5        492.43        553.57        21.47 o                         
   5  -4   5         32.10         15.91         6.75 o                         
   6  -4   5        318.97        314.43        22.71 o                         
   7  -4   5        320.02        278.58        20.11 o                         
   8  -4   5       1338.54       1328.49        45.78 o                         
   9  -4   5       1036.38       1044.19        49.03 o                         
  10  -4   5        105.66         78.51        23.65 o                         
  11  -4   5        942.51       1025.28        59.18 o                         
 -13  -3   5         13.14          2.84        12.91 o                         
 -12  -3   5       1429.60       1499.91        86.99 o                         
 -11  -3   5          7.31         -2.13        10.11 o                         
 -10  -3   5        988.96       1035.03        48.57 o                         
  -9  -3   5          0.29          2.61         7.08 o                         
  -8  -3   5       1556.00       1584.05        35.66 o                         
  -7  -3   5          6.86         12.74         3.70 o                         
  -6  -3   5         54.91         60.61         5.68 o                         
  -5  -3   5       4262.05       4394.26        77.89 o                         
  -4  -3   5       7467.09       7482.40       118.17 o                         
  -3  -3   5         24.84         28.86         4.40 o                         
  -2  -3   5      11228.61      11259.83       129.38 o                         
  -1  -3   5        864.20        804.12        14.78 o                         
   0  -3   5      33463.88      33550.38       933.04 o                         
   1  -3   5       1466.74       1411.41        19.78 o                         
   2  -3   5       7077.13       6854.81        92.48 o                         
   3  -3   5       1830.04       1846.11        36.54 o                         
   4  -3   5        403.78        387.12        17.35 o                         
   5  -3   5        220.26        220.93        14.02 o                         
   6  -3   5       1774.63       1745.49        51.20 o                         
   7  -3   5        277.28        285.19        17.78 o                         
   8  -3   5       1364.71       1325.49        38.24 o                         
   9  -3   5         31.59         21.77        10.67 o                         
  10  -3   5        581.70        632.91        46.37 o                         
  11  -3   5         22.72         19.14        12.53 o                         
 -13  -2   5        699.45        751.19        57.31 o                         
 -12  -2   5         21.69         12.03         9.39 o                         
 -11  -2   5       1117.04       1052.35        52.63 o                         
 -10  -2   5          5.46          2.95         7.96 o                         
  -9  -2   5       1861.49       1842.51        46.14 o                         
  -8  -2   5         11.07         62.56        14.14 o                         
  -7  -2   5        279.72        287.04        13.40 o                         
  -6  -2   5          4.66         -2.57         4.57 o                         
  -5  -2   5       2112.33       2179.44        38.94 o                         
  -4  -2   5        519.69        536.08        12.81 o                         
  -3  -2   5       3279.04       3362.37        45.49 o                         
  -2  -2   5        282.55        319.73        10.43 o                         
  -1  -2   5       2784.52       2745.23        35.27 o                         
   0  -2   5        558.11        564.61        14.97 o                         
   1  -2   5       4024.91       4116.31        50.45 o                         
   2  -2   5       3782.41       3960.58        47.73 o                         
   3  -2   5       1143.29       1136.25        20.41 o                         
   4  -2   5         94.40        105.86         7.28 o                         
   5  -2   5       2841.93       2811.75        49.92 o                         
   6  -2   5       3127.00       3099.21        56.20 o                         
   7  -2   5       3004.96       3028.84        60.03 o                         
   8  -2   5         23.68          8.59         5.76 o                         
   9  -2   5        871.41        817.78        30.97 o                         
  10  -2   5        200.65        202.56        23.53 o                         
  11  -2   5         92.98         69.72        15.50 o                         
  12  -2   5         20.41         -2.82        11.06 o                         
 -12  -1   5        565.68        681.84        40.31 o                         
 -11  -1   5         20.87         27.10         8.79 o                         
 -10  -1   5         44.56         57.38        11.60 o                         
  -9  -1   5        152.51        150.83        14.48 o                         
  -8  -1   5       1654.96       1671.26        46.30 o                         
  -7  -1   5         19.01         28.04         5.41 o                         
  -6  -1   5          1.64          1.44         3.09 o                         
  -5  -1   5        141.34        143.38         7.87 o                         
  -4  -1   5      19164.99      19988.56       247.12 o                         
  -3  -1   5       1910.33       2022.56        30.24 o                         
  -2  -1   5        484.87        460.24        14.03 o                         
  -1  -1   5        133.85        154.79         6.98 o                         
   0  -1   5       7518.12       7816.57       102.03 o                         
   1  -1   5       2861.96       2959.97        37.94 o                         
   2  -1   5       1335.56       1374.60        20.05 o                         
   3  -1   5        318.45        280.32         8.70 o                         
   4  -1   5         62.73         40.20         5.14 o                         
   5  -1   5       2091.08       2058.32        38.00 o                         
   6  -1   5       2489.64       2340.03        45.36 o                         
   7  -1   5        828.45        817.94        24.56 o                         
   8  -1   5       2565.80       2489.10        63.41 o                         
   9  -1   5        261.86        248.33        20.47 o                         
  10  -1   5        173.66        210.23        20.26 o                         
  11  -1   5         67.00         43.77        12.84 o                         
  12  -1   5          1.22          5.87        11.20 o                         
 -12   0   5          5.90         32.84        15.67 o                         
 -11   0   5         12.65         13.88         9.09 o                         
 -10   0   5         24.51         27.19         8.27 o                         
  -9   0   5         17.29         13.59         6.96 o                         
  -8   0   5          5.28         -1.82         5.13 o                         
  -7   0   5         85.66         77.95         9.58 o                         
  -6   0   5        225.21        236.12        11.97 o                         
  -5   0   5       8865.26       9189.61       124.33 o                         
  -4   0   5        203.65        273.53         8.79 o                         
  -3   0   5      14130.23      13858.94       174.69 o                         
  -2   0   5       1680.56       1727.25        29.18 o                         
  -1   0   5       5893.85       5921.68        75.32 o                         
   0   0   5        384.13        450.59        13.38 o                         
   1   0   5      10391.13      11344.24       139.87 o                         
   2   0   5        490.71        443.03         8.73 o                         
   3   0   5       2462.61       2660.36        37.26 o                         
   4   0   5        349.13        398.08        16.96 o                         
   5   0   5       4229.77       4158.64        76.20 o                         
   6   0   5        444.86        473.03        23.24 o                         
   7   0   5       2221.59       2191.01        55.96 o                         
   8   0   5        371.83        404.78        27.81 o                         
   9   0   5       1318.24       1426.94        63.57 o                         
  10   0   5        137.90        121.65        17.43 o                         
  11   0   5         71.41        103.50        18.12 o                         
  12   0   5          0.24          4.66        11.29 o                         
 -12   1   5        323.06        268.60        44.04 o                         
 -11   1   5         25.01         11.91         9.68 o                         
 -10   1   5          7.79          5.09         8.19 o                         
  -9   1   5        124.57        132.59        12.91 o                         
  -8   1   5       1340.25       1289.33        43.42 o                         
  -7   1   5        429.37        385.93        21.10 o                         
  -6   1   5        418.67        473.26        18.35 o                         
  -5   1   5        618.58        612.70        19.35 o                         
  -4   1   5      16058.72      15517.08       207.20 o                         
  -3   1   5        144.44        180.37         7.95 o                         
  -2   1   5       1161.95       1057.24        17.51 o                         
  -1   1   5       8358.46       8546.17       100.04 o                         
   1   1   5       1721.93       1988.21        25.32 o                         
   2   1   5      13510.39      14236.09       154.29 o                         
   3   1   5       5212.55       5631.97        64.79 o                         
   4   1   5       8054.84       8158.61       120.36 o                         
   5   1   5        394.61        314.57        18.30 o                         
   6   1   5       6362.97       6164.17       115.01 o                         
   7   1   5         44.58         45.56        10.69 o                         
   8   1   5        840.21        874.19        37.01 o                         
   9   1   5        110.52         71.79        16.36 o                         
  10   1   5        451.99        475.74        32.51 o                         
  11   1   5          2.26         -7.54         7.54 o                         
  12   1   5        221.82        223.98        26.93 o                         
  13   1   5         13.67         20.16        13.65 o                         
 -12   2   5          0.18         10.78        14.64 o                         
 -11   2   5        123.92        103.39        18.53 o                         
 -10   2   5         12.66          0.15         8.19 o                         
  -9   2   5        524.21        561.65        34.38 o                         
  -8   2   5        286.16        323.16        23.04 o                         
  -7   2   5       4021.26       4273.00        81.95 o                         
  -6   2   5        532.12        559.40        21.85 o                         
  -5   2   5       6185.79       6352.13       103.42 o                         
  -4   2   5        478.27        437.82        14.95 o                         
  -3   2   5       2374.73       2163.36        33.15 o                         
  -2   2   5       1210.51       1221.00        26.25 o                         
  -1   2   5       9048.93       9346.50       130.02 o                         
   0   2   5        411.50        408.64         9.71 o                         
   1   2   5      14727.26      15781.88       194.63 o                         
   2   2   5        197.66        222.06         9.12 o                         
   3   2   5      11723.54      11879.60       138.54 o                         
   4   2   5        128.34        158.04         8.26 o                         
   5   2   5      12492.58      11964.16       179.73 o                         
   6   2   5         84.84         94.82         7.36 o                         
   7   2   5        906.99        842.71        27.34 o                         
   8   2   5        771.74        737.34        33.70 o                         
   9   2   5        647.50        679.27        37.78 o                         
  10   2   5         20.10         34.89        11.60 o                         
  11   2   5        237.25        230.57        23.18 o                         
  12   2   5         12.55          6.73        11.54 o                         
  13   2   5        546.15        480.59        38.77 o                         
 -11   3   5         10.53         21.25        12.71 o                         
 -10   3   5        498.39        499.79        30.21 o                         
  -9   3   5        545.79        592.70        33.01 o                         
  -8   3   5       3332.09       3315.45        78.74 o                         
  -7   3   5        119.64        131.02        13.32 o                         
  -6   3   5       2986.94       2967.39        61.13 o                         
  -5   3   5          7.13          2.67         5.60 o                         
  -4   3   5       7335.82       7523.59       112.41 o                         
  -3   3   5       2359.95       2323.70        37.67 o                         
  -2   3   5        199.21        202.72         8.14 o                         
  -1   3   5       2672.39       2605.92        34.45 o                         
   0   3   5        207.29        177.98         6.18 o                         
   1   3   5         32.00         24.98         2.85 o                         
   2   3   5      19270.66      19969.78       262.01 o                         
   3   3   5        808.29        828.18        14.58 o                         
   4   3   5       4377.46       4332.60        61.37 o                         
   5   3   5         28.74         22.30         5.89 o                         
   6   3   5       5821.65       5430.68        90.99 o                         
   7   3   5         97.09         88.43         9.34 o                         
   8   3   5         18.94         13.30         6.25 o                         
   9   3   5          7.91          5.68         6.05 o                         
  10   3   5        465.06        432.01        21.43 o                         
  11   3   5         37.98         40.08        12.67 o                         
  12   3   5         43.96         31.57        13.86 o                         
  13   3   5          4.95         17.80        14.51 o                         
 -11   4   5         90.14         86.24        20.16 o                         
 -10   4   5          1.66         -1.22         8.56 o                         
  -9   4   5        576.94        686.95        45.90 o                         
  -8   4   5        347.61        405.07        40.49 o                         
  -7   4   5       3322.07       3445.60        76.38 o                         
  -6   4   5        241.13        240.81        22.59 o                         
  -5   4   5        289.49        353.05        20.17 o                         
  -4   4   5        216.23        233.94        11.23 o                         
  -3   4   5       1845.10       1766.64        30.54 o                         
  -2   4   5        418.66        425.42        17.35 o                         
  -1   4   5        136.40        166.12         8.13 o                         
   0   4   5       1074.30       1057.74        17.71 o                         
   1   4   5       6104.82       6075.84        74.91 o                         
   2   4   5         83.54        109.44         5.37 o                         
   3   4   5       2028.42       1944.40        28.62 o                         
   4   4   5          3.28          1.54         3.03 o                         
   5   4   5       3496.79       3135.00        60.87 o                         
   6   4   5       1074.17       1112.53        32.17 o                         
   7   4   5         73.10         25.58         9.24 o                         
   8   4   5         57.93         71.34        15.21 o                         
   9   4   5         95.21         97.57        12.40 o                         
  10   4   5         54.42         71.38        10.98 o                         
  11   4   5        556.36        593.09        33.30 o                         
  12   4   5          9.56         12.78        11.14 o                         
  13   4   5        196.38        163.26        26.28 o                         
 -10   5   5        106.69         97.27        14.58 o                         
  -9   5   5         13.20         10.13         9.69 o                         
  -8   5   5        623.88        685.48        31.72 o                         
  -7   5   5         45.58         41.40         9.64 o                         
  -6   5   5        331.55        365.38        20.58 o                         
  -5   5   5        400.40        428.09        21.29 o                         
  -4   5   5        183.76        183.93        14.21 o                         
  -3   5   5       2079.11       1978.65        38.82 o                         
  -2   5   5       1979.48       1895.27        36.70 o                         
  -1   5   5        285.64        299.74        10.94 o                         
   0   5   5       8935.85       9098.26       121.48 o                         
   1   5   5       1156.30       1208.00        23.58 o                         
   2   5   5      17869.15      18327.25       243.10 o                         
   3   5   5        320.09        347.73        12.79 o                         
   4   5   5        774.31        923.76        27.03 o                         
   5   5   5         70.81         76.09        11.36 o                         
   6   5   5       1288.05       1345.37        35.47 o                         
   7   5   5         63.83         50.09         9.16 o                         
   8   5   5        151.12        138.17        14.99 o                         
   9   5   5        295.43        303.15        20.67 o                         
  10   5   5       2567.19       2611.33        59.72 o                         
  11   5   5        130.64        118.87        17.43 o                         
  12   5   5        197.97        206.57        23.98 o                         
  13   5   5         59.04         50.23        16.56 o                         
 -10   6   5          4.82         -0.63        15.18 o                         
  -9   6   5        143.37        115.20        16.51 o                         
  -8   6   5        144.46        166.16        16.78 o                         
  -7   6   5        391.65        369.18        22.45 o                         
  -6   6   5        651.15        666.02        32.14 o                         
  -5   6   5         41.60         40.60         9.07 o                         
  -4   6   5        190.47        198.22        15.13 o                         
  -3   6   5       2892.90       2806.82        56.96 o                         
  -2   6   5        131.88        156.47        10.97 o                         
  -1   6   5       1068.32        974.96        23.52 o                         
   0   6   5        245.84        236.18        11.61 o                         
   1   6   5       9729.36       9815.64       136.81 o                         
   2   6   5         10.81         20.20         4.37 o                         
   3   6   5       1987.44       1968.61        37.65 o                         
   4   6   5         13.45          9.72         4.38 o                         
   5   6   5        438.86        454.91        28.63 o                         
   6   6   5        115.42        117.91        12.32 o                         
   7   6   5         10.42          4.48         5.63 o                         
   8   6   5         16.35         15.46         6.92 o                         
   9   6   5       1237.37       1393.94        43.53 o                         
  10   6   5        116.83        122.97        16.55 o                         
  11   6   5       2122.06       2131.14        74.83 o                         
  12   6   5          3.91          4.52         9.09 o                         
  13   6   5        235.87        238.82        34.03 o                         
  -9   7   5          0.16        -10.27        11.23 o                         
  -8   7   5        397.36        361.39        29.49 o                         
  -7   7   5          0.23          3.51        10.46 o                         
  -6   7   5        155.58        155.81        17.62 o                         
  -5   7   5        525.14        542.91        28.82 o                         
  -4   7   5        178.42        194.81        16.13 o                         
  -3   7   5         74.65         66.36        10.81 o                         
  -2   7   5       3009.88       2925.62        55.97 o                         
  -1   7   5        826.16        786.60        23.99 o                         
   0   7   5       9497.77       9480.90       155.48 o                         
   1   7   5        142.63        142.45        11.03 o                         
   2   7   5       6413.12       6346.56        98.02 o                         
   3   7   5        802.28        834.00        33.19 o                         
   4   7   5        688.18        668.54        26.78 o                         
   5   7   5         87.66         91.29        11.24 o                         
   6   7   5       2044.65       2111.97        52.04 o                         
   7   7   5       1256.62       1179.71        39.91 o                         
   8   7   5        307.15        350.82        22.60 o                         
   9   7   5         87.80         82.48        12.04 o                         
  10   7   5       1607.76       1605.00        79.68 o                         
  11   7   5         67.43         59.92        14.20 o                         
  12   7   5        177.94        174.43        20.00 o                         
  13   7   5         10.04         11.26        12.55 o                         
  -8   8   5          5.89          0.28        10.60 o                         
  -7   8   5        425.27        447.45        45.77 o                         
  -6   8   5        173.14        184.80        18.40 o                         
  -5   8   5        503.36        581.80        30.54 o                         
  -4   8   5        168.61        180.42        16.81 o                         
  -3   8   5        860.06        895.64        32.91 o                         
  -2   8   5       1495.63       1469.34        38.97 o                         
  -1   8   5       3031.62       3009.00        72.40 o                         
   0   8   5        514.11        489.43        22.25 o                         
   1   8   5       2833.62       2821.57        61.44 o                         
   2   8   5       1414.25       1275.06        35.20 o                         
   3   8   5         74.71         82.88         9.15 o                         
   4   8   5        311.08        323.76        19.44 o                         
   5   8   5       1172.76       1150.16        42.86 o                         
   6   8   5        154.17        140.31        15.11 o                         
   7   8   5       3780.58       3713.56        83.75 o                         
   8   8   5        236.39        250.32        20.99 o                         
   9   8   5       1676.06       1705.44        49.67 o                         
  10   8   5          3.32         11.31        10.43 o                         
  11   8   5        669.82        685.49        48.21 o                         
  12   8   5         64.80         56.75        17.67 o                         
  13   8   5          5.06          4.21        12.15 o                         
  -7   9   5         60.91         40.95        14.68 o                         
  -6   9   5        250.14        260.91        22.82 o                         
  -5   9   5          0.22         12.67         9.29 o                         
  -4   9   5       1882.84       1919.82        54.17 o                         
  -3   9   5        208.17        203.33        17.20 o                         
  -2   9   5        734.85        783.57        34.25 o                         
  -1   9   5        493.99        518.38        25.50 o                         
   0   9   5        850.11        949.21        32.60 o                         
   1   9   5         13.88          5.32         5.88 o                         
   2   9   5         10.69          6.31         4.75 o                         
   3   9   5        926.06        912.07        31.39 o                         
   4   9   5       1204.10       1266.01        42.34 o                         
   5   9   5        103.79        103.96        12.90 o                         
   6   9   5       2558.09       2549.38        60.79 o                         
   7   9   5          5.93          9.10         8.97 o                         
   8   9   5       2283.09       2312.07        65.91 o                         
   9   9   5        245.89        236.54        32.70 o                         
  10   9   5        681.16        747.00        44.43 o                         
  11   9   5         24.27          7.50        11.63 o                         
  12   9   5         30.59         16.89        10.94 o                         
  -6  10   5          0.47         -6.54        10.32 o                         
  -5  10   5        475.21        484.22        28.07 o                         
  -4  10   5        257.62        251.97        20.36 o                         
  -3  10   5        983.06       1021.96        39.26 o                         
  -2  10   5         44.27         62.35        14.14 o                         
  -1  10   5       1281.66       1316.53        41.57 o                         
   0  10   5          1.22         11.38        11.70 o                         
   1  10   5        108.08        124.61        11.28 o                         
   2  10   5         12.58          7.87         5.28 o                         
   3  10   5         64.21         61.25         9.92 o                         
   4  10   5         97.64         71.06        10.46 o                         
   5  10   5        486.90        503.11        35.56 o                         
   6  10   5         83.20        101.36        12.99 o                         
   7  10   5       1360.72       1434.08        49.75 o                         
   8  10   5         59.62         59.32        15.10 o                         
   9  10   5        102.29         99.58        14.82 o                         
  10  10   5        561.36        591.44        32.85 o                         
  11  10   5        130.49        149.68        19.91 o                         
  12  10   5         22.99         27.68        12.68 o                         
  -5  11   5          9.70         14.67        12.00 o                         
  -4  11   5        526.80        499.58        30.53 o                         
  -3  11   5         74.38         52.30        12.11 o                         
  -2  11   5        144.74        130.92        23.73 o                         
  -1  11   5          0.06          3.60         9.99 o                         
   0  11   5        761.18        778.66        33.37 o                         
   1  11   5         92.15         92.34        11.17 o                         
   2  11   5          7.31         -5.02         5.03 o                         
   3  11   5         27.02         37.42        10.09 o                         
   4  11   5       1015.85       1025.35        37.82 o                         
   5  11   5         67.22         54.48        11.11 o                         
   6  11   5        556.77        584.33        30.87 o                         
   7  11   5        112.30        141.42        15.95 o                         
   8  11   5        326.19        358.22        25.87 o                         
   9  11   5         90.65         85.45        18.72 o                         
  10  11   5         37.33         26.66        10.91 o                         
  11  11   5         38.19         33.06        12.69 o                         
  -4  12   5        121.80        116.65        19.92 o                         
  -3  12   5        133.65        130.85        18.78 o                         
  -2  12   5         33.15         51.81        16.79 o                         
  -1  12   5         92.92         80.79        13.31 o                         
   0  12   5          3.37         12.46        10.11 o                         
   1  12   5        291.32        297.93        24.14 o                         
   2  12   5        260.57        303.13        27.75 o                         
   3  12   5       1107.01       1148.88        46.90 o                         
   4  12   5          6.14          7.26         8.04 o                         
   5  12   5       2489.76       2528.93        68.65 o                         
   6  12   5        127.33        139.65        20.73 o                         
   7  12   5        823.33        880.93        38.22 o                         
   8  12   5        581.46        565.59        33.33 o                         
   9  12   5         19.76         21.02        11.62 o                         
  10  12   5         16.51         13.28        10.34 o                         
  -2  13   5          5.05         -1.87        10.21 o                         
  -1  13   5         99.17         84.29        17.20 o                         
   0  13   5        320.33        286.68        23.01 o                         
   1  13   5         26.97          8.59         7.47 o                         
   2  13   5        728.33        821.15        53.90 o                         
   3  13   5         15.19         20.44        11.94 o                         
   4  13   5       1570.73       1645.25        51.92 o                         
   5  13   5         49.57         63.91        13.57 o                         
   6  13   5       1294.02       1365.56        48.48 o                         
   7  13   5         17.80         12.36        13.29 o                         
   8  13   5        274.30        316.40        24.85 o                         
   9  13   5         16.80          7.83        12.32 o                         
   0  14   5         98.79        107.63        22.81 o                         
   1  14   5        502.25        522.85        41.70 o                         
   2  14   5          0.66         19.85        14.01 o                         
   3  14   5        203.90        164.20        28.89 o                         
   4  14   5        239.58        263.61        32.26 o                         
   5  14   5        732.51        733.44        66.32 o                         
   6  14   5         73.29         50.00        20.23 o                         
   7  14   5        104.22        125.84        26.16 o                         
   8  14   5         67.65         48.51        20.10 o                         
  -5 -14   6         46.79         72.52        25.07 o                         
  -4 -14   6        898.51        929.07        71.20 o                         
  -3 -14   6          6.35         15.80        20.55 o                         
  -2 -14   6        546.51        615.55        62.19 o                         
  -8 -13   6         60.47         37.94        22.53 o                         
  -7 -13   6        151.63        196.73        33.02 o                         
  -6 -13   6        218.03        160.73        30.60 o                         
  -5 -13   6        493.85        544.69        40.35 o                         
  -4 -13   6         74.64         90.04        19.46 o                         
  -3 -13   6       1167.81       1257.57        75.67 o                         
  -2 -13   6         29.41         46.10        20.78 o                         
  -1 -13   6        385.77        463.74        38.18 o                         
   0 -13   6          9.65         33.94        16.76 o                         
   1 -13   6        437.94        535.78        46.50 o                         
  -9 -12   6         28.20         17.47        17.68 o                         
  -8 -12   6        229.61        157.18        33.75 o                         
  -7 -12   6         31.11         21.17        16.00 o                         
  -6 -12   6          1.94         -8.30        12.59 o                         
  -5 -12   6         76.87         65.91        19.80 o                         
  -4 -12   6       1236.98       1229.07        60.33 o                         
  -3 -12   6          6.59         -1.22        11.18 o                         
  -2 -12   6        343.27        324.11        31.71 o                         
  -1 -12   6        139.25        106.86        18.74 o                         
   0 -12   6        243.31        227.31        26.87 o                         
   1 -12   6        195.05        212.22        37.10 o                         
   2 -12   6         10.73         18.25        13.86 o                         
   3 -12   6         18.05         22.37        15.78 o                         
 -10 -11   6         19.46         23.20        14.51 o                         
  -9 -11   6         35.36         51.44        17.27 o                         
  -8 -11   6         94.08        152.25        20.44 o                         
  -7 -11   6        578.35        629.37        32.02 o                         
  -6 -11   6         32.56         22.90         8.66 o                         
  -5 -11   6        396.23        375.71        50.75 o                         
  -4 -11   6         60.53         56.15        14.16 o                         
  -3 -11   6        627.52        628.42        40.17 o                         
  -2 -11   6          0.09         -6.18         7.68 o                         
  -1 -11   6        303.09        285.64        27.69 o                         
   0 -11   6         77.94         61.99        15.09 o                         
   1 -11   6        335.83        383.05        27.50 o                         
   2 -11   6         10.33         11.80        13.61 o                         
   3 -11   6         23.23          8.64        12.87 o                         
   4 -11   6          3.17          6.33        12.90 o                         
   5 -11   6        890.36        867.51        64.13 o                         
 -11 -10   6          1.86         15.78        13.46 o                         
 -10 -10   6          0.55        -10.54        11.50 o                         
  -9 -10   6        153.25        164.15        39.95 o                         
  -8 -10   6        621.82        770.08        44.38 o                         
  -7 -10   6        101.69        117.07        24.34 o                         
  -6 -10   6       1010.58       1004.84        31.03 o                         
  -5 -10   6        248.43        267.23        32.67 o                         
  -4 -10   6       1931.85       1883.90        69.20 o                         
  -3 -10   6        294.85        372.60        23.47 o                         
  -2 -10   6        158.73        180.41        17.09 o                         
  -1 -10   6          0.83          1.21         8.66 o                         
   0 -10   6         12.45          1.95         8.33 o                         
   1 -10   6        134.93        143.62        11.90 o                         
   2 -10   6        710.81        836.69        60.10 o                         
   3 -10   6         55.26         77.09        12.62 o                         
   4 -10   6        456.03        479.90        32.46 o                         
   5 -10   6          2.54          4.45        10.32 o                         
   6 -10   6        872.01        808.90        49.19 o                         
 -12  -9   6          2.37          2.94        14.79 o                         
 -11  -9   6         21.03         21.92        14.85 o                         
 -10  -9   6        203.18        248.53        42.16 o                         
  -9  -9   6        145.94        129.81        21.46 o                         
  -8  -9   6         11.89         -8.21         8.21 o                         
  -7  -9   6       1978.56       1995.58        59.38 o                         
  -6  -9   6        117.52        121.45        12.85 o                         
  -5  -9   6       1451.58       1385.21        30.75 o                         
  -4  -9   6        210.81        190.92        14.85 o                         
  -3  -9   6       5144.00       5229.00       134.65 o                         
  -2  -9   6          5.89         40.12        10.38 o                         
  -1  -9   6        519.64        534.50        26.85 o                         
   0  -9   6          1.14          6.60         6.70 o                         
   1  -9   6       1411.58       1303.32        42.39 o                         
   2  -9   6        563.14        563.82        24.75 o                         
   3  -9   6        726.38        675.09        27.89 o                         
   4  -9   6         46.50         42.93        12.99 o                         
   5  -9   6        939.31        869.68        50.47 o                         
   6  -9   6         16.50         33.63        14.24 o                         
   7  -9   6        136.88         97.33        19.45 o                         
 -12  -8   6        155.78        205.75        38.81 o                         
 -11  -8   6         74.20         93.78        21.44 o                         
 -10  -8   6        589.07        609.47        43.72 o                         
  -9  -8   6          3.71         20.54        12.75 o                         
  -8  -8   6       1118.27       1147.79        61.32 o                         
  -7  -8   6        597.55        621.67        33.55 o                         
  -6  -8   6       2840.73       2834.55        66.28 o                         
  -5  -8   6         89.20         84.07         9.93 o                         
  -4  -8   6        847.40        864.82        34.16 o                         
  -3  -8   6          0.09          7.53         4.89 o                         
  -2  -8   6       1158.78       1216.98        39.77 o                         
  -1  -8   6          1.20         -5.45         5.45 o                         
   0  -8   6       2012.01       1942.03        47.85 o                         
   1  -8   6          4.36         -5.57         5.57 o                         
   2  -8   6       3986.92       3843.93        70.35 o                         
   3  -8   6        129.69        151.23        14.05 o                         
   4  -8   6        358.41        306.57        22.38 o                         
   5  -8   6         26.58         44.34        13.51 o                         
   6  -8   6        463.00        521.42        36.56 o                         
   7  -8   6          4.76          2.38        10.50 o                         
   8  -8   6          1.50         12.03        12.53 o                         
 -12  -7   6          0.28         17.08        15.45 o                         
 -11  -7   6        483.94        518.28        60.64 o                         
 -10  -7   6         42.78         47.74        15.76 o                         
  -9  -7   6       1802.53       1873.77        62.95 o                         
  -8  -7   6          9.86         14.34        11.08 o                         
  -7  -7   6       2638.47       2758.44        66.83 o                         
  -6  -7   6        794.12        823.54        30.91 o                         
  -5  -7   6         34.14         43.13         6.74 o                         
  -4  -7   6        325.76        315.90        11.42 o                         
  -3  -7   6        271.12        250.58        15.51 o                         
  -2  -7   6        712.39        677.40        23.56 o                         
  -1  -7   6        998.07       1009.32        34.78 o                         
   0  -7   6         29.44         57.44         8.14 o                         
   1  -7   6       6650.41       6509.95        98.91 o                         
   2  -7   6        134.49        140.86        10.81 o                         
   3  -7   6       3891.98       4024.21        83.25 o                         
   4  -7   6        495.41        500.69        26.76 o                         
   5  -7   6        104.79         86.82        13.17 o                         
   6  -7   6         99.63        128.35        19.28 o                         
   7  -7   6         26.89         21.51        11.93 o                         
   8  -7   6          5.54         -3.82        10.11 o                         
   9  -7   6         37.80         58.70        17.93 o                         
 -13  -6   6          0.03        -18.55        41.22 o                         
 -12  -6   6         45.70         58.22        16.86 o                         
 -11  -6   6          0.07          2.65        13.15 o                         
 -10  -6   6       1795.10       1843.04        88.32 o                         
  -9  -6   6        471.13        447.50        31.46 o                         
  -8  -6   6       1852.89       1651.15        55.24 o                         
  -7  -6   6        566.45        577.71        29.32 o                         
  -6  -6   6        679.88        677.31        28.27 o                         
  -5  -6   6          0.62         -1.18         3.31 o                         
  -4  -6   6        635.31        691.52        30.96 o                         
  -3  -6   6         84.39         89.97         6.15 o                         
  -2  -6   6        370.74        379.44        19.18 o                         
  -1  -6   6       1840.18       1835.06        37.11 o                         
   0  -6   6        614.55        624.54        24.98 o                         
   1  -6   6        783.78        798.71        17.92 o                         
   2  -6   6       1944.31       1883.29        55.47 o                         
   3  -6   6          1.32         -3.55         3.55 o                         
   4  -6   6         44.34         57.77         9.90 o                         
   5  -6   6        701.30        704.83        32.64 o                         
   6  -6   6        429.85        398.49        26.63 o                         
   7  -6   6         90.05         93.46        19.27 o                         
   8  -6   6         30.25          5.08        12.45 o                         
   9  -6   6         32.55          6.95        11.61 o                         
 -13  -5   6        127.06        104.72        27.94 o                         
 -12  -5   6         16.44         19.33        14.52 o                         
 -11  -5   6        110.19        115.98        15.45 o                         
 -10  -5   6          2.42          9.37         9.87 o                         
  -9  -5   6       1221.91       1281.38        51.15 o                         
  -8  -5   6       1447.27       1425.15        48.19 o                         
  -7  -5   6       1213.06       1249.43        39.82 o                         
  -6  -5   6         35.94         25.40         6.83 o                         
  -5  -5   6        315.39        336.42        26.56 o                         
  -4  -5   6       2241.17       2381.48        64.98 o                         
  -3  -5   6       2292.31       2298.53        37.64 o                         
  -2  -5   6          5.96          7.24         2.12 o                         
  -1  -5   6       1545.32       1360.93        30.26 o                         
   0  -5   6        240.10        303.89        14.13 o                         
   1  -5   6       4172.76       4267.33        62.93 o                         
   2  -5   6        606.31        682.99        30.86 o                         
   3  -5   6        817.95        822.30        23.94 o                         
   4  -5   6         22.02         18.27         5.68 o                         
   5  -5   6         19.38         31.83         8.07 o                         
   6  -5   6         38.13         45.96         9.67 o                         
   7  -5   6        883.98        838.88        38.55 o                         
   8  -5   6         19.28         10.08        11.04 o                         
   9  -5   6        639.62        589.73        43.89 o                         
  10  -5   6         75.09         71.18        20.30 o                         
 -13  -4   6         17.53         35.73        20.28 o                         
 -12  -4   6        533.39        464.38        37.29 o                         
 -11  -4   6          0.00          5.40         8.59 o                         
 -10  -4   6        499.01        548.93        25.49 o                         
  -9  -4   6        170.19        198.43        13.45 o                         
  -8  -4   6        689.02        668.50        23.01 o                         
  -7  -4   6          1.11         -2.63         4.89 o                         
  -6  -4   6         95.44        115.11        10.66 o                         
  -5  -4   6        689.35        673.54        22.66 o                         
  -4  -4   6       1737.06       1599.51        34.94 o                         
  -3  -4   6       4068.64       4108.54        61.35 o                         
  -2  -4   6       2453.24       2156.11        32.40 o                         
  -1  -4   6        873.85        838.18        18.59 o                         
   0  -4   6      17153.16      17626.33       236.76 o                         
   1  -4   6       1894.38       2006.88        34.08 o                         
   2  -4   6       1216.47       1178.68        25.14 o                         
   3  -4   6       1358.92       1320.61        35.89 o                         
   4  -4   6         89.02        111.80        10.02 o                         
   5  -4   6         14.10         16.73         5.72 o                         
   6  -4   6        439.24        455.38        22.82 o                         
   7  -4   6        883.87        890.92        32.62 o                         
   8  -4   6       1345.73       1386.33        56.12 o                         
   9  -4   6         17.09         39.26        12.51 o                         
  10  -4   6       1055.44       1162.44        61.01 o                         
  11  -4   6          9.43          0.81        15.29 o                         
 -13  -3   6        646.71        824.22        67.32 o                         
 -12  -3   6         95.14         60.86        23.92 o                         
 -11  -3   6        771.94        846.39        41.64 o                         
 -10  -3   6         43.72         63.01        11.27 o                         
  -9  -3   6       1024.47        969.19        35.52 o                         
  -8  -3   6         40.73         27.51         7.48 o                         
  -7  -3   6        119.37        124.64         8.67 o                         
  -6  -3   6        872.79        853.10        18.93 o                         
  -5  -3   6       1671.75       1607.37        37.52 o                         
  -4  -3   6        208.97        194.64        13.99 o                         
  -3  -3   6      11079.05      11166.65       160.27 o                         
  -2  -3   6       1691.88       1754.88        27.65 o                         
  -1  -3   6      10490.52      10241.28       122.12 o                         
   0  -3   6        439.62        457.53        14.16 o                         
   1  -3   6      10051.26      10246.92       125.93 o                         
   2  -3   6        372.76        380.52        14.91 o                         
   3  -3   6       2631.63       2698.45        46.91 o                         
   4  -3   6       2105.12       1972.91        43.58 o                         
   5  -3   6       1091.57       1043.70        32.23 o                         
   6  -3   6        318.87        313.69        12.93 o                         
   7  -3   6       1580.88       1611.06        33.53 o                         
   8  -3   6        381.06        358.04        16.71 o                         
   9  -3   6        810.50        823.21        37.03 o                         
  10  -3   6        151.12        179.05        23.31 o                         
  11  -3   6        270.41        292.60        33.54 o                         
 -13  -2   6          9.46         13.21        15.13 o                         
 -12  -2   6       1311.96       1354.09        61.14 o                         
 -11  -2   6         41.07         40.77        10.13 o                         
 -10  -2   6        295.87        267.34        18.38 o                         
  -9  -2   6         10.87         19.37         6.97 o                         
  -8  -2   6       3239.02       3183.51        62.64 o                         
  -7  -2   6         75.75         81.40         7.31 o                         
  -6  -2   6        619.01        661.74        20.16 o                         
  -5  -2   6       3800.44       3757.90        59.16 o                         
  -4  -2   6      12945.41      13036.95       183.59 o                         
  -3  -2   6         81.90        103.61         5.25 o                         
  -2  -2   6       1083.23       1016.74        19.48 o                         
  -1  -2   6       1540.53       1576.49        24.37 o                         
   0  -2   6      19593.33      20701.43       353.74 o                         
   1  -2   6         21.07         14.52         2.71 o                         
   2  -2   6         29.85         11.23         2.73 o                         
   3  -2   6        333.18        320.15        15.04 o                         
   4  -2   6       2916.56       2816.62        45.43 o                         
   5  -2   6        851.29        849.95        21.20 o                         
   6  -2   6       1880.90       1800.53        35.79 o                         
   7  -2   6        520.41        475.73        20.50 o                         
   8  -2   6       1125.89       1065.25        54.94 o                         
   9  -2   6          7.58         -0.56         8.09 o                         
  10  -2   6         40.58         43.90        12.82 o                         
  11  -2   6         54.34         54.72        15.52 o                         
  12  -2   6          0.59         -4.77        11.93 o                         
 -12  -1   6         15.70         25.17        13.54 o                         
 -11  -1   6        288.74        310.06        24.58 o                         
 -10  -1   6        234.99        250.82        16.96 o                         
  -9  -1   6        597.60        604.18        25.23 o                         
  -8  -1   6         25.88         59.99        16.66 o                         
  -7  -1   6       1257.12       1207.96        30.43 o                         
  -6  -1   6        389.77        395.10        13.58 o                         
  -5  -1   6       7910.29       8365.04       124.09 o                         
  -4  -1   6          2.15         -1.83         2.30 o                         
  -3  -1   6       2046.75       1905.76        26.42 o                         
  -2  -1   6        235.71        275.66         9.17 o                         
  -1  -1   6        438.54        480.26        12.31 o                         
   0  -1   6        748.09        756.06        18.22 o                         
   1  -1   6       3968.26       4117.10        60.36 o                         
   2  -1   6       1081.29       1143.97        18.79 o                         
   3  -1   6         85.14         82.19         4.96 o                         
   4  -1   6        212.43        222.54        10.68 o                         
   5  -1   6       5913.84       5770.33        99.67 o                         
   6  -1   6       2264.16       2156.70        49.69 o                         
   7  -1   6       2252.83       2109.53        64.61 o                         
   8  -1   6          0.21         -2.17         6.96 o                         
   9  -1   6        104.29        110.70        15.38 o                         
  10  -1   6        271.51        335.18        27.49 o                         
  11  -1   6         68.73         60.14        14.87 o                         
  12  -1   6          0.02          9.90        11.41 o                         
 -12   0   6        424.10        437.71        36.87 o                         
 -11   0   6         11.56         18.22         9.75 o                         
 -10   0   6         49.18         50.30        12.19 o                         
  -9   0   6          3.56          5.10         5.63 o                         
  -8   0   6       1467.67       1494.27        44.79 o                         
  -7   0   6          3.04          5.20         3.92 o                         
  -6   0   6        755.17        803.30        20.06 o                         
  -5   0   6       1294.26       1251.73        32.36 o                         
  -4   0   6      10662.19      10667.59       181.90 o                         
  -3   0   6        954.23        976.85        20.18 o                         
  -2   0   6        526.26        618.05        15.37 o                         
  -1   0   6        899.98        902.26        16.51 o                         
   0   0   6       2663.55       3059.97        46.73 o                         
   1   0   6         83.58         83.39         5.08 o                         
   2   0   6       5194.10       5705.10        71.71 o                         
   3   0   6        242.59        296.81        10.28 o                         
   4   0   6        273.58        205.33        11.76 o                         
   5   0   6        263.85        261.57        17.58 o                         
   6   0   6       4645.54       4531.32        84.51 o                         
   7   0   6        448.40        489.16        29.22 o                         
   8   0   6       1545.58       1479.86        68.66 o                         
   9   0   6         14.10          1.27         8.00 o                         
  10   0   6        109.65        139.01        20.88 o                         
  11   0   6        155.50         99.07        21.65 o                         
  12   0   6        217.16        264.41        25.94 o                         
 -12   1   6          5.46         -7.62        12.78 o                         
 -11   1   6         89.72         85.85        15.88 o                         
 -10   1   6         40.04         20.75         9.62 o                         
  -9   1   6          8.94          1.77         8.73 o                         
  -8   1   6          0.18         -2.76         5.15 o                         
  -7   1   6        697.35        734.24        30.30 o                         
  -6   1   6        302.55        297.51        13.83 o                         
  -5   1   6       4578.20       4599.19        76.95 o                         
  -4   1   6         10.30          3.73         3.51 o                         
  -3   1   6        655.60        474.28        16.59 o                         
  -2   1   6       4794.70       5178.57        64.75 o                         
  -1   1   6        280.99        296.23         7.61 o                         
   0   1   6         53.35         46.54         3.66 o                         
   1   1   6      17695.87      19478.86       289.67 o                         
   2   1   6          8.51         15.59         2.13 o                         
   3   1   6       5800.45       5828.45        67.49 o                         
   4   1   6        557.80        588.32        29.67 o                         
   5   1   6       8205.76       8267.05       129.90 o                         
   6   1   6         89.60         85.41        17.49 o                         
   7   1   6       1447.57       1442.67        46.37 o                         
   8   1   6        164.12        170.39        17.09 o                         
   9   1   6         89.94        127.00        16.40 o                         
  10   1   6         86.41         77.19        14.99 o                         
  11   1   6        551.81        657.23        60.49 o                         
  12   1   6          8.04          3.75        11.68 o                         
  13   1   6        316.90        392.62        41.14 o                         
 -12   2   6        337.11        290.40        70.08 o                         
 -11   2   6          2.44         29.43        17.35 o                         
 -10   2   6         22.71          9.22        10.12 o                         
  -9   2   6         75.62         82.36        11.39 o                         
  -8   2   6       1400.92       1462.01        47.01 o                         
  -7   2   6        139.38        131.08        11.82 o                         
  -6   2   6       1972.38       1838.93        40.18 o                         
  -5   2   6        134.22        154.12        10.30 o                         
  -4   2   6       2621.43       2565.09        44.91 o                         
  -3   2   6       1770.22       1782.91        28.54 o                         
  -2   2   6       4731.46       4768.06        59.13 o                         
  -1   2   6          0.27         -0.50         1.86 o                         
   0   2   6       5279.14       5222.47        65.42 o                         
   1   2   6        106.00        120.92         5.45 o                         
   2   2   6      16970.98      17604.61       195.40 o                         
   3   2   6          0.07          0.00         2.11 o                         
   4   2   6       4303.00       4267.68        64.77 o                         
   5   2   6        106.31         70.47         6.74 o                         
   6   2   6       5198.22       4902.62        89.99 o                         
   7   2   6          0.54         -3.18         5.68 o                         
   8   2   6         27.75         20.59         8.53 o                         
   9   2   6        790.19        771.74        39.10 o                         
  10   2   6        497.85        491.14        32.27 o                         
  11   2   6        129.87        116.34        19.12 o                         
  12   2   6        489.22        536.60        61.68 o                         
  13   2   6         24.76         22.31        15.96 o                         
 -11   3   6        173.57        155.08        25.35 o                         
 -10   3   6          1.05          4.14         9.05 o                         
  -9   3   6       1313.31       1276.54        62.82 o                         
  -8   3   6        145.88        144.09        14.92 o                         
  -7   3   6       5903.27       5908.11       107.90 o                         
  -6   3   6          0.10         -2.01         6.58 o                         
  -5   3   6       2295.97       2236.56        46.25 o                         
  -4   3   6       1090.66       1076.42        23.37 o                         
  -3   3   6        503.58        451.92        19.75 o                         
  -2   3   6       1823.03       1843.53        35.40 o                         
  -1   3   6       3328.82       3317.12        46.13 o                         
   0   3   6        667.25        700.93        14.43 o                         
   1   3   6      19158.69      19562.34       238.20 o                         
   2   3   6        105.41         99.46         5.99 o                         
   3   3   6       8302.39       7835.71       105.60 o                         
   4   3   6       1856.80       1892.35        32.42 o                         
   5   3   6       9673.86       9091.94       134.84 o                         
   6   3   6         55.94         57.34         7.57 o                         
   7   3   6        136.09        149.81        11.98 o                         
   8   3   6        383.39        383.20        20.30 o                         
   9   3   6        169.53        177.71        18.56 o                         
  10   3   6          0.01         37.35        11.06 o                         
  11   3   6        539.18        641.93        38.95 o                         
  12   3   6          0.12         -1.68        11.22 o                         
  13   3   6        247.90        270.72        29.16 o                         
 -11   4   6          6.36         17.68        14.48 o                         
 -10   4   6        434.02        411.86        28.98 o                         
  -9   4   6          0.04         -6.70         7.38 o                         
  -8   4   6       1934.70       2029.37        58.70 o                         
  -7   4   6        466.17        483.84        26.24 o                         
  -6   4   6       2836.26       2850.58        81.14 o                         
  -5   4   6        380.18        376.74        20.59 o                         
  -4   4   6       1461.55       1424.91        28.14 o                         
  -3   4   6        231.82        248.05        16.34 o                         
  -2   4   6       2462.56       2327.73        39.17 o                         
  -1   4   6        369.12        397.97        11.62 o                         
   0   4   6          1.50          8.11         3.04 o                         
   1   4   6        538.45        603.13        13.08 o                         
   2   4   6       6779.09       6780.90        83.13 o                         
   3   4   6        777.26        843.55        28.80 o                         
   4   4   6         52.44        131.82         9.81 o                         
   5   4   6       2265.47       2321.20        46.88 o                         
   6   4   6       3779.31       3479.60        83.96 o                         
   7   4   6        547.77        557.77        25.88 o                         
   8   4   6         50.85         42.70        12.20 o                         
   9   4   6          0.63         10.23         5.57 o                         
  10   4   6       1987.69       2041.22        49.95 o                         
  11   4   6         41.54         47.55        14.13 o                         
  12   4   6        158.85        120.81        21.19 o                         
  13   4   6         23.85         32.40        19.06 o                         
 -10   5   6         62.10         71.36        14.07 o                         
  -9   5   6        505.81        522.01        31.44 o                         
  -8   5   6         81.42         84.58        13.40 o                         
  -7   5   6       1361.13       1409.67        61.59 o                         
  -6   5   6          0.23          0.25         5.84 o                         
  -5   5   6         28.94         37.13         7.75 o                         
  -4   5   6       1962.54       1929.85        41.39 o                         
  -3   5   6       2498.17       2437.25        46.06 o                         
  -2   5   6        550.91        574.40        18.31 o                         
  -1   5   6       2068.62       2095.87        37.79 o                         
   0   5   6        330.93        306.12        12.42 o                         
   1   5   6       8347.97       8326.39       115.78 o                         
   2   5   6        816.78        849.97        22.76 o                         
   3   5   6         22.09          4.84         3.16 o                         
   4   5   6         12.50         11.92         4.31 o                         
   5   5   6        532.42        472.10        19.52 o                         
   6   5   6          9.05         13.01         5.93 o                         
   7   5   6         70.13        105.94        13.83 o                         
   8   5   6        306.32        340.65        19.85 o                         
   9   5   6       2275.15       2177.60        60.42 o                         
  10   5   6        666.65        665.03        29.07 o                         
  11   5   6       1389.14       1293.48        54.89 o                         
  12   5   6         47.88         29.26        13.11 o                         
  13   5   6         78.19         78.45        18.36 o                         
 -10   6   6        270.41        283.39        65.27 o                         
  -9   6   6          0.17          2.45         8.73 o                         
  -8   6   6        351.90        368.78        27.80 o                         
  -7   6   6         17.08          9.32         7.53 o                         
  -6   6   6          0.82          5.81         6.43 o                         
  -5   6   6         30.45         37.90         7.99 o                         
  -4   6   6         81.36         68.18         9.58 o                         
  -3   6   6       1818.37       1904.10        43.71 o                         
  -2   6   6       6222.87       5993.47        97.49 o                         
  -1   6   6        254.47        301.84        14.24 o                         
   0   6   6       3867.42       3792.43        65.61 o                         
   1   6   6       4293.64       4534.35        72.54 o                         
   2   6   6       3592.45       3404.27        60.01 o                         
   3   6   6        398.53        415.31        16.13 o                         
   4   6   6        731.17        810.69        23.84 o                         
   5   6   6        728.06        703.00        28.58 o                         
   6   6   6       2226.32       2252.36        58.54 o                         
   7   6   6        216.50        204.75        14.79 o                         
   8   6   6        161.50        144.64        14.01 o                         
   9   6   6         51.98         53.50        13.70 o                         
  10   6   6       2594.61       2850.25        90.64 o                         
  11   6   6         74.27         73.75        14.27 o                         
  12   6   6        222.43        237.09        32.24 o                         
  13   6   6         12.51          7.09        12.92 o                         
  -9   7   6        170.71        183.08        24.84 o                         
  -8   7   6         81.99         48.46        19.13 o                         
  -7   7   6        118.06        136.90        16.78 o                         
  -6   7   6        478.02        501.27        31.62 o                         
  -5   7   6          9.48          9.09         7.10 o                         
  -4   7   6        259.14        255.93        18.36 o                         
  -3   7   6       2339.58       2378.77        52.55 o                         
  -2   7   6        252.45        273.57        15.09 o                         
  -1   7   6       2525.01       2323.92        55.86 o                         
   0   7   6        180.99        190.26        17.69 o                         
   1   7   6       6371.42       6562.00       113.14 o                         
   2   7   6         86.95         97.16         7.91 o                         
   3   7   6       2839.06       2934.29        55.42 o                         
   4   7   6          3.49          7.05         5.13 o                         
   5   7   6        697.63        679.44        28.79 o                         
   6   7   6         44.33         24.49         7.74 o                         
   7   7   6       1669.35       1649.72        56.97 o                         
   8   7   6         33.94         34.21        11.84 o                         
   9   7   6       1544.55       1584.95        55.18 o                         
  10   7   6         61.96         77.82        13.00 o                         
  11   7   6        564.09        510.67        33.47 o                         
  12   7   6         46.74         35.67        13.07 o                         
  13   7   6         62.21         48.21        15.56 o                         
  -8   8   6        316.84        318.00        29.15 o                         
  -7   8   6         21.94         42.20        12.77 o                         
  -6   8   6        121.60        116.90        15.54 o                         
  -5   8   6        316.96        303.69        21.90 o                         
  -4   8   6       1263.65       1274.42        40.61 o                         
  -3   8   6         91.47         90.44        11.17 o                         
  -2   8   6       3714.87       3831.27        80.11 o                         
  -1   8   6       2684.48       2569.83        55.07 o                         
   0   8   6       2348.64       2510.65        54.00 o                         
   1   8   6        213.25        256.11        16.68 o                         
   2   8   6        943.38        899.36        27.43 o                         
   3   8   6        661.26        660.79        38.85 o                         
   4   8   6        610.98        681.50        39.58 o                         
   5   8   6        468.05        533.48        25.32 o                         
   6   8   6       2925.31       2937.55        68.03 o                         
   7   8   6         59.58         73.59        11.92 o                         
   8   8   6       1282.16       1278.55        45.14 o                         
   9   8   6         76.00         54.18        14.02 o                         
  10   8   6        806.31        763.24        40.36 o                         
  11   8   6        108.93        137.68        18.98 o                         
  12   8   6         13.86          9.40        11.11 o                         
  -7   9   6        337.01        276.36        26.57 o                         
  -6   9   6          0.56          5.86         9.26 o                         
  -5   9   6        925.38        986.59        43.70 o                         
  -4   9   6        128.02        141.58        15.03 o                         
  -3   9   6       2177.07       2221.43        53.81 o                         
  -2   9   6        488.53        466.64        25.41 o                         
  -1   9   6       3169.61       3300.59        75.92 o                         
   0   9   6        301.55        337.56        20.39 o                         
   1   9   6        268.68        311.93        19.55 o                         
   2   9   6          5.79          4.69         4.87 o                         
   3   9   6        993.76        985.85        30.00 o                         
   4   9   6          9.87          9.20         6.73 o                         
   5   9   6       2219.94       2302.00        58.26 o                         
   6   9   6         36.72         54.48        12.08 o                         
   7   9   6       4021.91       4072.66       104.52 o                         
   8   9   6          0.00          6.50         8.51 o                         
   9   9   6        481.16        471.35        26.97 o                         
  10   9   6        287.49        306.16        23.42 o                         
  11   9   6         60.91         58.58        13.56 o                         
  12   9   6          0.01          1.64        10.34 o                         
  -6  10   6        329.98        353.49        32.45 o                         
  -5  10   6         30.44         35.97        10.72 o                         
  -4  10   6       2000.82       2000.65        53.87 o                         
  -3  10   6         78.84         82.68        12.84 o                         
  -2  10   6       1071.12       1091.75        37.82 o                         
  -1  10   6         77.09         46.85        10.36 o                         
   0  10   6        604.64        630.34        29.89 o                         
   1  10   6          5.22          8.66         8.46 o                         
   2  10   6          1.66         -0.68         5.04 o                         
   3  10   6          5.16          7.28         5.19 o                         
   4  10   6        343.69        388.99        33.15 o                         
   5  10   6        275.69        251.63        19.59 o                         
   6  10   6        432.53        444.69        29.77 o                         
   7  10   6         54.50         53.42        11.72 o                         
   8  10   6        371.25        436.69        27.64 o                         
   9  10   6         87.16        109.04        16.51 o                         
  10  10   6        198.65        196.35        18.50 o                         
  11  10   6         70.06         90.86        16.68 o                         
  12  10   6        120.43        123.34        20.22 o                         
  -5  11   6        344.12        345.11        29.37 o                         
  -4  11   6          0.95         -1.63         8.16 o                         
  -3  11   6        300.64        326.16        30.76 o                         
  -2  11   6          8.26          1.18         8.33 o                         
  -1  11   6        252.91        261.76        23.47 o                         
   0  11   6          8.46         -1.38         6.33 o                         
   1  11   6         53.97         52.40        10.82 o                         
   2  11   6        697.53        707.44        31.59 o                         
   3  11   6        371.97        400.98        32.63 o                         
   4  11   6         81.47         83.75        11.67 o                         
   5  11   6        575.17        656.33        44.09 o                         
   6  11   6         23.02         31.74         9.79 o                         
   7  11   6        441.94        465.11        29.85 o                         
   8  11   6        237.51        257.45        28.74 o                         
   9  11   6          0.94         -5.34         8.68 o                         
  10  11   6        154.77        140.97        18.46 o                         
  11  11   6        215.01        201.70        21.62 o                         
  -4  12   6        178.46        185.58        25.24 o                         
  -3  12   6          5.42          3.04         9.62 o                         
  -2  12   6          3.78          1.91         8.43 o                         
  -1  12   6         41.75         38.50        12.79 o                         
   0  12   6        317.14        305.26        38.62 o                         
   1  12   6        110.96        148.96        14.04 o                         
   2  12   6        694.37        717.10        28.47 o                         
   3  12   6        232.13        242.26        21.18 o                         
   4  12   6       1875.55       1933.35        60.32 o                         
   5  12   6         29.69         25.18        11.21 o                         
   6  12   6        879.58        931.71        46.46 o                         
   7  12   6         92.93         73.50        16.15 o                         
   8  12   6         60.81         47.96        14.51 o                         
   9  12   6         53.87          8.93        11.96 o                         
  10  12   6         19.22         39.03        12.14 o                         
  -2  13   6          0.79          0.95        10.61 o                         
  -1  13   6          9.15         17.10        16.85 o                         
   0  13   6         66.84         50.19        12.42 o                         
   1  13   6        792.62        815.92        35.46 o                         
   2  13   6         39.60         47.72        19.62 o                         
   3  13   6       1526.45       1738.25        55.14 o                         
   4  13   6        234.03        248.81        29.12 o                         
   5  13   6       1850.10       1869.85        63.60 o                         
   6  13   6         28.26         31.29        14.04 o                         
   7  13   6        274.69        327.16        25.00 o                         
   8  13   6        229.98        198.51        22.02 o                         
   9  13   6        168.76        200.38        26.94 o                         
   0  14   6        428.82        395.65        42.71 o                         
   1  14   6         59.10         64.35        22.77 o                         
   2  14   6        468.98        534.94        52.97 o                         
   3  14   6         59.35         81.19        20.03 o                         
   4  14   6        338.47        301.41        30.27 o                         
   5  14   6         44.37         36.33        18.01 o                         
   6  14   6        435.57        386.19        36.00 o                         
   7  14   6         32.81         38.33        13.44 o                         
  -4 -14   7         18.87         23.11        46.72 o                         
  -8 -13   7        283.37        278.41        40.42 o                         
  -7 -13   7         61.50         77.42        23.80 o                         
  -6 -13   7         20.83         22.47        20.31 o                         
  -5 -13   7        154.47        163.42        31.70 o                         
  -4 -13   7        901.98        882.30        48.78 o                         
  -3 -13   7         17.00         26.67        15.03 o                         
  -2 -13   7        607.26        662.57        56.96 o                         
  -1 -13   7         26.50         21.07        14.18 o                         
   0 -13   7        479.04        459.94        46.11 o                         
   1 -13   7         22.08         24.37        21.48 o                         
  -9 -12   7         90.55         59.93        22.37 o                         
  -8 -12   7          7.85         29.27        17.63 o                         
  -7 -12   7        282.56        180.70        28.56 o                         
  -6 -12   7        101.76         84.83        23.08 o                         
  -5 -12   7        154.80        194.83        30.53 o                         
  -4 -12   7         16.58         19.24        12.14 o                         
  -3 -12   7        371.64        406.77        33.19 o                         
  -2 -12   7        105.43        131.98        21.23 o                         
  -1 -12   7         11.59          2.30        10.64 o                         
   0 -12   7         64.07         39.91        14.97 o                         
   1 -12   7        405.31        302.86        33.13 o                         
   2 -12   7         31.03          2.33        14.75 o                         
   3 -12   7         48.23         59.83        18.84 o                         
 -10 -11   7          4.08         -5.84        11.87 o                         
  -9 -11   7        166.84        166.71        25.23 o                         
  -8 -11   7        447.90        455.30        33.02 o                         
  -7 -11   7          7.48          3.02        13.08 o                         
  -6 -11   7        305.51        322.09        34.93 o                         
  -5 -11   7         45.26         30.25        13.44 o                         
  -4 -11   7        713.02        699.63        41.41 o                         
  -3 -11   7         15.98         22.53        12.29 o                         
  -2 -11   7         54.48         31.15        12.70 o                         
  -1 -11   7         78.40         63.77        15.46 o                         
   0 -11   7         10.55         11.22        11.45 o                         
   1 -11   7          5.34          4.47        12.70 o                         
   2 -11   7        244.27        244.27        29.31 o                         
   3 -11   7         30.47         18.35        14.87 o                         
   4 -11   7        326.52        355.16        34.90 o                         
 -11 -10   7          0.90          9.19        15.04 o                         
 -10 -10   7          3.98         27.49        12.97 o                         
  -9 -10   7         88.49        103.92        20.37 o                         
  -8 -10   7        286.18        318.93        28.33 o                         
  -7 -10   7       1130.03       1176.70       106.05 o                         
  -6 -10   7         35.36         12.90        12.83 o                         
  -5 -10   7        813.62        763.40        24.61 o                         
  -4 -10   7        272.07        305.81        37.77 o                         
  -3 -10   7        865.15        866.40        38.54 o                         
  -2 -10   7        122.33        126.70        17.98 o                         
  -1 -10   7         17.27         -1.34         7.31 o                         
   0 -10   7         32.35         23.21         9.64 o                         
   1 -10   7        646.63        609.43        44.52 o                         
   2 -10   7        122.84        143.51        21.15 o                         
   3 -10   7        138.09        115.73        23.85 o                         
   4 -10   7         25.63          8.92        13.89 o                         
   5 -10   7       1033.28       1053.49        48.91 o                         
   6 -10   7         72.10         30.84        15.97 o                         
 -11  -9   7         48.78         55.37        19.01 o                         
 -10  -9   7         88.86         63.88        17.22 o                         
  -9  -9   7         20.79         32.03        14.54 o                         
  -8  -9   7       1168.63       1115.94        52.19 o                         
  -7  -9   7        295.81        264.96        25.83 o                         
  -6  -9   7       2785.36       2829.83        93.70 o                         
  -5  -9   7        505.71        493.05        20.29 o                         
  -4  -9   7       1210.86       1216.12        33.50 o                         
  -3  -9   7         14.44         23.37         8.30 o                         
  -2  -9   7        115.60        130.83        17.58 o                         
  -1  -9   7        188.89        198.73        25.11 o                         
   0  -9   7        410.91        405.46        23.35 o                         
   1  -9   7        220.84        228.35        20.72 o                         
   2  -9   7       2173.51       2275.85        79.82 o                         
   3  -9   7        431.86        449.13        28.21 o                         
   4  -9   7         22.86         24.42        11.23 o                         
   5  -9   7         11.21          6.54        10.00 o                         
   6  -9   7        974.09       1055.66        68.43 o                         
   7  -9   7          5.32         -7.70        13.45 o                         
 -12  -8   7          1.62         19.91        15.84 o                         
 -11  -8   7        305.06        325.79        33.65 o                         
 -10  -8   7        294.64        258.63        38.22 o                         
  -9  -8   7        928.76        980.85        61.86 o                         
  -8  -8   7          9.00          8.80         8.60 o                         
  -7  -8   7       2101.75       2083.87        56.61 o                         
  -6  -8   7        692.99        673.07        30.90 o                         
  -5  -8   7        685.66        635.90        25.99 o                         
  -4  -8   7         28.39         20.61        10.32 o                         
  -3  -8   7       1895.85       1797.25        46.09 o                         
  -2  -8   7        122.14        124.92        14.75 o                         
  -1  -8   7        151.91        187.12        23.60 o                         
   0  -8   7         17.90         10.77         6.69 o                         
   1  -8   7       2795.85       2702.05        59.39 o                         
   2  -8   7          4.11          5.16         4.58 o                         
   3  -8   7       1651.97       1619.98        39.42 o                         
   4  -8   7         11.39         11.21         8.24 o                         
   5  -8   7        316.74        358.90        40.22 o                         
   6  -8   7         37.18         29.37        13.62 o                         
   7  -8   7         71.09         77.46        17.35 o                         
   8  -8   7         91.37         72.26        17.63 o                         
 -12  -7   7        208.18        178.83        25.47 o                         
 -11  -7   7          1.14          8.96        14.29 o                         
 -10  -7   7       1053.06       1116.86        59.64 o                         
  -9  -7   7         40.10         34.40        14.62 o                         
  -8  -7   7       1102.24       1121.93        41.82 o                         
  -7  -7   7         50.60         35.85        12.02 o                         
  -6  -7   7       1034.16       1025.15        38.09 o                         
  -5  -7   7        459.18        508.29        20.98 o                         
  -4  -7   7          1.40         -0.49         4.06 o                         
  -3  -7   7         42.00         34.39         6.86 o                         
  -2  -7   7       1817.29       1762.92        43.20 o                         
  -1  -7   7        158.05        152.34        16.00 o                         
   0  -7   7       2080.84       2057.10        52.22 o                         
   1  -7   7        828.65        826.98        27.53 o                         
   2  -7   7       4243.30       4131.34        73.82 o                         
   3  -7   7        119.59         89.10        17.19 o                         
   4  -7   7         20.17         18.27         7.30 o                         
   5  -7   7        604.28        648.55        33.23 o                         
   6  -7   7        916.71        963.04        54.47 o                         
   7  -7   7         57.30         25.30        12.34 o                         
   8  -7   7          4.56         20.72        18.64 o                         
 -12  -6   7         45.76         15.45        16.88 o                         
 -11  -6   7        733.66        796.80        48.09 o                         
 -10  -6   7          6.82         -0.80        11.28 o                         
  -9  -6   7       1572.22       1679.63        58.46 o                         
  -8  -6   7        734.33        702.18        44.55 o                         
  -7  -6   7       2029.27       2009.78        59.07 o                         
  -6  -6   7         17.68          9.17         6.15 o                         
  -5  -6   7         32.25         24.60         5.77 o                         
  -4  -6   7        675.43        672.43        24.51 o                         
  -3  -6   7        314.76        289.97        10.00 o                         
  -2  -6   7         62.29         53.83         7.04 o                         
  -1  -6   7       1525.20       1511.59        46.10 o                         
   0  -6   7         39.28         51.74         5.76 o                         
   1  -6   7       2654.01       2445.82        43.13 o                         
   2  -6   7        986.29       1011.40        32.92 o                         
   3  -6   7        998.77        986.27        31.76 o                         
   4  -6   7        107.67         86.30        10.62 o                         
   5  -6   7          2.90         10.87         7.34 o                         
   6  -6   7        482.66        476.30        27.05 o                         
   7  -6   7        498.70        532.30        39.72 o                         
   8  -6   7          0.18         -3.87         9.14 o                         
   9  -6   7        126.06        170.51        24.60 o                         
 -12  -5   7        336.83        322.90        32.61 o                         
 -11  -5   7         47.67         32.25        14.29 o                         
 -10  -5   7        878.66        839.68        43.34 o                         
  -9  -5   7        105.94         85.65        15.76 o                         
  -8  -5   7        641.69        611.22        34.23 o                         
  -7  -5   7        747.13        794.16        32.34 o                         
  -6  -5   7        237.37        213.21        15.94 o                         
  -5  -5   7        150.99        197.18        15.91 o                         
  -4  -5   7       1165.87       1139.74        31.18 o                         
  -3  -5   7       1008.15        962.98        21.28 o                         
  -2  -5   7       1315.51       1126.56        22.78 o                         
  -1  -5   7        438.49        381.76        12.48 o                         
   0  -5   7        994.88        989.78        22.55 o                         
   1  -5   7       1341.58       1414.82        28.82 o                         
   2  -5   7       1096.57       1032.54        34.97 o                         
   3  -5   7        385.62        404.89        21.12 o                         
   4  -5   7         27.83         30.24         7.54 o                         
   5  -5   7        686.42        760.67        36.43 o                         
   6  -5   7       1003.89        998.21        42.86 o                         
   7  -5   7         56.80         51.27        13.59 o                         
   8  -5   7        640.40        667.19        40.70 o                         
   9  -5   7        121.58        101.97        23.27 o                         
  10  -5   7        666.58        675.42        48.18 o                         
 -12  -4   7         74.59         87.26        22.17 o                         
 -11  -4   7        241.18        244.71        20.05 o                         
 -10  -4   7         13.92         14.15         8.05 o                         
  -9  -4   7        453.84        458.51        21.51 o                         
  -8  -4   7         63.69         62.20        12.47 o                         
  -7  -4   7         27.50         15.59         6.51 o                         
  -6  -4   7        708.44        719.15        31.28 o                         
  -5  -4   7       1352.88       1383.39        40.21 o                         
  -4  -4   7       1534.08       1675.31        34.95 o                         
  -3  -4   7       9654.54       9483.50       137.26 o                         
  -2  -4   7         78.85         68.16         5.08 o                         
  -1  -4   7       6622.81       6231.86        82.90 o                         
   0  -4   7        361.32        419.22        15.38 o                         
   1  -4   7       1120.72        992.35        23.63 o                         
   2  -4   7         36.63         38.59         3.89 o                         
   3  -4   7         30.67         32.88         5.73 o                         
   4  -4   7       1392.64       1429.52        66.78 o                         
   5  -4   7        227.16        223.50        15.49 o                         
   6  -4   7          5.24          5.47         5.77 o                         
   7  -4   7       2387.95       2346.72        55.51 o                         
   8  -4   7        238.86        235.94        32.83 o                         
   9  -4   7        916.15        966.91        45.96 o                         
  10  -4   7        107.97        134.06        22.04 o                         
 -12  -3   7       1191.38       1277.73        70.61 o                         
 -11  -3   7         15.67         31.40        10.86 o                         
 -10  -3   7        142.22        144.00        17.45 o                         
  -9  -3   7         79.68        102.39        11.11 o                         
  -8  -3   7        639.92        615.51        21.87 o                         
  -7  -3   7          7.99          8.93         4.21 o                         
  -6  -3   7        117.66        106.74         9.22 o                         
  -5  -3   7        649.86        634.78        40.71 o                         
  -4  -3   7      10228.31      10150.91       149.44 o                         
  -3  -3   7        772.41        740.89        20.09 o                         
  -2  -3   7      14665.67      14469.52       187.71 o                         
  -1  -3   7       3220.46       3317.65        46.57 o                         
   0  -3   7      24445.14      25914.50       414.79 o                         
   1  -3   7       1520.37       1505.85        25.52 o                         
   2  -3   7        746.18        662.60        15.31 o                         
   3  -3   7       1781.33       1724.82        34.12 o                         
   4  -3   7       2419.14       2339.48        44.72 o                         
   5  -3   7         26.23         11.54         5.97 o                         
   6  -3   7       2212.98       2137.60        45.64 o                         
   7  -3   7        181.60        193.47         9.85 o                         
   8  -3   7       2262.56       2155.17        40.43 o                         
   9  -3   7         35.30          3.17        12.65 o                         
  10  -3   7        357.17        330.09        32.22 o                         
  11  -3   7         18.66         15.80        14.48 o                         
 -12  -2   7         24.83         15.19        13.93 o                         
 -11  -2   7        515.21        482.86        41.51 o                         
 -10  -2   7         53.30         46.67         9.47 o                         
  -9  -2   7       1175.98       1176.32        34.20 o                         
  -8  -2   7          3.06         20.36         8.48 o                         
  -7  -2   7        618.33        627.48        21.34 o                         
  -6  -2   7        689.61        623.63        20.74 o                         
  -5  -2   7       2063.29       1974.14        37.94 o                         
  -4  -2   7        440.11        385.49        11.32 o                         
  -3  -2   7       5195.74       4994.17        68.18 o                         
  -2  -2   7       1030.02       1092.02        18.49 o                         
  -1  -2   7       3999.98       4054.39        55.21 o                         
   0  -2   7        557.97        575.43        15.14 o                         
   1  -2   7       8297.37       8567.72       103.28 o                         
   2  -2   7       1408.66       1370.79        24.12 o                         
   3  -2   7       4535.53       4466.16        62.67 o                         
   4  -2   7         20.97         18.00         3.97 o                         
   5  -2   7       3265.81       3185.15        51.29 o                         
   6  -2   7        585.19        583.78        18.20 o                         
   7  -2   7       1972.62       1920.62        46.62 o                         
   8  -2   7          1.13         -4.88         5.36 o                         
   9  -2   7        189.70        199.52        19.21 o                         
  10  -2   7         37.92         26.69        11.11 o                         
  11  -2   7         85.71         84.55        22.80 o                         
 -12  -1   7        665.88        761.53        57.50 o                         
 -11  -1   7         28.33         26.79        13.50 o                         
 -10  -1   7          1.47         14.23         7.89 o                         
  -9  -1   7          0.33         -2.06         4.00 o                         
  -8  -1   7       2981.55       3011.93        54.53 o                         
  -7  -1   7         54.96         63.43         9.37 o                         
  -6  -1   7       1403.64       1456.20        29.21 o                         
  -5  -1   7          1.01         -3.41         4.35 o                         
  -4  -1   7      15224.30      15169.23       224.31 o                         
  -3  -1   7       2243.79       2410.49        34.42 o                         
  -2  -1   7        174.21        150.97         6.83 o                         
  -1  -1   7       1695.87       1709.22        26.24 o                         
   0  -1   7        727.43        814.02        20.71 o                         
   1  -1   7        881.50        927.11        19.28 o                         
   2  -1   7       1521.21       1748.63        26.24 o                         
   3  -1   7       2018.44       2097.59        33.70 o                         
   4  -1   7       6082.50       5946.70        85.83 o                         
   5  -1   7        135.69        117.40        10.45 o                         
   6  -1   7       2417.95       2249.86        69.12 o                         
   7  -1   7         79.80         69.84         9.93 o                         
   8  -1   7        830.82        808.84        36.78 o                         
   9  -1   7          7.09          0.20         7.37 o                         
  10  -1   7          1.00         -2.66         8.96 o                         
  11  -1   7         32.83         27.28        11.81 o                         
  12  -1   7          7.46         -0.78        11.58 o                         
 -12   0   7          9.74         27.09        15.15 o                         
 -11   0   7         30.89         20.56        13.53 o                         
 -10   0   7          0.33          3.03         6.49 o                         
  -9   0   7         54.48         36.20         8.03 o                         
  -8   0   7        354.34        377.59        18.57 o                         
  -7   0   7       2584.34       2673.98        56.29 o                         
  -6   0   7        484.90        470.54        23.37 o                         
  -5   0   7       2442.19       2303.09        46.28 o                         
  -4   0   7          0.75          0.58         3.54 o                         
  -3   0   7       4183.41       3801.55        60.70 o                         
  -2   0   7       3249.79       3283.16        43.68 o                         
  -1   0   7       4234.43       4302.71        55.30 o                         
   0   0   7        106.94        172.77         8.33 o                         
   1   0   7       1127.48       1366.58        26.29 o                         
   2   0   7        117.77        151.16         6.02 o                         
   3   0   7         39.14         21.13         3.17 o                         
   4   0   7          3.14          4.84         4.15 o                         
   5   0   7       4897.00       5188.52        95.03 o                         
   6   0   7        806.96        820.62        29.36 o                         
   7   0   7       1124.16       1145.08        39.50 o                         
   8   0   7          5.03          2.37         7.17 o                         
   9   0   7         78.09         82.65        14.05 o                         
  10   0   7        161.70        190.98        22.45 o                         
  11   0   7        218.42        207.32        24.51 o                         
  12   0   7         24.54         18.07        14.62 o                         
 -12   1   7        278.88        282.54        31.77 o                         
 -11   1   7          0.14         13.04        11.86 o                         
 -10   1   7         19.17         32.41         8.83 o                         
  -9   1   7          7.33          1.56         5.02 o                         
  -8   1   7       1211.19       1169.40        33.39 o                         
  -7   1   7         62.12         55.89         7.13 o                         
  -6   1   7       1304.89       1270.14        42.20 o                         
  -5   1   7        504.73        517.46        24.08 o                         
  -4   1   7       2175.90       2048.31        40.16 o                         
  -3   1   7        662.79        654.15        18.86 o                         
  -2   1   7        145.30        118.20         5.35 o                         
  -1   1   7        319.45        308.32        10.39 o                         
   0   1   7      10202.96      10980.78       129.09 o                         
   1   1   7        612.05        642.38        16.45 o                         
   2   1   7      14209.25      15233.39       181.22 o                         
   3   1   7       1211.13       1161.68        21.00 o                         
   4   1   7       4082.42       4041.35        70.47 o                         
   5   1   7       1361.66       1379.65        32.69 o                         
   6   1   7       4121.03       4046.90        82.05 o                         
   7   1   7        736.99        823.07        49.76 o                         
   8   1   7         10.32         16.46         9.25 o                         
   9   1   7        105.14        111.41        15.52 o                         
  10   1   7       1060.23       1128.20        49.32 o                         
  11   1   7        409.16        393.48        32.69 o                         
  12   1   7        436.73        433.62        35.98 o                         
 -11   2   7        127.24         93.19        21.33 o                         
 -10   2   7          0.33         -5.94        13.29 o                         
  -9   2   7       1327.69       1299.57        59.24 o                         
  -8   2   7         65.02         44.80         8.63 o                         
  -7   2   7       5602.91       5650.84       114.16 o                         
  -6   2   7         19.14         11.44         7.26 o                         
  -5   2   7        750.48        757.95        22.03 o                         
  -4   2   7        589.82        551.89        16.55 o                         
  -3   2   7       1884.47       1706.34        43.81 o                         
  -2   2   7         47.86         60.97         4.82 o                         
  -1   2   7        887.75        902.83        14.99 o                         
   0   2   7        125.51        147.16         6.35 o                         
   1   2   7      11788.61      12037.13       135.63 o                         
   2   2   7        599.45        668.66        11.59 o                         
   3   2   7       2659.07       2678.71        41.20 o                         
   4   2   7        459.96        494.82        16.95 o                         
   5   2   7       3002.58       2838.67        46.48 o                         
   6   2   7       1024.19       1017.62        36.35 o                         
   7   2   7        266.88        269.97        27.54 o                         
   8   2   7       1128.05       1214.29        49.13 o                         
   9   2   7         95.48        123.52        25.87 o                         
  10   2   7         72.43         63.25        14.46 o                         
  11   2   7       1420.59       1437.75        67.98 o                         
  12   2   7          0.00          8.84        12.63 o                         
  13   2   7        508.76        528.17        39.89 o                         
 -11   3   7          5.34          8.63        13.79 o                         
 -10   3   7        652.01        669.50        35.05 o                         
  -9   3   7         31.51         44.61        10.57 o                         
  -8   3   7       2087.21       2158.26        72.97 o                         
  -7   3   7        190.84        201.81        16.13 o                         
  -6   3   7       2906.03       2816.08        62.35 o                         
  -5   3   7        808.82        764.99        28.48 o                         
  -4   3   7        378.26        390.33        14.02 o                         
  -3   3   7        205.16        180.95        10.44 o                         
  -2   3   7        418.34        450.09        18.87 o                         
  -1   3   7        423.95        419.35        16.69 o                         
   0   3   7       2583.42       2387.93        35.07 o                         
   1   3   7        398.38        393.18         9.72 o                         
   2   3   7      21732.08      22408.06       281.94 o                         
   3   3   7         36.33         27.97         4.99 o                         
   4   3   7       4204.28       3812.62        61.74 o                         
   5   3   7          0.37         -0.85         3.99 o                         
   6   3   7       6110.07       5902.71        94.19 o                         
   7   3   7        103.89         98.86         9.00 o                         
   8   3   7        588.55        659.79        38.30 o                         
   9   3   7        982.73       1010.88        44.57 o                         
  10   3   7       1841.45       1831.19        63.39 o                         
  11   3   7         37.71         27.13        12.94 o                         
  12   3   7        247.47        187.04        24.82 o                         
  13   3   7         96.30         75.20        21.71 o                         
 -11   4   7        362.21        335.09        52.18 o                         
 -10   4   7        179.06        171.01        23.87 o                         
  -9   4   7       1249.95       1224.68        45.44 o                         
  -8   4   7        132.17        146.10        16.46 o                         
  -7   4   7       2382.49       2304.56        57.54 o                         
  -6   4   7          8.06         -0.49         5.26 o                         
  -5   4   7        823.04        809.30        25.15 o                         
  -4   4   7         74.75         77.76         6.91 o                         
  -3   4   7        852.47        850.78        22.28 o                         
  -2   4   7        731.51        699.36        18.13 o                         
  -1   4   7       2036.70       2062.61        39.32 o                         
   0   4   7          2.92          4.12         3.37 o                         
   1   4   7      10610.68      10317.79       140.12 o                         
   2   4   7        556.24        542.66        13.74 o                         
   3   4   7        627.16        553.72        17.44 o                         
   4   4   7        292.76        307.91        15.36 o                         
   5   4   7       1393.17       1310.82        32.63 o                         
   6   4   7        146.30        113.79        10.59 o                         
   7   4   7        440.86        452.28        21.33 o                         
   8   4   7         73.53         75.73        10.86 o                         
   9   4   7        674.45        682.71        24.86 o                         
  10   4   7         59.70         66.11        15.06 o                         
  11   4   7        853.12        953.87        67.37 o                         
  12   4   7          1.01         21.58        12.08 o                         
  13   4   7         81.17         91.88        20.14 o                         
 -10   5   7        393.51        399.92        31.53 o                         
  -9   5   7        105.73         98.74        13.84 o                         
  -8   5   7        457.72        476.24        26.80 o                         
  -7   5   7         90.48         79.36        12.53 o                         
  -6   5   7       1086.79       1120.01        36.39 o                         
  -5   5   7        687.12        716.72        27.35 o                         
  -4   5   7          6.73          4.87         5.29 o                         
  -3   5   7        843.56        784.59        21.05 o                         
  -2   5   7       2718.64       2630.45        44.44 o                         
  -1   5   7        179.59        211.39         9.43 o                         
   0   5   7       2534.47       2642.57        47.05 o                         
   1   5   7         13.99         19.05         3.69 o                         
   2   5   7       4414.25       4302.75        67.89 o                         
   3   5   7        291.75        313.79        11.33 o                         
   4   5   7        310.72        302.94        16.91 o                         
   5   5   7        134.34        124.09        12.53 o                         
   6   5   7       2407.42       2462.30        53.58 o                         
   7   5   7         13.78         16.50         6.21 o                         
   8   5   7        238.89        310.59        20.54 o                         
   9   5   7        466.47        518.28        28.76 o                         
  10   5   7       2946.84       2865.95        71.17 o                         
  11   5   7        333.57        336.78        28.29 o                         
  12   5   7         66.10         62.89        15.66 o                         
  13   5   7         12.48         -2.68        13.49 o                         
  -9   6   7         91.12         78.55        14.54 o                         
  -8   6   7        126.41        142.89        15.72 o                         
  -7   6   7        121.71         92.58        14.23 o                         
  -6   6   7        528.56        563.41        33.01 o                         
  -5   6   7        176.89        185.87        15.92 o                         
  -4   6   7        280.31        315.41        17.10 o                         
  -3   6   7       4768.03       4632.51        96.99 o                         
  -2   6   7         16.59         11.52         4.69 o                         
  -1   6   7       1827.90       1675.04        37.73 o                         
   0   6   7       1137.81       1056.14        25.97 o                         
   1   6   7       1642.82       1419.14        29.16 o                         
   2   6   7          3.50          3.41         3.12 o                         
   3   6   7         41.81         29.93         5.14 o                         
   4   6   7        261.28        294.45        13.33 o                         
   5   6   7          3.28          1.20         3.64 o                         
   6   6   7          1.03          6.35         5.41 o                         
   7   6   7        131.64        135.13        14.85 o                         
   8   6   7         89.09         96.35        13.89 o                         
   9   6   7       1393.88       1262.09        45.84 o                         
  10   6   7         46.28         44.79        13.30 o                         
  11   6   7       1019.02       1100.72        52.91 o                         
  12   6   7          0.65          5.98        10.97 o                         
  13   6   7         67.89         54.97        16.97 o                         
  -9   7   7         50.94         25.66        12.98 o                         
  -8   7   7         35.41         23.43        11.56 o                         
  -7   7   7         10.02          6.47         9.77 o                         
  -6   7   7          3.50         11.76         7.43 o                         
  -5   7   7         17.79         25.21         9.14 o                         
  -4   7   7        277.58        300.15        19.92 o                         
  -3   7   7        220.09        203.63        14.04 o                         
  -2   7   7       7562.04       7410.35       127.80 o                         
  -1   7   7        484.16        493.49        20.23 o                         
   0   7   7       1886.85       1862.81        40.36 o                         
   1   7   7        305.12        301.62        18.70 o                         
   2   7   7       1183.01       1098.16        25.29 o                         
   3   7   7         32.12         21.86         5.25 o                         
   4   7   7          2.45         -2.07         4.73 o                         
   5   7   7        302.81        306.78        17.68 o                         
   6   7   7       2408.88       2460.46        63.37 o                         
   7   7   7        697.81        684.93        35.23 o                         
   8   7   7        759.10        724.72        37.42 o                         
   9   7   7         15.72         16.38         9.49 o                         
  10   7   7       1009.06       1113.25        42.73 o                         
  11   7   7         40.14         46.19        13.71 o                         
  12   7   7        175.36        213.40        25.51 o                         
  13   7   7          6.87          4.44        12.87 o                         
  -8   8   7         73.90         49.49        13.83 o                         
  -7   8   7        215.74        175.67        19.20 o                         
  -6   8   7        191.22        198.21        19.17 o                         
  -5   8   7        514.24        540.66        29.84 o                         
  -4   8   7          4.55         -0.85         6.25 o                         
  -3   8   7       1730.74       1738.16        44.44 o                         
  -2   8   7       1103.92       1114.88        41.26 o                         
  -1   8   7        543.31        553.72        25.74 o                         
   0   8   7         43.73         50.22         9.32 o                         
   1   8   7        992.08        977.33        31.86 o                         
   2   8   7          3.33          4.49         4.46 o                         
   3   8   7        664.11        688.55        34.98 o                         
   4   8   7         10.49         11.16         6.61 o                         
   5   8   7       2432.90       2388.75        53.61 o                         
   6   8   7        119.99        129.89        15.40 o                         
   7   8   7       4511.44       4471.03       100.42 o                         
   8   8   7         85.35         83.70        12.96 o                         
   9   8   7        911.02        957.70        37.64 o                         
  10   8   7         79.61         68.04        12.27 o                         
  11   8   7        218.96        215.38        22.00 o                         
  12   8   7         42.84         44.32        14.52 o                         
  -7   9   7         25.27         12.72        12.59 o                         
  -6   9   7        693.92        672.25        44.27 o                         
  -5   9   7         62.00         39.29        10.75 o                         
  -4   9   7       2651.63       2645.04        76.91 o                         
  -3   9   7        159.80        156.17        19.22 o                         
  -2   9   7       1017.50       1059.81        45.45 o                         
  -1   9   7       1710.43       1705.07        47.59 o                         
   0   9   7        139.69        105.33        12.14 o                         
   1   9   7        128.25        144.33        13.96 o                         
   2   9   7       1331.57       1255.60        34.58 o                         
   3   9   7          0.15         14.74         8.22 o                         
   4   9   7       2604.10       2616.74        62.06 o                         
   5   9   7         98.35        106.98        12.31 o                         
   6   9   7       4484.01       4441.08       101.10 o                         
   7   9   7          5.83          5.64         7.66 o                         
   8   9   7       2034.15       2063.37        69.20 o                         
   9   9   7         34.15         24.30         9.42 o                         
  10   9   7        157.56        140.79        16.82 o                         
  11   9   7          0.61          5.06         9.50 o                         
  12   9   7         57.23         45.96        16.54 o                         
  -6  10   7          8.46          9.11        12.80 o                         
  -5  10   7        852.75       1044.08        53.55 o                         
  -4  10   7          6.28         10.86         9.27 o                         
  -3  10   7       2234.62       2175.15        59.47 o                         
  -2  10   7          0.44         -2.76         6.83 o                         
  -1  10   7        864.22        821.12        35.03 o                         
   0  10   7        263.61        282.97        20.11 o                         
   1  10   7          2.39          0.23         5.45 o                         
   2  10   7        147.42        165.06        13.53 o                         
   3  10   7        127.41        119.47        14.36 o                         
   4  10   7        116.10        132.15        14.08 o                         
   5  10   7        586.46        666.79        35.19 o                         
   6  10   7        325.09        348.42        22.34 o                         
   7  10   7        591.88        601.55        31.86 o                         
   8  10   7          4.08         -2.88         8.24 o                         
   9  10   7          3.08         10.91         9.65 o                         
  10  10   7        235.86        259.80        23.18 o                         
  11  10   7        125.03        156.79        24.00 o                         
  12  10   7          0.22          7.69        12.46 o                         
  -5  11   7         29.89         23.92        30.86 o                         
  -4  11   7        490.44        514.46        47.55 o                         
  -3  11   7        140.88        154.47        19.23 o                         
  -2  11   7        148.65        123.31        15.23 o                         
  -1  11   7          7.73         -4.33         7.01 o                         
   0  11   7         76.28         79.82        18.31 o                         
   1  11   7        694.42        699.96        27.67 o                         
   2  11   7        711.45        744.74        28.85 o                         
   3  11   7         25.28         24.33         7.38 o                         
   4  11   7        792.47        808.76        39.12 o                         
   5  11   7         29.02         25.81        10.22 o                         
   6  11   7        378.69        411.57        25.42 o                         
   7  11   7          0.02          0.84         7.95 o                         
   8  11   7        138.58        154.56        18.42 o                         
   9  11   7          0.03         33.96        12.69 o                         
  10  11   7          8.84          9.87        11.01 o                         
  11  11   7        141.53        117.71        18.48 o                         
  -4  12   7        127.26         66.41        26.87 o                         
  -3  12   7         30.16         23.11        12.95 o                         
  -2  12   7         44.77         42.55        12.14 o                         
  -1  12   7         40.81         26.96        10.37 o                         
   0  12   7          1.31          3.27         7.87 o                         
   1  12   7        695.00        809.40        33.62 o                         
   2  12   7        614.96        630.68        28.24 o                         
   3  12   7       1379.13       1390.99        49.25 o                         
   4  12   7         95.65         85.62        14.01 o                         
   5  12   7        875.54        915.15        47.87 o                         
   6  12   7         37.48         21.02        10.77 o                         
   7  12   7          7.48         10.28         9.96 o                         
   8  12   7         81.28         50.63        13.75 o                         
   9  12   7          4.17         -3.32        10.20 o                         
  10  12   7         60.94         78.29        15.52 o                         
  -2  13   7         40.77         15.00        15.02 o                         
  -1  13   7         57.72         73.87        14.66 o                         
   0  13   7        377.85        419.16        37.42 o                         
   1  13   7         25.22          2.73         9.67 o                         
   2  13   7        976.41        983.49        35.72 o                         
   3  13   7          1.19          1.02         9.20 o                         
   4  13   7       1137.84       1219.25        67.56 o                         
   5  13   7         26.95         36.40        17.58 o                         
   6  13   7        458.47        514.19        31.62 o                         
   7  13   7         15.55         21.92        11.81 o                         
   8  13   7         75.17         54.27        16.77 o                         
   9  13   7         20.15         -0.56        10.86 o                         
   0  14   7        186.79        256.94        65.27 o                         
   1  14   7        780.96        769.45        50.93 o                         
   2  14   7         43.64         42.47        16.34 o                         
   3  14   7        232.98        216.16        20.11 o                         
   4  14   7        132.37        123.55        16.83 o                         
   5  14   7        311.61        363.63        32.89 o                         
   6  14   7         87.08         95.72        17.93 o                         
   7  14   7         85.83         48.25        18.54 o                         
  -7 -13   8        259.48        279.38        36.71 o                         
  -6 -13   8        138.56        170.53        32.41 o                         
  -5 -13   8        409.11        421.76        46.60 o                         
  -4 -13   8          2.18         11.18        17.74 o                         
  -3 -13   8       1193.07       1257.79       124.86 o                         
  -2 -13   8         14.75          3.28        11.92 o                         
  -1 -13   8        263.62        269.26        32.37 o                         
   0 -13   8         13.37         21.31        16.90 o                         
  -9 -12   8          2.20        -14.75        14.75 o                         
  -8 -12   8        250.16        242.54        45.96 o                         
  -7 -12   8        142.25        136.79        26.70 o                         
  -6 -12   8        219.76        170.95        29.34 o                         
  -5 -12   8         58.56         55.50        15.95 o                         
  -4 -12   8       1292.38       1429.66        66.75 o                         
  -3 -12   8          2.55          9.98        10.62 o                         
  -2 -12   8        540.84        591.90        41.53 o                         
  -1 -12   8         41.89         12.88        12.94 o                         
   0 -12   8        213.06        213.40        28.79 o                         
   1 -12   8          0.93         -7.07        13.83 o                         
   2 -12   8        173.45        139.44        24.74 o                         
 -10 -11   8          1.39         11.15        17.10 o                         
  -9 -11   8        200.37        206.80        37.98 o                         
  -8 -11   8         13.06         -8.17        12.95 o                         
  -7 -11   8        746.88        795.81        82.63 o                         
  -6 -11   8         70.79         38.19        16.85 o                         
  -5 -11   8         24.46         12.48        13.73 o                         
  -4 -11   8         97.22         71.42        16.23 o                         
  -3 -11   8        154.34        188.72        24.64 o                         
  -2 -11   8          4.29         -1.19        10.76 o                         
  -1 -11   8         43.63         39.68        16.84 o                         
   0 -11   8          6.35          9.35        14.93 o                         
   1 -11   8        540.10        589.44        43.25 o                         
   2 -11   8         64.23         63.11        17.51 o                         
   3 -11   8        251.06        249.83        28.57 o                         
   4 -11   8         27.30         33.92        17.14 o                         
 -11 -10   8          0.05         10.73        13.82 o                         
 -10 -10   8         67.01         69.58        17.34 o                         
  -9 -10   8        139.70        117.70        21.11 o                         
  -8 -10   8        832.11        902.27        46.17 o                         
  -7 -10   8         83.93         74.21        14.06 o                         
  -6 -10   8        833.52        848.16        54.72 o                         
  -5 -10   8        838.20        745.87        47.89 o                         
  -4 -10   8         74.89         62.56        13.65 o                         
  -3 -10   8        146.09        164.37        18.21 o                         
  -2 -10   8         64.98         42.87        11.28 o                         
  -1 -10   8         21.99         15.67         9.27 o                         
   0 -10   8         50.40         29.91        10.17 o                         
   1 -10   8         91.73        102.07        15.77 o                         
   2 -10   8       1045.14       1003.75        71.29 o                         
   3 -10   8        122.85        145.63        22.69 o                         
   4 -10   8        255.17        307.19        43.62 o                         
   5 -10   8         18.43          3.45        13.83 o                         
 -11  -9   8         38.14         23.40        15.94 o                         
 -10  -9   8        134.87         41.69        21.96 o                         
  -9  -9   8        306.05        290.25        30.54 o                         
  -8  -9   8        213.96        236.22        25.12 o                         
  -7  -9   8       1725.37       1809.30        62.43 o                         
  -6  -9   8          0.02         -4.86         8.69 o                         
  -5  -9   8        664.70        728.80        43.30 o                         
  -4  -9   8        581.21        595.47        33.74 o                         
  -3  -9   8        719.52        731.13        35.02 o                         
  -2  -9   8         45.07         35.71         9.78 o                         
  -1  -9   8          1.63          1.29         6.53 o                         
   0  -9   8         15.06         12.92         8.71 o                         
   1  -9   8        751.29        733.04        28.80 o                         
   2  -9   8         61.78         61.96         9.94 o                         
   3  -9   8        400.10        409.53        27.90 o                         
   4  -9   8        101.80        128.08        17.06 o                         
   5  -9   8        710.85        822.39        56.66 o                         
   6  -9   8         62.99         56.97        16.11 o                         
 -12  -8   8        144.97         95.81        24.09 o                         
 -11  -8   8         14.86          9.23        14.29 o                         
 -10  -8   8        482.15        430.08        39.84 o                         
  -9  -8   8        161.10        165.05        32.99 o                         
  -8  -8   8        719.18        739.82        43.02 o                         
  -7  -8   8        110.53        112.38        15.29 o                         
  -6  -8   8       1101.91       1080.80        34.54 o                         
  -5  -8   8         90.46         79.88         8.76 o                         
  -4  -8   8         18.86         -0.40         7.66 o                         
  -3  -8   8         34.94         38.71        10.48 o                         
  -2  -8   8       2845.20       2816.26        78.52 o                         
  -1  -8   8        220.79        273.70        21.76 o                         
   0  -8   8       3617.37       3592.92        80.85 o                         
   1  -8   8         90.41         87.77        11.68 o                         
   2  -8   8       3615.85       3589.97        72.66 o                         
   3  -8   8        543.59        530.20        28.70 o                         
   4  -8   8         51.15         40.03        12.22 o                         
   5  -8   8          1.53          3.36         8.84 o                         
   6  -8   8        903.81        906.93        71.85 o                         
   7  -8   8        140.84        149.34        23.06 o                         
 -12  -7   8         29.32         29.96        16.98 o                         
 -11  -7   8       1294.27       1303.71        58.58 o                         
 -10  -7   8        104.17        145.85        29.09 o                         
  -9  -7   8       1808.37       1817.50        69.23 o                         
  -8  -7   8         45.19         69.16        14.80 o                         
  -7  -7   8        614.23        627.95        33.72 o                         
  -6  -7   8        401.21        410.78        28.45 o                         
  -5  -7   8         63.05         60.66        13.51 o                         
  -4  -7   8         29.82         17.87         4.03 o                         
  -3  -7   8        986.48        898.13        29.00 o                         
  -2  -7   8        995.29        902.49        28.61 o                         
  -1  -7   8       2705.91       2765.91        64.08 o                         
   0  -7   8          0.01          4.34         5.63 o                         
   1  -7   8       9421.19       9453.48       146.94 o                         
   2  -7   8         15.54         24.91         9.29 o                         
   3  -7   8        667.38        673.81        31.27 o                         
   4  -7   8        137.21        106.82        14.23 o                         
   5  -7   8         94.28         97.99        21.55 o                         
   6  -7   8         37.27         45.90        25.08 o                         
   7  -7   8        129.43        101.51        17.95 o                         
   8  -7   8         78.26         75.21        20.09 o                         
 -12  -6   8        560.37        502.23        46.54 o                         
 -11  -6   8          1.14          5.61        12.71 o                         
 -10  -6   8       1413.39       1487.72        62.22 o                         
  -9  -6   8         10.18          1.89         9.11 o                         
  -8  -6   8       1350.48       1359.67        56.96 o                         
  -7  -6   8        642.85        687.60        35.02 o                         
  -6  -6   8       1456.73       1429.96        52.85 o                         
  -5  -6   8        573.40        593.55        23.30 o                         
  -4  -6   8        124.52        145.95        17.56 o                         
  -3  -6   8          1.23         -1.53         2.62 o                         
  -2  -6   8       2857.66       2755.62        44.14 o                         
  -1  -6   8        446.66        415.31        15.34 o                         
   0  -6   8        885.68        900.54        22.51 o                         
   1  -6   8       2490.29       2456.94        45.57 o                         
   2  -6   8       2325.58       2308.89        48.01 o                         
   3  -6   8          2.47         -6.30         6.30 o                         
   4  -6   8        103.94        130.54        14.95 o                         
   5  -6   8        705.97        687.22        34.16 o                         
   6  -6   8        984.87       1043.96        44.42 o                         
   7  -6   8         63.53         23.16        14.12 o                         
   8  -6   8          1.52         -5.98        10.05 o                         
   9  -6   8         12.07         -0.69        12.53 o                         
 -12  -5   8        162.35        120.49        25.69 o                         
 -11  -5   8        388.98        369.73        34.95 o                         
 -10  -5   8         56.91         27.96        13.49 o                         
  -9  -5   8        653.23        652.18        36.41 o                         
  -8  -5   8        118.87        117.97        14.81 o                         
  -7  -5   8        363.90        396.42        26.71 o                         
  -6  -5   8         24.56         19.27         7.09 o                         
  -5  -5   8         16.95          5.65         5.20 o                         
  -4  -5   8        163.26        184.14        17.92 o                         
  -3  -5   8        586.27        518.57        14.73 o                         
  -2  -5   8         16.30         21.51         4.25 o                         
  -1  -5   8        709.13        645.64        23.38 o                         
   0  -5   8          6.36          1.53         3.30 o                         
   1  -5   8        288.34        278.99        11.49 o                         
   2  -5   8       1615.06       1660.59        29.93 o                         
   3  -5   8        246.03        254.45        19.43 o                         
   4  -5   8        222.01        197.94        18.03 o                         
   5  -5   8         47.91         42.63         9.47 o                         
   6  -5   8        365.50        396.71        30.09 o                         
   7  -5   8       1573.63       1576.03        62.84 o                         
   8  -5   8         28.07         40.51        14.02 o                         
   9  -5   8        342.59        307.56        30.93 o                         
  10  -5   8         23.33         11.21        17.38 o                         
 -12  -4   8        560.47        484.72        52.35 o                         
 -11  -4   8         29.24         14.14        13.57 o                         
 -10  -4   8          0.96         -3.42         5.97 o                         
  -9  -4   8         72.44         86.50        12.20 o                         
  -8  -4   8          0.64          7.34         5.64 o                         
  -7  -4   8       2086.05       2015.32        48.63 o                         
  -6  -4   8          0.80          5.72         4.70 o                         
  -5  -4   8         39.36         12.02         6.45 o                         
  -4  -4   8       2820.16       2659.03        51.76 o                         
  -3  -4   8       2279.87       2083.05        35.82 o                         
  -2  -4   8       7273.73       7115.60       110.61 o                         
  -1  -4   8         97.08         97.70         6.00 o                         
   0  -4   8        388.84        386.59        11.67 o                         
   1  -4   8        799.79        783.26        32.99 o                         
   2  -4   8          0.74         -1.12         3.06 o                         
   3  -4   8       1933.78       1912.83        44.30 o                         
   4  -4   8         17.55          7.99         6.14 o                         
   5  -4   8         17.08          9.71         5.58 o                         
   6  -4   8       1179.62       1223.32        42.26 o                         
   7  -4   8        131.63        143.89        14.62 o                         
   8  -4   8       1177.12       1216.37        72.46 o                         
   9  -4   8         15.27         20.95        14.12 o                         
  10  -4   8        485.51        470.10        36.29 o                         
 -12  -3   8        166.16        153.06        40.06 o                         
 -11  -3   8        182.84        234.49        25.29 o                         
 -10  -3   8         16.88         19.01         7.74 o                         
  -9  -3   8        130.38        121.39        10.00 o                         
  -8  -3   8          2.05          2.48         3.63 o                         
  -7  -3   8        283.68        278.82        11.50 o                         
  -6  -3   8         64.27         51.92         9.58 o                         
  -5  -3   8       3119.04       3079.60        53.95 o                         
  -4  -3   8         95.19         89.59         7.32 o                         
  -3  -3   8       7678.66       7466.42       102.20 o                         
  -2  -3   8        905.68        890.56        17.69 o                         
  -1  -3   8       4035.28       3867.87        54.67 o                         
   0  -3   8         39.92         56.08         5.05 o                         
   1  -3   8       1057.13       1015.39        23.34 o                         
   2  -3   8        353.31        355.23        11.14 o                         
   3  -3   8       2275.55       2189.61        41.48 o                         
   4  -3   8       2547.81       2324.64        41.36 o                         
   5  -3   8       2099.30       2024.48        38.51 o                         
   6  -3   8        425.94        431.79        17.64 o                         
   7  -3   8       2758.31       2733.36        52.05 o                         
   8  -3   8        185.09        160.18        13.63 o                         
   9  -3   8        606.40        656.99        40.58 o                         
  10  -3   8         87.11         79.63        17.17 o                         
  11  -3   8        309.30        336.57        31.79 o                         
 -12  -2   8        699.63        753.73        46.61 o                         
 -11  -2   8         55.83         43.53        15.62 o                         
 -10  -2   8         30.34         31.30         8.02 o                         
  -9  -2   8        246.16        264.48        24.66 o                         
  -8  -2   8       2701.05       2680.45        49.18 o                         
  -7  -2   8         70.46         59.47         9.96 o                         
  -6  -2   8       1669.36       1763.67        34.35 o                         
  -5  -2   8       1161.08       1031.19        23.86 o                         
  -4  -2   8      12589.67      12925.01       182.39 o                         
  -3  -2   8          0.34          1.35         2.38 o                         
  -2  -2   8       3328.93       3098.01        45.25 o                         
  -1  -2   8       2691.60       2869.72        43.91 o                         
   0  -2   8       3842.58       3835.39        53.15 o                         
   1  -2   8        394.07        446.88        11.77 o                         
   2  -2   8       1921.81       1620.76        30.47 o                         
   3  -2   8         98.07         90.63         7.45 o                         
   4  -2   8       8645.62       8579.40       126.54 o                         
   5  -2   8          1.11         -1.79         4.11 o                         
   6  -2   8       3395.59       3238.73        53.93 o                         
   7  -2   8        371.02        379.23        20.40 o                         
   8  -2   8        581.45        569.21        25.01 o                         
   9  -2   8        119.00        102.78        15.57 o                         
  10  -2   8         72.09         48.33        18.66 o                         
  11  -2   8         26.37         32.98        14.29 o                         
 -12  -1   8         38.22         45.99        17.50 o                         
 -11  -1   8        146.75        141.30        22.46 o                         
 -10  -1   8         95.88         87.62        15.54 o                         
  -9  -1   8        666.39        680.88        36.30 o                         
  -8  -1   8          0.78         52.83        16.99 o                         
  -7  -1   8       2060.90       2040.60        51.77 o                         
  -6  -1   8         27.86         18.93         5.52 o                         
  -5  -1   8       3729.63       3673.42        77.00 o                         
  -4  -1   8       1033.82       1114.17        26.90 o                         
  -3  -1   8       8140.66       8001.45       111.99 o                         
  -2  -1   8       1208.81       1201.74        21.07 o                         
  -1  -1   8        273.69        253.13        10.54 o                         
   0  -1   8       1732.27       1596.57        32.49 o                         
   1  -1   8          6.17         14.12         3.21 o                         
   2  -1   8        130.64         83.10         5.29 o                         
   3  -1   8       4396.98       4538.99        82.24 o                         
   4  -1   8         56.00         55.52         5.03 o                         
   5  -1   8       4544.06       4345.40        88.13 o                         
   6  -1   8       1483.84       1409.33        42.27 o                         
   7  -1   8       1707.50       1699.22        44.11 o                         
   8  -1   8          7.96          3.13         8.83 o                         
   9  -1   8         67.64         61.73        12.99 o                         
  10  -1   8          0.55          1.87         9.36 o                         
  11  -1   8         65.64         46.92        13.60 o                         
  12  -1   8         15.06         16.42        13.55 o                         
 -12   0   8        209.62        229.87        29.27 o                         
 -11   0   8          8.52         11.01        12.45 o                         
 -10   0   8          0.26          4.48        11.31 o                         
  -9   0   8          9.49         20.56        10.14 o                         
  -8   0   8       3306.14       3507.57        94.68 o                         
  -7   0   8        130.36        110.23        15.43 o                         
  -6   0   8        722.04        666.19        28.19 o                         
  -5   0   8        383.46        438.75        18.44 o                         
  -4   0   8       3601.96       3100.12        56.11 o                         
  -3   0   8        277.41        252.41        14.06 o                         
  -2   0   8       4550.20       5257.11        67.69 o                         
  -1   0   8        614.11        718.40        21.83 o                         
   0   0   8          2.04         12.86         3.35 o                         
   1   0   8        144.34        124.76         6.95 o                         
   2   0   8        864.21        841.89        18.74 o                         
   3   0   8         83.28        115.09         7.45 o                         
   4   0   8       6733.62       6841.61        97.47 o                         
   5   0   8         61.67         39.93         6.85 o                         
   6   0   8       3092.33       2965.81        68.83 o                         
   7   0   8       1831.59       1722.81        47.84 o                         
   8   0   8         70.31        108.80        17.10 o                         
   9   0   8        111.08         82.52        13.91 o                         
  10   0   8        115.33        118.84        23.17 o                         
  11   0   8         89.58         80.45        22.73 o                         
  12   0   8        114.48         93.10        17.45 o                         
 -12   1   8          1.91        -11.79        11.79 o                         
 -11   1   8          0.27          8.99        12.13 o                         
 -10   1   8          0.64          4.86        11.37 o                         
  -9   1   8        295.01        300.94        25.33 o                         
  -8   1   8        333.52        351.04        26.74 o                         
  -7   1   8       3273.93       3221.30        73.37 o                         
  -6   1   8         38.09         29.99         9.14 o                         
  -5   1   8        107.17         87.39        14.06 o                         
  -4   1   8       2993.70       3057.19        58.43 o                         
  -3   1   8       5467.54       5421.97        90.76 o                         
  -2   1   8       5473.07       5784.06        75.61 o                         
  -1   1   8        202.27        234.26         8.66 o                         
   0   1   8        113.85        121.58         5.80 o                         
   1   1   8       1028.18       1080.73        17.52 o                         
   2   1   8       3279.75       3555.68        47.32 o                         
   3   1   8       8569.41       9307.27       123.55 o                         
   4   1   8        127.36        111.71         7.40 o                         
   5   1   8       1600.80       1586.22        38.52 o                         
   6   1   8         90.76         76.25        13.17 o                         
   7   1   8         25.60         11.80         8.52 o                         
   8   1   8         24.77          7.80         7.63 o                         
   9   1   8        457.25        487.55        30.09 o                         
  10   1   8        221.39        265.00        24.87 o                         
  11   1   8        577.75        624.88        49.94 o                         
  12   1   8          2.64         39.73        15.65 o                         
 -11   2   8          5.65          2.40        12.22 o                         
 -10   2   8          0.40         13.14        11.56 o                         
  -9   2   8          0.32          0.64        10.09 o                         
  -8   2   8       1108.21       1086.05        53.31 o                         
  -7   2   8        168.12        160.49        12.87 o                         
  -6   2   8        198.71        190.19        16.56 o                         
  -5   2   8         18.42         31.42         6.91 o                         
  -4   2   8       1128.02       1105.35        25.92 o                         
  -3   2   8         19.32         10.81         3.05 o                         
  -2   2   8       7079.82       7159.46       108.10 o                         
  -1   2   8       1880.76       1973.29        29.91 o                         
   0   2   8       9406.00       9323.03       101.86 o                         
   1   2   8         50.36         48.45         4.29 o                         
   2   2   8      11417.60      11550.41       127.74 o                         
   3   2   8       1175.79       1250.17        23.44 o                         
   4   2   8        847.57        894.78        24.26 o                         
   5   2   8         28.10         17.45         4.62 o                         
   6   2   8       1283.00       1115.09        36.50 o                         
   7   2   8          1.15          2.96         7.70 o                         
   8   2   8        124.62         96.19        12.52 o                         
   9   2   8        625.54        706.67        36.99 o                         
  10   2   8       2517.36       2528.86        77.59 o                         
  11   2   8         27.69         20.73        15.76 o                         
  12   2   8        602.86        566.24        44.47 o                         
 -11   3   8        575.59        622.90        48.55 o                         
 -10   3   8          0.11         -9.82         9.82 o                         
  -9   3   8        880.48        891.52        35.47 o                         
  -8   3   8         51.42         45.68         8.22 o                         
  -7   3   8       1409.83       1293.14        36.13 o                         
  -6   3   8       1048.86       1001.74        28.82 o                         
  -5   3   8        687.70        685.82        29.19 o                         
  -4   3   8        177.52        176.54         9.26 o                         
  -3   3   8       2590.42       2538.01        42.35 o                         
  -2   3   8       1025.14        983.04        25.37 o                         
  -1   3   8       3154.04       3263.67        58.43 o                         
   0   3   8        771.94        816.89        32.63 o                         
   1   3   8      16239.91      16361.86       216.48 o                         
   2   3   8        220.78        241.71         9.11 o                         
   3   3   8       8038.70       8065.85       123.04 o                         
   4   3   8        751.02        787.67        22.79 o                         
   5   3   8       4101.38       3843.32        64.61 o                         
   6   3   8         37.83         47.12         6.74 o                         
   7   3   8        404.62        473.68        24.63 o                         
   8   3   8        135.06        188.13        20.89 o                         
   9   3   8        979.88       1070.93        44.20 o                         
  10   3   8         26.27         42.57        17.40 o                         
  11   3   8       1209.04       1146.69        53.66 o                         
  12   3   8         50.26         32.99        14.92 o                         
  13   3   8        394.23        370.17        36.85 o                         
 -10   4   8        770.62        794.19        61.47 o                         
  -9   4   8          7.76         12.02         8.54 o                         
  -8   4   8       1960.25       1988.00        55.28 o                         
  -7   4   8          1.63         -0.25         5.64 o                         
  -6   4   8       2157.79       2068.82        56.62 o                         
  -5   4   8         49.31         38.50         7.20 o                         
  -4   4   8         61.39         65.30         7.14 o                         
  -3   4   8        108.06        126.41         8.96 o                         
  -2   4   8       4236.78       4196.98        66.69 o                         
  -1   4   8        122.97        102.88         8.68 o                         
   0   4   8       4698.93       4439.81        76.53 o                         
   1   4   8       1135.28       1145.58        23.31 o                         
   2   4   8      11568.29      11755.87       147.78 o                         
   3   4   8        354.69        360.09        14.93 o                         
   4   4   8        164.27        155.14        11.69 o                         
   5   4   8        264.99        346.74        20.81 o                         
   6   4   8       4350.74       4359.15        76.68 o                         
   7   4   8         51.62         48.21         9.67 o                         
   8   4   8        100.29        111.58        13.57 o                         
   9   4   8         76.52         80.88        14.16 o                         
  10   4   8       3113.86       3018.53        80.71 o                         
  11   4   8         33.47         39.22        14.05 o                         
  12   4   8         64.45         48.06        15.84 o                         
  13   4   8         23.27         20.30        14.78 o                         
 -10   5   8         87.13         88.12        18.14 o                         
  -9   5   8        499.99        486.22        28.45 o                         
  -8   5   8         77.89         96.22        13.59 o                         
  -7   5   8        787.49        834.71        32.65 o                         
  -6   5   8        106.70         84.69        11.84 o                         
  -5   5   8        628.89        659.37        23.07 o                         
  -4   5   8       1159.48       1135.38        25.83 o                         
  -3   5   8       7783.46       7804.36       121.66 o                         
  -2   5   8        105.83         89.70         5.96 o                         
  -1   5   8       3471.89       3457.28        68.96 o                         
   0   5   8        178.54        186.01        12.81 o                         
   1   5   8       2993.33       2767.74        46.63 o                         
   2   5   8         22.23         34.69         4.75 o                         
   3   5   8         28.49         40.53         5.86 o                         
   4   5   8        183.04        198.09        16.20 o                         
   5   5   8        851.50        921.31        31.70 o                         
   6   5   8        594.46        566.75        20.61 o                         
   7   5   8       2302.37       2257.66        51.60 o                         
   8   5   8        381.53        396.34        22.78 o                         
   9   5   8       2004.58       2120.23        72.07 o                         
  10   5   8        184.85        169.42        12.70 o                         
  11   5   8        986.32       1002.68        67.65 o                         
  12   5   8         40.77         30.16        14.08 o                         
  13   5   8         10.62          5.15        14.29 o                         
  -9   6   8         59.37         76.92        17.07 o                         
  -8   6   8          3.91         11.29         8.70 o                         
  -7   6   8         86.15         66.06        12.03 o                         
  -6   6   8         53.37         51.11        10.23 o                         
  -5   6   8          4.12          6.62         6.56 o                         
  -4   6   8        143.50        155.15        12.22 o                         
  -3   6   8        355.70        410.09        20.26 o                         
  -2   6   8       7106.71       7022.21       112.74 o                         
  -1   6   8        479.12        496.49        17.00 o                         
   0   6   8        407.59        371.36        13.96 o                         
   1   6   8        583.34        546.39        18.07 o                         
   2   6   8        104.16         83.23         7.47 o                         
   3   6   8         79.99         94.13         8.26 o                         
   4   6   8       1023.10        989.79        32.16 o                         
   5   6   8         25.09         29.40         7.89 o                         
   6   6   8       2481.60       2589.59        67.83 o                         
   7   6   8        195.76        213.14        18.00 o                         
   8   6   8        363.25        366.61        21.83 o                         
   9   6   8        130.22        109.73        13.26 o                         
  10   6   8       1050.24       1095.02        42.13 o                         
  11   6   8        112.99         96.91        16.32 o                         
  12   6   8        140.99        142.73        23.22 o                         
  13   6   8          0.35          6.89        12.70 o                         
  -9   7   8         50.62         31.35        15.80 o                         
  -8   7   8         35.28         32.31        15.12 o                         
  -7   7   8          4.84          3.13         8.71 o                         
  -6   7   8         83.43        100.38        13.90 o                         
  -5   7   8         10.00          0.66         7.22 o                         
  -4   7   8        799.63        761.03        28.90 o                         
  -3   7   8        526.63        591.78        30.20 o                         
  -2   7   8        716.14        755.66        25.31 o                         
  -1   7   8        835.07        891.78        26.07 o                         
   0   7   8        646.86        662.54        26.68 o                         
   1   7   8       1879.70       1802.94        38.78 o                         
   2   7   8         24.34         20.52         5.49 o                         
   3   7   8        616.07        686.33        21.58 o                         
   4   7   8        144.09        151.51        10.08 o                         
   5   7   8        281.63        307.06        21.28 o                         
   6   7   8         61.90         73.22        15.28 o                         
   7   7   8       2069.43       2031.40        72.22 o                         
   8   7   8         66.06         60.68        12.28 o                         
   9   7   8        614.22        642.76        33.52 o                         
  10   7   8         71.17         49.82        11.84 o                         
  11   7   8        440.36        412.80        29.32 o                         
  12   7   8          0.10          5.77        11.01 o                         
  -8   8   8         68.38         50.64        14.54 o                         
  -7   8   8        338.98        374.30        27.95 o                         
  -6   8   8        381.84        416.86        29.19 o                         
  -5   8   8         85.32        110.98        15.73 o                         
  -4   8   8        843.38        805.47        34.17 o                         
  -3   8   8          4.95          3.96         5.87 o                         
  -2   8   8       2319.10       2277.92        57.12 o                         
  -1   8   8        767.03        764.07        26.79 o                         
   0   8   8         13.23         32.36         6.70 o                         
   1   8   8        414.97        428.24        26.65 o                         
   2   8   8       1467.43       1397.42        35.49 o                         
   3   8   8          5.86          5.92         5.00 o                         
   4   8   8       2639.59       2550.60        61.18 o                         
   5   8   8          1.54          4.18         6.18 o                         
   6   8   8       4631.67       4678.19        87.75 o                         
   7   8   8        285.77        277.55        22.91 o                         
   8   8   8       1228.29       1223.13        50.94 o                         
   9   8   8         82.90         75.41        12.34 o                         
  10   8   8        161.63        172.36        22.45 o                         
  11   8   8         33.14         41.59        16.14 o                         
  12   8   8        115.25         96.53        19.75 o                         
  -7   9   8        416.33        429.02        31.17 o                         
  -6   9   8          1.84         -6.26         8.80 o                         
  -5   9   8       1360.25       1426.11        43.95 o                         
  -4   9   8         39.76         38.06         9.68 o                         
  -3   9   8       2419.98       2378.50        60.91 o                         
  -2   9   8        176.09        191.30        14.84 o                         
  -1   9   8        432.55        432.54        21.86 o                         
   0   9   8        473.66        513.15        24.11 o                         
   1   9   8        650.72        699.59        41.85 o                         
   2   9   8         14.76         14.42         6.51 o                         
   3   9   8       2481.64       2454.81        54.47 o                         
   4   9   8         27.71         52.18        15.90 o                         
   5   9   8       4375.78       4277.90        86.85 o                         
   6   9   8        163.37        177.44        20.58 o                         
   7   9   8       3113.78       3038.33        72.09 o                         
   8   9   8         73.54         65.82        17.94 o                         
   9   9   8         43.40         38.95        11.79 o                         
  10   9   8         13.49         10.64        10.44 o                         
  11   9   8        187.99        195.22        21.81 o                         
  12   9   8         17.38         11.02        13.51 o                         
  -6  10   8        699.92        717.16        41.63 o                         
  -5  10   8        135.24         99.12        14.93 o                         
  -4  10   8       1306.31       1390.67        54.43 o                         
  -3  10   8         14.67         15.37         9.16 o                         
  -2  10   8        102.71         92.08        12.56 o                         
  -1  10   8        624.54        595.63        29.50 o                         
   0  10   8        184.44        213.36        17.78 o                         
   1  10   8         24.11         15.40         9.52 o                         
   2  10   8        773.25        804.03        29.55 o
[truncated: 481,384 more chars]
